# Supplementary material for: Molecular epidemiological study of Pseudomonas aeruginosa strains isolated from hospitals in Brazil by MLST and CRISPR/Cas system analysis
Source: Mol Genet Genomics. 2025 Mar 20;300(1):33. doi: 10.1007/s00438-025-02239-5 (PMC11925996; doi:10.1007/s00438-025-02239-5)
Supplement: Supplementary file 1 — Supplementary file1 (XLSX 61 KB) [file 438_2025_2239_MOESM1_ESM.xlsx]

## Sheet: Spacers library
Spacer ID	Sequence	Described by
S1	AAAAAGCCCAGCTCGAAGGCTGGGCTTTTTCT	Cady et al. 2011
S2	AAAAATCACGTTCATCGAAAATCACACGTGAT	Cady et al. 2011; This study
S3	AAAAGGGCACGCCGTGGGTCGGCGACGTGTTC	Cady et al. 2011
S4	AAAATCTTCGAGGCCTTCTTACGGATCGTGAA	Cady et al. 2011
S5	AAACAGTTCGTAGGTCTGGCCCGCGACGTCCCT	Cady et al. 2011
S6	AAACGGGTTGTTCTTCACGAACGCGCAACTAT	Cady et al. 2011
S7	AAAGCGCAAACGATGGGCTACCGCTACTACAT	Cady et al. 2011
S8	AAAGTAAAAGTCGAAGCCAGACTTCATACAGC	Cady et al. 2011
S9	AACAGAACCGCGCACCTCGATCAGCCTCGCAT	Cady et al. 2011
S10	AACAGGCATTCACTGGGTCGTCATCGACAGCC	Cady et al. 2011
S11	AACATCCAGCCCGAGCTGAGCGATATCCCCCG	Cady et al. 2011; Essoh et al. 2013; Luz et al; 2019; This study
S12	AACATCGACGGGTCGAACTGCTCCGGCACCTG	Cady et al. 2011
S13	AACCACCCCGCCCCGGTTCGCCGGGGCATCGA	Cady et al. 2011
S14	AACCAGCGTGTCGATGCCGAAGCGAAGGCCCG	Cady et al. 2011; Essoh et al. 2013; Luz et al; 2019; This study
S15	AACCAGCTGCGCTCCTCGGCGTTGTAGAACAT	Cady et al. 2011
S16	AACCAGGGCGGATAAAATCTGCCCTTCTGGAGG	Essoh et al. 2013
S16	AACCAGGGCGGATAAAATCTGCCCTTCTGGATT	Cady et al. 2011
S17	AACCGCGCGCAACAGCTGTGCATCGTCACCTT	Cady et al. 2011
S18	AACCTCTACGAGCAGACCGAGTTGAAAGGACA	Cady et al. 2011; This study
S18	AACCTCTACGAGCAGACCGAGTTGAAAGGGCA	Cady et al. 2011
S19	AACGCGATATCGGACAGCGAACCGCCAGCGTG	Cady et al. 2011
S20	AACGCGCTGACGGCCTGCGACGGTCGGGACAT	Cady et al. 2011
S21	AACGTCGTGGAGAACCTGCGCGTGGCCGACAA	Cady et al. 2011
S22	AACTACTTCAAGGACCAGCACGACGCGCAGGT	Cady et al. 2011
S23	AACTCAAAATTGCCCAATCAAACCGCGGGATA	Cady et al. 2011; Essoh et al. 2013; Luz et al; 2019
S24	AACTGATGGGTTCGGAGGCGGACGAACTCGAT	Cady et al. 2011
S25	AACTGCTCGGCGGGCACCAGTTGGCGGTCGAT	Cady et al. 2011
S26	AACTGGTCGTGGCGCGGGATCACCGACCGACG	Cady et al. 2011; Essoh et al. 2013
S27	AACTGGTGTTCTTCGGGAACCAAGTCGGCAAC	Cady et al. 2011
S28	AACTTCGCATGCGCCTCGTTCATGCCGGCGAT	Cady et al. 2011
S29	AAGAAACAGCGCCTGTTCGTCGACGAGTACCT	Cady et al. 2011
S30	AAGAATGAAACTGGAGCCGACCTATACGTATT	Cady et al. 2011
S31	AAGACAAACGGCCAGAACTGTTCGGCGGATTC	Cady et al. 2011
S32	AAGACGCGATGACCCGGGCGATGATCCACCGC	Cady et al. 2011; Essoh et al. 2013
S33	AAGAGGATGACGGTGAGCCGTGCCCGGAATGC	Cady et al. 2011
S34	AAGAGGCTCACATCGCTCATAGCGTCCTGGGC	Cady et al. 2011; Luz et al; 2019
S35	AAGAGGTTCATGTTGAACCAGTAGTCCGGGAA	Cady et al. 2011
S36	AAGAGTCGCGGCGACAACTACCAGACGTCCGC	Cady et al. 2011; Essoh et al. 2013
S37	AAGATGGTCGACGTGCTGATCCTGGCAATGCG	Cady et al. 2011; Essoh et al. 2013; Luz et al; 2019
S38	AAGCGCTGCGGGCTGTCGCGTTGCGCTGCTCG	Cady et al. 2011
S39	AAGCGGCAGGCATCGGGTGCTCAGGCATCTGA	Cady et al. 2011
S40	AAGCGGCTGCATAAGGACCCGGACAATCCGGA	Cady et al. 2011
S41	AAGCTGATCGACACCAGCGGTCGCTTCTCAAA	Cady et al. 2011
S42	AAGCTGGGCGAACTGGTCTACGACGATGACGG	Cady et al. 2011
S43	AAGGACCGCGTCCGCGTGCTGCTGGAGACGAT	Cady et al. 2011
S44	AAGGACTCTGATCTCTTGACTCACCATTTCCT	Cady et al. 2011; Essoh et al. 2013; Luz et al; 2019
S45	AAGGACTTGGCCGGCTTGAAGAGCTACCTGGG	Cady et al. 2011
S46	AAGTCGCTCCGCGCCGTCGGCGACATCCTCGG	Cady et al. 2011
S47	AATCCAGGTGACGTCGTGCATCTGGGACTCGT	Cady et al. 2011; Essoh et al. 2013
S48	AATCCATTTGCCCTGATACGGGAAGAGAGGAA	Cady et al. 2011
S49	AATCCGAGGCGGAGTTCAGCCACTTGGCATAG	Cady et al. 2011; Essoh et al. 2013; Luz et al; 2019; This study
S50	AATCGCAAGCGCATGGTGACCGGTTATCGTGA	Cady et al. 2011
S51	AATCGTGCTCGAGATACCAGCCATCCGCGCAC	Cady et al. 2011
S52	AATCTGAAACGCATTGGCGAAATACACCACCG	Cady et al. 2011; Essoh et al. 2013
S53	AATGCCCGGACTTGCCGGGCTAATGAGGGGTA	Cady et al. 2011; This study
S54	AATGCCGAACCGCTGCAGCCAGGTATCGGGCC	Cady et al. 2011
S55	AATGCGGTCCTGCGCATCCGAACTGGTAAGTG	Cady et al. 2011; Essoh et al. 2013
S56	AATGGAGAGCAGTTCAGGTGCCGCAGCAATCA	Cady et al. 2011
S57	AATTCACCTGCTGCGGCATTCCGAGCGACAAC	Cady et al. 2011
S58	AATTGCGGCACGATTGAGGATCACCCAAGCTA	Cady et al. 2011; Essoh et al. 2013
S59	ACAAAGTTCTCAACATAGCCATCTGCAATTGA	Cady et al. 2011
S60	ACAACATCAATCGCCTGATGCTGGGGCACCTG	Cady et al. 2011; Essoh et al. 2013
S60	ACAACATCAATCGCCTGATGCTGGGGCACTTG	Luz et al; 2019; This study
S61	ACACCCTAGGCTTCGCATAATGTGCAGACGTT	Cady et al. 2011
S62	ACAGACGACTGTCTGTGCGCGGCGCTCTGCGA	Cady et al. 2011
S63	ACAGCGGCTCGCCGTTGGCACCGAGGGCGGT	Cady et al. 2011
S63	ACAGCGGCTCGCCGTTGGCACCGAGGGCGGTC	Cady et al. 2011
S64	ACAGGTGATCCAGCACCAGGCCGTCAGGTATC	Cady et al. 2011; This study
S65	ACATCCGATTCACCGGATACAGCTGGTTTTCA	Cady et al. 2011
S66	ACATCGACGGCGAGCGTGTGACGTTCTGGACG	Cady et al. 2011
S67	ACATCGGTCGGCTCGACCAGGCGGCCCAGGGC	Cady et al. 2011
S68	ACATTCATGCGAGACGGGATCAAGCGATTGAT	Cady et al. 2011
S69	ACCACCCGCTACCACCGGCAGCCGCACCGGCC	Cady et al. 2011; Essoh et al. 2013
S70	ACCAGCTGCTGCGAGTGCTGGTTCGCGCTGGC	Cady et al. 2011; Essoh et al. 2013; Luz et al; 2019; This study
S71	ACCATAGGGCCGAATGAAGTTGATGTGCTTGC	Cady et al. 2011
S72	ACCATCAGGACGTGCCAGATGATTCCGCCAGT	Cady et al. 2011
S73	ACCATGCTGGTCGTCACGGCTCCCATTGTTCT	Cady et al. 2011
S74	ACCCAGGACGCCATCCGGCGCATGAGCGAACG	Cady et al. 2011; Essoh et al. 2013
S75	ACCCGCAGACAGGCGAGATGATCGACAGTTGGG	Cady et al. 2011
S76	ACCCGGCGAAACCCTGCATATCGGCGACAACA	Cady et al. 2011
S77	ACCGCGCTCGACTACTACAACGTCCGGCTGAT	Cady et al. 2011
S78	ACCGGCGCCGACTGGCCTTCGATCCAGATAAC	Cady et al. 2011; Essoh et al. 2013
S79	ACCGGGAACTGGGCGACGGACCAGAACCTCCT	Cady et al. 2011
S80	ACCTGGGCAAGCGCGGCGTTAAGAAGGCCTAA	Cady et al. 2011
S81	ACCTTGCTGCGGTCGAGCATGTCGGCCTCGAA	Cady et al. 2011
S82	ACGAAACCATCGAGGATGAAACCCGCGACGAT	Cady et al. 2011
S83	ACGACGCGACCAGAATCGCGATTTGCACCCAC	Cady et al. 2011
S84	ACGACGGCCGCCTTGCGGATCTCGGCAGCGGA	Cady et al. 2011
S85	ACGATCCCGACCGCCAAGATTGGCCGTCGCCG	Cady et al. 2011
S86	ACGATGGCGTCCAGCAGGGTCGGCTCGATGTT	Cady et al. 2011
S87	ACGCTACAAAGTCGACGTTGGCACTTTTATGC	Cady et al. 2011; This study
S88	ACGGCACCGCGGCGAGGCTGACCCATGCCCCGA	Cady et al. 2011
S89	ACGGCGTCGATGTAGAGTTCGTCAATGCCAAC	Cady et al. 2011
S90	ACGTCTGAAACGACTTCACCGGGACGAAGCGG	Cady et al. 2011; Essoh et al. 2013
S91	ACGTTCTTGTGCTTCTTGCCGGTCAAATCCGC	Cady et al. 2011
S92	ACTACCGACAACGCCAGGGCGTAAAGCTGCGG	Cady et al. 2011
S93	ACTCTGAATGCAGGCGCGAAAGCGCCTCACCC	Cady et al. 2011
S94	ACTGAAAGAACTTCACAATGCCTGATACAAGC	Cady et al. 2011
S95	ACTGGAGATACGTGCACAGATCGGACGACACG	Cady et al. 2011; Essoh et al. 2013; Luz et al; 2019
S96	ACTGGCGCCTAACCACCCCGCCCCGGTTCGCT	Cady et al. 2011
S97	ACTGGTACCGCGCGGGCAATCAGCGAACCCGCG	Cady et al. 2011
S98	ACTGTTCGAGTCGCGAATGACTCGGTGAACTA	Cady et al. 2011; Essoh et al. 2013
S99	ACTTCTGCGCCTGACGCGTCGGTCATGACGAT	Cady et al. 2011; Essoh et al. 2013
S100	ACTTGATGAACTTGCCGACGCTGGGCGCGAAG	Cady et al. 2011; Essoh et al. 2013
S101	AGAACATGGCCCGGCTCCCGACGTTGCTGCGG	Cady et al. 2011; Essoh et al. 2013; Luz et al; 2019
S101	AGAACATGGNCCGGCTCCCGACGTTGCTGCGG	Cady et al. 2011
S102	AGAACGAAAACTGCTAGCGGCGACGATACCCG	Cady et al. 2011; Essoh et al. 2013
S103	AGAAGCGCATCCAGCGATACGAAGATGCACTC	Cady et al. 2011; Essoh et al. 2013; Luz et al; 2019
S103	AGAAACGCATCCAGCGATACGAAGATGCACTC	Luz et al; 2019
S103	AGAAGCGCATCCANNGATACGAAGATGCACTC	Luz et al; 2019
S104	AGAAGGCCGGGGTCCGTGTGTGGCGCATTGAC	Cady et al. 2011; Luz et al; 2019
S105	AGACGATCCGCGCATTGACGACGGGCGGGCCG	Cady et al. 2011; Essoh et al. 2013
S106	AGAGGTTGGACCCCGGATAGAGGTAAATCGCG	Cady et al. 2011
S107	AGATCACCGAGCGCTATTCGGAGCCGGCCGAA	Cady et al. 2011; Essoh et al. 2013
S108	AGATTACGTCTGGCATCCTGCCGCTGGCTCGA	Cady et al. 2011
S109	AGATTCGCCGCGTCCAGGCCGTCCATTTGCGC	Cady et al. 2011; Essoh et al. 2013
S110	AGCAACACCAGCAGCAACGATTACAAGTGGTT	Cady et al. 2011; Essoh et al. 2013; Luz et al; 2019
S111	AGCAAGCCCTTTCCAACTGATCAGCGCCAGCA	Cady et al. 2011
S112	AGCAAGGCATCCGGAAACGGGCCTTGGGTCAC	Cady et al. 2011; Essoh et al. 2013
S113	AGCAATGGAAAGCAGCGATGTGACCCGACCCG	Cady et al. 2011; Essoh et al. 2013; Luz et al; 2019
S114	AGCACGATCCTGGGCGGTGCGCTGGGCACTCC	Cady et al. 2011
S115	AGCACTTCGGACTCCGACATGGCCGTGATGGA	Cady et al. 2011
S116	AGCAGTTCGAATTCGTCATCCAGTTCTAAGGT	Cady et al. 2011; Essoh et al. 2013
S117	AGCATGTATCCGTCCGGCACTGCATGGTGCAG	Cady et al. 2011
S118	AGCCAAGCCGACGAATACGCAAAGACCGGCCA	Cady et al. 2011
S119	AGCCACAACGGCGAGGCGCTAACAAGGATCGA	Cady et al. 2011; Essoh et al. 2013
S120	AGCCATTTCGGCGAAGGGACTGAAGAGGGCCT	Cady et al. 2011; Essoh et al. 2013; Luz et al; 2019
S121	AGCCGATGGCCCGCAGTAGTACCCCGATCAGT	Cady et al. 2011
S121	AGCCGATGGCCCGCAGTAGTACCCCGATTAGT	Cady et al. 2011; Essoh et al. 2013
S122	AGCCTCCGGCGTGGGCGCCGGCACCTACCGTGC	Cady et al. 2011
S123	AGCCTGCGTCTAGATATGCGGCGCGTTGCTGC	Cady et al. 2011
S124	AGCGAACCGATAACGCGGAAGGGATACCGACT	Cady et al. 2011
S125	AGCTCGGCCAGCGCAGCCCGGCGCGCTTCGCC	Cady et al. 2011; Essoh et al. 2013
S126	AGCTGGTTGTAGACGGCGATGCACTGCTCGAT	Cady et al. 2011; This study
S127	AGCTTCGGCACCCTGATGCGCGCCGTCGAGGG	Cady et al. 2011; Essoh et al. 2013
S128	AGGAATCGCCCACGCGGTAACACACTTCATAC	Cady et al. 2011; This study
S129	AGGAGTACATGCCGAGGGCGTCTGTGACCATA	Cady et al. 2011
S130	AGGATGCGCTGCGCTTCCTTGAGCTGGCCCGC	Cady et al. 2011
S131	AGGCAGACGAGTACGCGCGGTCTCGCGAAGTG	Cady et al. 2011; Essoh et al. 2013; Luz et al; 2019
S131	AGGCAGANGAGTACGCGCGGTCTCGCNNAGTG	Cady et al. 2011
S132	AGGCTGATCCGGCGGATCAGGATTCGGGTCCG	Cady et al. 2011
S133	AGGCTGCCAAGTCGGTGCGCGAGGCCGGCTTT	Cady et al. 2011
S134	AGGGATCGCCGTCGAACGGCGACTTGCCCGGAA	Cady et al. 2011; Essoh et al. 2013
S135	AGGGGCATTTCCTGATCATCCGAGGAGATCGC	Cady et al. 2011
S136	AGGTACTAGGTGCCGGCGGCCTGGCTGAAACG	Cady et al. 2011
S137	AGGTGATGCCCACTGTGCAGTCAACTCTTTTC	Cady et al. 2011
S138	AGGTGGCGGAGAAGATCCCGGCGGCGCTGGGT	Cady et al. 2011
S139	AGGTGGCTGATGATCGCCAGATCTAACCGAAC	Cady et al. 2011
S140	AGTACCAGCGATCTGCGAAACCGGACAACTCG	Cady et al. 2011
S141	AGTACGTCATCAGGTACAGCTACCCGGTAAGT	Cady et al. 2011
S142	AGTCAGTCGGCTCAAGGCCCACCAGGGCGCATA	Cady et al. 2011
S143	AGTCCCTGGGCAAGCGCCTGATGCCCGGCGTA	Cady et al. 2011
S144	AGTCGACCTCAACGGTCTGCCAGCCCTTCGAA	Cady et al. 2011
S145	AGTCTGCAAACGCCCAGGCGTACCAGTTCGAC	Cady et al. 2011
S146	AGTGAGCACGATCATCATGTCGGCCTGCTGGC	Cady et al. 2011; Essoh et al. 2013; Luz et al; 2019; This study
S147	AGTGCGGGGTTGAAAAGTGGCTGGGGCGTGAT	Cady et al. 2011; This study
S148	AGTGGGAAGCCATGGTGGCAGAGTCTCAGAAA	Cady et al. 2011
S149	AGTGGGAAGCTGCTGCTGTACGTGTTCCCTCA	Cady et al. 2011
S150	ATAAAAGAGGCCGTCAAATACCGATGCGTCCT	Cady et al. 2011
S151	ATAAACTTCGGTTCCGTAGAGCGCTTCTCCGG	Cady et al. 2011
S152	ATAAGGCCGACCGCCTCGTCGCGCATCATGTG	Cady et al. 2011
S153	ATACAGGCCGTGACGGCCAACAACCCTACTGG	Cady et al. 2011
S154	ATACCCCGTAGGGTACAGGACTGTCGAAAGAC	Cady et al. 2011
S155	ATACGCCTGCTGGCCTGGGTGAGAATTTCCGT	Cady et al. 2011
S156	ATATCAGTTTGCATGGTTTGCTCCTACCAAGC	Cady et al. 2011; Essoh et al. 2013; Luz et al; 2019
S157	ATCAAGGCATTGTCCTGCGGGGCTTTGCGGGAT	Cady et al. 2011
S158	ATCAAGGGGCCGAGCGTGCCGCGCAGCCTGCT	Cady et al. 2011
S159	ATCAAGTCCGAACTGGGCAATGACGGGTTCAG	Cady et al. 2011
S160	ATCACCGGAGGCCACGGATTCGCTGTAGCTCA	Cady et al. 2011; Essoh et al. 2013; Luz et al; 2019; This study
S161	ATCACCGGCGCGCTGGCCTTCGGCGCCCAGGC	Cady et al. 2011; Essoh et al. 2013; Luz et al; 2019
S162	ATCATGACCCAGTTCAACATCATCACCAGCGA	Cady et al. 2011
S163	ATCCCCACCGTCTCCACCGTCGCCCGGATCAG	Cady et al. 2011
S164	ATCCGGCGCATGAGCGAACGCCCCTCCCAGAT	Cady et al. 2011
S165	ATCCGTCACCGGAATTTGCGCGTTGGCCGTGC	Cady et al. 2011; Essoh et al. 2013; This study
S166	ATCCTGATATCCGGCGCTGCTTTGCCGACTAT	Cady et al. 2011; Essoh et al. 2013
S167	ATCGAGCACCCGGTCGACCGCGTAATGGAGCC	Cady et al. 2011
S168	ATCGATCATCGCCGCCGAGCCCACCTCGACCT	Cady et al. 2011
S169	ATCGATGCGGCGAACGGGACAACTACGGTCAT	Cady et al. 2011
S170	ATCGCAGGACAGGGCAGAAATCATCAGGAAGC	Cady et al. 2011
S171	ATCGCCGCCACCGTCGCCGCCATCACCATCCC	Cady et al. 2011
S172	ATCGCCTGTTCGTGGCTGATGCCGTGGATCGC	Cady et al. 2011
S173	ATCGCGGAGAGAAGGGCCTGGTCGAGACGGTA	Cady et al. 2011
S174	ATCTACTGCCGGCAGGAACTCAGCCGGTTCTA	Cady et al. 2011
S175	ATCTGGATGCATGGTTCGAAGGGGAGGAGTGC	Cady et al. 2011
S176	ATCTTCACGCCGGTGCCCTGGAGCTTCTTGTC	Cady et al. 2011
S177	ATCTTCCCTGGCCAGCCAAACACCGTCACAGC	Cady et al. 2011
S178	ATGAACGCCTCGATCTCGGTGCGGGACTTCCA	Cady et al. 2011
S179	ATGACCTGGGCCCGGACCACCTCCAGCCCCTC	Cady et al. 2011; Essoh et al. 2013
S180	ATGACGCAAGACGAGCTTGTCCGCCTTCTGGC	Cady et al. 2011; Essoh et al. 2013; Luz et al; 2019
S181	ATGACGCAAGACGAGCTTGTCCGCNTTCTGGC	Cady et al. 2011
S182	ATGAGTCGCTTGATCCCGTCGCGCATGAATGT	Cady et al. 2011; Essoh et al. 2013
S183	ATGCAAAGCAAGCGGCTTGAGTTCCCCGAATC	Cady et al. 2011
S184	ATGCCCAGGTGCCGGTGCTCAGTCACGAACTT	Cady et al. 2011
S185	ATGCGCGCCGCGGCTGAAATCATTGCGCGAGG	Cady et al. 2011
S186	ATGCGGATAAGGCCCGCAGGCGCCGAATTGGC	Cady et al. 2011; Essoh et al. 2013
S187	ATGCGGGCGAGGGCGGTCTGGGAGAGCAGGCC	Cady et al. 2011
S188	ATGCGGTCTCGTCTGCTGTGCGATCAGCAGGT	Cady et al. 2011
S189	ATGGAGCTGGGCAACGTCGTCAGCACCCAGGT	Cady et al. 2011
S190	ATGGATGCGGAGCAAGTCAGGCGTAACGCATT	Cady et al. 2011
S191	ATGGATGTCGGAACATCCCAGGTCACGGTCGT	Cady et al. 2011; Essoh et al. 2013
S192	ATGGCCACCTCGGTTTCCTGCGCCATTTTCAG	Cady et al. 2011
S193	ATGGTCTCTTCCCACCCGTAGTCCTTGAGGCT	Cady et al. 2011
S194	ATGGTGTCGGTCCAACCCCACAGATAGCCCGT	Cady et al. 2011
S195	ATGTAGCCCAGCCCCAACGGCAGATCGCCAAC	Cady et al. 2011
S196	ATGTAGTTGCCCTGCATGTTGATTTGCGTGGC	Cady et al. 2011; Essoh et al. 2013
S197	ATGTCGTGGTGCTCCTTGGAGCAGGGGCGCCAA	Cady et al. 2011
S198	ATGTGCTTCCAGCTTTCGTCGTCCAGCTTCCG	Cady et al. 2011
S198	ATGTGCTTCCAGCTTTNGTCGTCCAGCTTCCG	Cady et al. 2011
S199	ATGTGTGATTTCACCTCGCCATCACGTGTGAT	Cady et al. 2011; Luz et al; 2019
S200	ATTGCGCCAGATCCCGAAAGCTCTACCCGAATC	Cady et al. 2011
S201	ATTGTGGGTCGCCAGCTGCAGACGTTCACGAC	Cady et al. 2011
S202	CAACGCTTGGCGCGCTGCGAGGCGCTGGCGAA	Cady et al. 2011
S203	CAACTGGCGGCCGGCGCTCGGCAGTCCATTCT	Cady et al. 2011; This study
S204	CACATGTGCGCTTCGGCGATGGTGTCGGCCAG	Cady et al. 2011; Essoh et al. 2013
S205	CACCACCGGTCTCCGGTCGTGAATATCGACCA	Cady et al. 2011
S206	CACCACGCGCTTGGCTGGGAACAGCGGCGACA	Cady et al. 2011
S207	CACCAGCACCGAGTTGGACGCCGACACCGAGC	Cady et al. 2011; Luz et al; 2019
S207	CACCAGCACCGAGTTGGACGCCGACACCGAGCG	Essoh et al. 2013
S208	CACCAGGGTCTTTAGGATCAGTCGGGTCCGTA	Cady et al. 2011
S209	CACGCAGCCAGGCTCGAACATCGGCCCGGCTT	Cady et al. 2011
S210	CACGCCGATGGCGATGTTCAGGGCCTGGCTCA	Cady et al. 2011
S211	CAGACCAAGGCGCCGCCGCTGATCGTGCCAGC	Cady et al. 2011
S212	CAGACGTTACGTTAGGCGCAGCCCGACCGAGG	Cady et al. 2011
S213	CAGCAGCGGCTCCAGGAAGAGGGGCGCTGCCT	Cady et al. 2011; Essoh et al. 2013
S214	CAGCCGAACCGCCAGGGTCGAGTCGCCGTCCT	Cady et al. 2011
S215	CAGCGGGCCACCTGGCTGCAGTTGCTGACCAG	Cady et al. 2011
S216	CAGGCAGCGCCCCTCTTTCTGGAGCCGCTGCT	Cady et al. 2011
S217	CAGGCGTGCGTAGATCCAGGCGAACTTCGCCC	Cady et al. 2011
S218	CAGGTAGACGCGGACATCAAGCCCGCCGTGAA	Cady et al. 2011
S218	CAGGTAGACGCGGACATCAAGCCCGCCGTGAAG	Cady et al. 2011
S219	CATCCAGTGGGTGGTTTCAGGTCGCTCTACAT	Cady et al. 2011
S220	CATCGACGGCCGTGACGACGCTACGACTCGAA	Cady et al. 2011
S221	CATGACACTGGCCGAATACGTCTCCCAGCAAT	Cady et al. 2011
S222	CATGTCGTCTGGTCGCGCAGTGTTTTTGTGCA	Cady et al. 2011
S223	CATTCTTCATGATGCTGCCGGCGAACGTCATT	Cady et al. 2011
S224	CCACCATGTCGGCGGTGATCGTCACCGGCACC	Cady et al. 2011; Essoh et al. 2013
S225	CCACGGAAGNGATTGCCAAGGCAAAGNGTAC	Cady et al. 2011
S226	CCACTGGGTTACCCCGTATTGGTAGAGGGTTC	Cady et al. 2011
S227	CCAGAGACAACCGCCTGAGGCGCGACGTTTCC	Cady et al. 2011
S228	CCAGCTAGTGAGCCTTACTAGCACGTCGGGCA	Cady et al. 2011
S229	CCAGTTCGAGCTGCGCGCTGATCAGAGTGCCA	Cady et al. 2011
S230	CCATGAAGGGTTCCTTCCGCGCCGTAGAGCAG	Cady et al. 2011
S231	CCCATATGTCGCAATGTTCTATACCAACAGAA	Cady et al. 2011
S232	CCCGAGATCGGCGTCAGCGCTCGGTGTTTCCA	Cady et al. 2011
S233	CCCGCGCGGCAATAAGGTGAAACTGGGAGACG	Cady et al. 2011
S234	CCCGCGCTAGGCGGCCTTGGGTTTGTGCATCA	Cady et al. 2011
S235	CCCGGCCAGGTGCTCGAGCGCGAGCAACTGCG	Cady et al. 2011
S236	CCCTCTCATTCGCGGATTTTTCCCCCCTTCGA	Cady et al. 2011
S237	CCGCGCGATGAGCGTCAGGCCCCAGCAGTCAA	Cady et al. 2011
S238	CCGGATCGTTCGGATCGGAAGGCGGGTCGGTCA	Cady et al. 2011
S239	CCGGGAATGAACGTTCCCATGTCGGCTACGCC	Cady et al. 2011
S240	CCGGGCTGGATGGACTCGAAGGGCGCCAGGCT	Cady et al. 2011
S241	CCGGGGATGTCCGAGGAACAACTTGCGCAGAA	Cady et al. 2011
S242	CCGGGGTGGCCAGTGTTCCAAGCCTTGAGCAA	Cady et al. 2011
S243	CCGGTCGTCCGCTACATCCTGGGATGGGTCAA	Cady et al. 2011
S244	CCGTATCTGAATATTTTTGCACGCATGCTCAT	Cady et al. 2011
S245	CCGTGGTCACCTTTGTCCCGGTGACTCGCTAA	Cady et al. 2011; This study
S246	CGAAACCGAAACCGCCGCGACCCAGGAGCGCA	Cady et al. 2011
S247	CGAAGGCACGCAAGACCGGCGTCACGCGCCAG	Cady et al. 2011
S248	CGAGTTCATGGCCTCTTGCTTCGGCAAGAACT	Cady et al. 2011
S249	CGATGGCCGCGACGCGCCTCGATGCCGGTCTG	Cady et al. 2011
S250	CGATTCGTCCCGCCGCCATCGTTCACCGAATA	Cady et al. 2011
S251	CGCAAAGCCCCGCAGGACAATGACTTGATATC	Cady et al. 2011; Essoh et al. 2013; Luz et al; 2019; This study
S252	CGCACGGGGGACGAGTTCGCAGCGCATTCGCG	Cady et al. 2011
S253	CGCATATGGGGCATCCGGGGAGGGTTGCGCCA	Cady et al. 2011
S254	CGCGACATCGGTGTGGGCGAGGACGTCTACCT	Cady et al. 2011
S255	CGCGACCGGACCGAACCCGACAGAGAACGCCT	Cady et al. 2011
S256	CGCTGCCATCCGGCGCATTTCCCTCTCATAGC	Cady et al. 2011; Essoh et al. 2013; Luz et al; 2019; This study
S257	CGCTGTAACCGCTTGCCAGCACTCCTGAATCA	Cady et al. 2011
S258	CGGAACGGGTGGCGGTGACGGTGGGACCGGTG	Cady et al. 2011
S259	CGGAAGAAACGGCACTGCACCGCAGTTCGGCG	Cady et al. 2011; Essoh et al. 2013
S260	CGGCCGGGCTTACCGGTGAAGGCGTGGCTGAT	Cady et al. 2011
S261	CGGGATAACAGTGGGAATCAGTCTGTAGGCTT	Cady et al. 2011
S262	CGGGCGCTTGCGCCGGATCGGCGAATTGGATG	Cady et al. 2011
S263	CGGGCGGTCTGGCTGCTGCGGCGGCTGTGACT	Cady et al. 2011
S264	CGGGTTGGCGCCATTGAAGAACAGGTCACGCA	Cady et al. 2011
S265	CGGTGCATGTAAGTGGAGACAGGGCGCTTGGC	Cady et al. 2011
S266	CGGTTTGGAAAACGACGTGGTCCACACCGTCC	Cady et al. 2011
S267	CGTAAGCATGCAGCTACCGGGTCCATCTGCCA	Cady et al. 2011
S268	CGTCTCGATGCTGCCGTCGATGAGCGTCTTGT	Cady et al. 2011
S269	CGTGATGGGCGCCAACATGCCGTCGACACTCC	Cady et al. 2011
S270	CGTGCCGGCTGGTTTCCGCATGTGCGCGAGAC	Cady et al. 2011
S271	CTAGGGCAATCTGTATATTCAGCGGTTTCCTA	Cady et al. 2011
S272	CTCAACGAGAAGAACATCCCGCGCAACATGAT	Cady et al. 2011
S273	CTCGAAGACCGCGCACGATTCCCAGACAAGCC	Cady et al. 2011
S274	CTCGACAGCACAGACCGTGCGCCATCCGAGGA	Cady et al. 2011
S275	CTCGATCAGTTGGCGAGCTGGGCCACGTTGCT	Cady et al. 2011
S276	CTCGCGGACAACACCCCGAACCCCTACGTCGG	Cady et al. 2011
S276	CTCGCGGACAACACCCCGAACCCCTACGTCNN	Cady et al. 2011
S277	CTCGTACGAGACCGAGCGGATCACCATGCCTG	Cady et al. 2011
S278	CTCTCCCACACCTCGGCATTGCCGAGCGCATC	Cady et al. 2011
S279	CTGCCCCGCTCTACACCCAGCCTGGGGCTTCCT	Cady et al. 2011
S280	CTGCCTGATTTTCCTACCGAAAGCAGGGCGCA	Cady et al. 2011
S281	CTGCGCGTTCACGCCGAAACCCTTGGCTGGGT	Cady et al. 2011
S282	CTGCTCGGCGATGATCACCGCGGCATTCTTCG	Cady et al. 2011
S283	CTGGATTCATGTATCAGGCATCGTACTCGGCAA	Cady et al. 2011
S284	CTTATATCCAATGTGGTTTCACAGAATCTCGT	Cady et al. 2011
S285	CTTCGGAGTTACCCGGTAGCATTCAGCCGGGA	Cady et al. 2011
S286	CTTCTCCGGCAGCAGATGCCAGAGCGCTTGCA	Cady et al. 2011
S287	CTTGAAATTACTGAGCACGGCGTTTTCCCGAA	Cady et al. 2011
S288	CTTGCCAACGAGGAGCGGCGGCTGGCGTCGGT	Cady et al. 2011
S289	CTTGGCCTAAATCCGGCATCAATATCGTTATA	Cady et al. 2011
S290	CTTTCGCAAGTTCCTCGCGAGCTTTGGCGGCG	Cady et al. 2011
S291	CTTTGGACCCGCTACTATCACGGGCATATACA	Cady et al. 2011
S292	GAAACCCCCGGGGTGATCACCCACAGGCAAGT	Cady et al. 2011
S293	GAAACGCTGACGTGCATAGCGCCGCATCATGT	Cady et al. 2011
S294	GAAATGCTGGCTCGGCTGACAAAACTTGAGGA	Cady et al. 2011; This study
S295	GAACAGTTCTGGCCGTTGCTCTTGAGCGTGTA	Cady et al. 2011
S296	GAACTCCGCGAGCTTTTCGCGCTGCTGCCATT	Cady et al. 2011
S297	GAACTGGGCGACACCATCGCGCAGATGGACCA	Cady et al. 2011
S298	GAAGAGTTGGAGGCCATGATCGGCGCCAAGTC	Cady et al. 2011
S299	GAAGGCTCACCGTCATCGCGCGCGCACCTGGC	Cady et al. 2011
S300	GAAGGTGAACGATGCGAATCGGGCGGGGGTTT	Cady et al. 2011
S301	GAATGTCCGGTGGCTTGGAGTTCGTGCGGATA	Cady et al. 2011
S302	GACAACCAGCTGGCTCAGCCGGTTGTGCTCAA	Cady et al. 2011; This study
S303	GACAAGAAACTGTTGGCCGAGCATCGGCACCG	Cady et al. 2011
S303	GACAAGAAACTGTTGGCCGAGCATCGGCACCGG	Essoh et al. 2013
S304	GACAAGGACCGTCGCGACAAGACCGAACCCGA	Cady et al. 2011
S305	GACACCAACCTGGTGCCGGCGAACTTCGTACC	Cady et al. 2011
S306	GACATCGTCCCATTCCTCTGCTACATCGCGAA	Cady et al. 2011
S307	GACATGCCAGGCCCGAAAGACCCGAACTGCAA	Cady et al. 2011
S308	GACCAGATCCTGCCGCAGTACTGGCAGGACCG	Cady et al. 2011
S309	GACCCCCGGAGGACCAACCGTGGACAACGACA	Cady et al. 2011; Essoh et al. 2013
S310	GACCGGCGCGCTGTCGAGCCCATCGCCGGCGA	Cady et al. 2011
S311	GACCTCGGTACGCTGTTCGCCGGAATCGTTAA	Cady et al. 2011
S312	GACGAACCCGAGGCGAAGACCTGGACGCTCCA	Cady et al. 2011
S313	GACGATGTGCAGCGTCACCGGTGTGATGGTCT	Cady et al. 2011
S314	GACGCGAAGGCTTGGGTAGATGGCTATCACGC	Cady et al. 2011
S315	GACGGCGACCTGAAGCGCGCGGATGCGATGAA	Cady et al. 2011
S316	GACGGCGATGCGGCAACCCTGGCGGCGTCGAA	Cady et al. 2011
S317	GACTCCATGCCAAGCCTTCANCGTCGCAGGTT	Cady et al. 2011
S318	GACTTGAAGCCACTGCGCAGGCACGCCACCCA	Cady et al. 2011; Essoh et al. 2013
S319	GAGAAGCAGCACGGCGTCAATGGGCCATTTAT	Cady et al. 2011
S320	GAGACGGCCTAGATTGCTGTTGCTGGGACTGC	Cady et al. 2011
S321	GAGACTTCAAGACGTTCCGGCGCGGCCGGAGC	Cady et al. 2011
S322	GAGAGCCGCAGGGAGCGGGGCCGCAAACTCCT	Cady et al. 2011
S323	GAGATTGTCGGCGAGCTGATCCGCTTCATTTT	Cady et al. 2011
S323	GAGATTGTCGGCGAGCTGATCCGTTTCATTTT	Cady et al. 2011
S324	GAGCAGATCCGCTATGGCATTCAGCAATGCCG	Cady et al. 2011; This study
S325	GAGCAGTTCTGGCCGTTGCTCTTAAGCGTGTA	Cady et al. 2011; Essoh et al. 2013
S326	GAGCATCGATGCCTGGCGGCAAGTTCGAGTAA	Cady et al. 2011
S327	GAGCCTTGGCCAGTTCCTTGGAC	Cady et al. 2011
S328	GAGCGCTGATTCGCTGACCGTCAGGCCGTTGA	Cady et al. 2011
S329	GAGCTAGCCCGGCGCCTAGGGGTTTCGCCCCA	Cady et al. 2011; This study
S330	GAGGAGCACGGGACGATAACAAGCGCAAAGGG	Cady et al. 2011
S331	GAGGAGGAGGGAGAGGGAAGGAGAGGAAGGAG	Cady et al. 2011
S332	GAGGGGCCGTATCGACGGTGATTGATGCGACA	Cady et al. 2011
S333	GAGGGTCAGGACTGGGCCACCTACCTGGGCCA	Cady et al. 2011
S334	GAGGTGTCAATCTGCGACACCGTGCAGAGTCA	Cady et al. 2011
S335	GAGTATGTCACCTTGATCCTGCGGATGTACCT	Cady et al. 2011
S336	GAGTCCAATGGGTTTCGCTCCGGTTTCTGAGT	Cady et al. 2011
S337	GAGTCTTGGCCTTGTCCGGGCTGCAACACCTT	Cady et al. 2011
S338	GAGTGCCAGCGTCGGATAAGCGCCTGGATCAA	Cady et al. 2011; Luz et al; 2019
S339	GAGTTCGANGGGGCTTCNCTTGANCGCCTANCA	Cady et al. 2011
S340	GATCACTCCCCGCTGCGCATGCAGCGTTCCCC	Cady et al. 2011
S341	GATCAGGCTAGCCATGACGGGCTCCATTACGC	Cady et al. 2011
S342	GATCGCCTCGTTCTCCGACCCGACGCCTTCCA	Cady et al. 2011
S343	GATCTGGGGCGGCATCATCACAGCAGAATCTA	Cady et al. 2011; Essoh et al. 2013
S343	GATCTGGGGCGGCATCATCACCGCAGAATCTA	Luz et al; 2019; This study
S344	GATTCGCTCGAGCTTTTACTGCGAGTCGAGTA	Cady et al. 2011
S345	GCAAAGTGGGCTTTGCGGGTTCGGGGGGAAGA	Cady et al. 2011
S346	GCAAGACGTCACGCGTGGTGCTGGTGTCCGAA	Cady et al. 2011
S347	GCAATGATCCCAGCGGAGGCGGCTAACATGCT	Cady et al. 2011
S348	GCAATGCGCATGCTGGATAGCTGCAACTGGCT	Cady et al. 2011
S349	GCACCAGCCGCCACCATGTCGGCCAGGTCATT	Cady et al. 2011
S350	GCAGAGCGCGACGCCGCCCTGGCCAGGGTCGC	Cady et al. 2011
S351	GCAGTTGCGACGTGTCGCACCCGCTTCGTTCC	Cady et al. 2011
S352	GCATGCGTCGCAATCGAGAAGGCTGCCAAGAA	Cady et al. 2011
S353	GCATTGCACGCTGGTGGGCAACGGGTGCGACC	Cady et al. 2011
S354	GCATTGGGCAGGCCGACCAGCTGATCGATACC	Cady et al. 2011
S355	GCCAAGGGTGCTGGACACTTCGAGCGTGTTCCT	Cady et al. 2011
S356	GCCAATGCTGACCGTCCAAGTGCGTTCTTCCA	Cady et al. 2011
S357	GCCACCACATCGGAGTCATGCACGACCCTGAC	Cady et al. 2011
S358	GCCAGGTGGCTGACCAGGATCTCGCTGGTCTT	Cady et al. 2011
S359	GCCAGTTCGTCCATGGCCTGCTTGAGCTGATA	Cady et al. 2011
S360	GCCATCAAGGAAGAGCCCCAGCTGCGCGTCGA	Cady et al. 2011
S361	GCCCACCAGCTCAGTCCAGGCGCTGCCGGAAT	Cady et al. 2011; Essoh et al. 2013
S362	GCCCTGATCATCGAGGCGGAGCGTATGCACCA	Cady et al. 2011
S363	GCCGACATGTTCCGCTCCGGCCTCTTCCCCCC	Cady et al. 2011
S364	GCCGCAAGCAGGGCAGATACTGGTGGCGAATA	Cady et al. 2011
S365	GCCGGCCAGGTGCTCGGCCAACAGCTCGCGAA	Cady et al. 2011
S366	GCCGTCGGCGGCCGACGGAGCAAGCGCAACAGC	Cady et al. 2011
S367	GCCTGGACGGGCCGAACCAGGTCCAGGCCGCT	Cady et al. 2011
S368	GCCTTCGGTGGTGATCTTTCCGTTGTTTGCCT	Cady et al. 2011
S368	GCCTTCGGTTGTGATCTTTCCGTTGTTTGCTT	Cady et al. 2011
S369	GCGATCATCGAATGGCCGCACCGCATGGACCT	Cady et al. 2011
S370	GCGATTCGCTGGGTGCCGCCCAACTGGCCATG	Cady et al. 2011
S371	GCGCAGCTCGATCCTGAGCAGGTCGATGCGTA	Cady et al. 2011
S372	GCGCAGGGCAAAGCCAAGGTCACCGCCGGCAC	Cady et al. 2011
S373	GCGCAGTTGGCCCTGCTGAACGCCCTGGACAA	Cady et al. 2011
S374	GCGCCAGCGGCCTGCTGTCGGAGAAGATGAGC	Cady et al. 2011
S375	GCGCGCCTCGCGATCGTCTTTCTCCTTTCGGA	Cady et al. 2011
S376	GCGCTGACGCCGCATTCGGCGATCTGCTTCGT	Cady et al. 2011
S377	GCGCTGCTGGCCGCTGTGTATGCCGGCATCAA	Cady et al. 2011
S378	GCGGCAGCCTCCCTGATCGCGTAGAAAACGCC	Cady et al. 2011
S379	GCGGCCTCTGTGGGCGTTCCTGATGTCGATCA	Cady et al. 2011; This study
S380	GCGGCTTCTTGAGTGAGCCGAGCGTGGCTACC	Cady et al. 2011
S381	GCGGGGTCATTTGTCATTGCGCCCATGAGGAT	Cady et al. 2011
S382	GCGTGCAGCAGATAGCCCTCAAGGAAGCTCAA	Cady et al. 2011; Essoh et al. 2013; Luz et al; 2019
S383	GCTACGCAATAGCTGCGCGGGGTGCCGCTGCC	Cady et al. 2011
S384	GCTCAAGGTCGTAACCTCGGCAGGCTGGGCAT	Cady et al. 2011
S385	GCTCACGCATAGCGCACTACCGCTCACTCAAA	Cady et al. 2011
S386	GCTGAACAAATTGCCGAGTTCGAAGCAACTCG	Cady et al. 2011; Essoh et al. 2013
S387	GCTGGAGCCGCCGGCAAGACGTTCGGCGAGGC	Cady et al. 2011
S388	GCTTCAAAATGCTGCGCATGCGTGACCGTCAC	Cady et al. 2011
S389	GCTTGGATTCTTCTGCGTATGCGAAGCCGCAC	Cady et al. 2011
S390	GGAATGGCTTTGTCACAACGCCGACGGCTACT	Cady et al. 2011
S391	GGCAAGAAAGGCTGGGGCAAGGCTCCGCTCTGC	Cady et al. 2011
S392	GGCAGAAGTCGCCGGACGTCCGCTCTTCGAAT	Cady et al. 2011
S393	GGCATGCGCGTGACCGAGCTGGCCTTACTGGA	Cady et al. 2011
S394	GGCATGCGGCGATCCGGCCGGCGGAGCCGAAA	Cady et al. 2011
S395	GGCCAGTACGTATGCGGCTCCGTAATCTATCA	Cady et al. 2011
S396	GGCCCGACTGGGGCCGGTAAATCGACCTTGCT	Cady et al. 2011
S397	GGCCTGGGTCGGGCTGAGGCGTGGCCGTCGAA	Cady et al. 2011
S398	GGCCTGTAACGCCGGCTCCAGCAAGTACGCCA	Cady et al. 2011
S399	GGCGAGCTACCGCCGACGTGGGGCCACTACGA	Cady et al. 2011; This study
S400	GGCGCGGCACGCTTGGCATGCGGGGACTTACG	Cady et al. 2011
S401	GGCGGGGATGGAAGCTTGCGCTCGGGGATGCC	Cady et al. 2011
S402	GGCGGTCGTCaGCTCAGTGTAGAGTCGGGAGG	Cady et al. 2011
S403	GGCTTCCGAATCGGAAATCTCGACCAGTACGA	Cady et al. 2011
S404	GGGAAGTTTGATCAGCATGGCAATCTCCTTTA	Cady et al. 2011
S405	GGGAATGGCGTTCGCGTCGCCCATTTTCATGA	Cady et al. 2011
S406	GGGAGGGCATGTGATGCGAGCAGACGAGTAC	Essoh et al. 2013
S406	GGGAGGGCATGTGATGCGAGCAGACGAGTACC	Cady et al. 2011; Luz et al; 2019
S407	GGGATGCCCGGACATTGCTCTAGCAGTGTCGAA	Cady et al. 2011
S408	GGGCAATGATCCACCGCGAGTTGCCCCAAGCG	Cady et al. 2011
S409	GGGCACGCCGTGGGTTGGTGATGCATTCGGGT	Cady et al. 2011; This study
S410	GGGCCCGACGGCTAGTAATTCGCGGAGGATGG	Cady et al. 2011; Essoh et al. 2013; Luz et al; 2019
S411	GGGGGAGCTTTGACCAAGGCCCGCGTGCGCAT	Cady et al. 2011
S412	GGGTTTTGACTATTGTCGGACCCGCTCTGGAG	Cady et al. 2011; This study
S413	GGTAGACGCTGCCAGGTTAGCGGCCCGGCAGT	Cady et al. 2011; Essoh et al. 2013
S414	GGTAGTACTGGCCGCGATCACGGTGCCGGACG	Cady et al. 2011
S415	GGTCAGTTGCAGCAGCACAACGTCCCAGTCGC	Cady et al. 2011
S416	GGTCGGTGACGGCACCATTGGCGGCCAGGTCA	Cady et al. 2011; Essoh et al. 2013
S417	GGTCTGCCAGTGCTACATGCAACAGGTCACGC	Cady et al. 2011
S418	GGTGAAGAAAGCGCCTGCCAATCCGTTCATGTT	Cady et al. 2011
S419	GGTGGCGAGTGGGAGGTCTCGAAGCACCTGCA	Cady et al. 2011
S420	GGTGTGTGCGGCCAGCTCGGACCCGAACTTGAT	Cady et al. 2011
S420	GGTGTGTGCGGCCAGCTCGGACCCGAACTTGA_	Luz et al; 2019; This study
S421	GTAAATCCAGCGCCTGGGCTGCGCATTGTCCA	Cady et al. 2011
S422	GTACCGGGGTGCTGCCAACCATACGAGGCGTT	Cady et al. 2011; Essoh et al. 2013
S423	GTANGCCCGCGAAAGCGGCGCCTGGGCGGAGC	Cady et al. 2011
S424	GTATGGCTCTCTCCATTGGGGTGGCGATACTC	Cady et al. 2011; Essoh et al. 2013
S425	GTCAACGGGAACCCAGGCGACGGATACGAGCA	Cady et al. 2011
S426	GTCATGTCAAAGCCCTACCGGGTTCGAGATAA	Cady et al. 2011
S427	GTCCAGGCCAGGGCGATAGCGCTGATGCCCGA	Cady et al. 2011
S428	GTCGACACGGTACTCGAGCACCTGGGCGGACT	Cady et al. 2011
S429	GTCGACGACTATGTCGTGCAGCCCCGCAGTCA	Cady et al. 2011
S430	GTCGCAGCCACTGTGTCGGCCAAAACCAGGTC	Cady et al. 2011
S431	GTCGCCAGGCCCACGTCGGCGGATCACCAACA	Cady et al. 2011
S432	GTCGCGCGGGTGGTTCGATCCATCCCCGACCT	Cady et al. 2011
S433	GTCTCCCACGGCGATCCGCGGTAGATCATGTT	Cady et al. 2011
S434	GTCTCCCCCGGCGATCCGCGGTAGATCATGTT	Cady et al. 2011
S435	GTGAAGGCCGACTACGAGGCGACGGTCGACGA	Cady et al. 2011
S436	GTGACCAAGGCGGCGGGCTCCGTGACGGGCGA	Cady et al. 2011
S437	GTGATGGAGCGGACCGCCCCGAGCACCGCAGA	Cady et al. 2011
S438	GTGCCGAGCTGACCGACAACAACAAGGTCAAG	Cady et al. 2011; Essoh et al. 2013
S439	GTGCCGCTCAGCCTGACCACGGGTTACGGCCA	Cady et al. 2011
S440	GTGCCGCTGGCGTAGTTGACCGCATCGACGCG	Cady et al. 2011
S441	GTGCGCCGCTTCAAGTCGACCGAGCAAGCCAA	Cady et al. 2011
S442	GTGGATCCCAACGCGGCCCGAAGGCTCCGGTT	Cady et al. 2011
S443	GTGGTACTGGTGGCGGCTCGGGTCTTACGGGT	Cady et al. 2011
S444	GTTCCATATCCAACACCGGGACGGGAGTCCGA	Cady et al. 2011; Essoh et al. 2013; Luz et al; 2019
S445	GTTCGAGCCGAGGCGGACAGTCACCTCGCTGA	Cady et al. 2011
S446	GTTGAGTGCGAGCAAACCACACCAGAGCTTTG	Cady et al. 2011
S447	GTTGATCAGGGCAACAGATGGGAGTTCGGACA	Cady et al. 2011; This study
S448	GTTGCCCGTTGGGCAGAAATGTTCAATCGCGT	Cady et al. 2011
S449	GTTTCGTGGTACTCAATGCGCGCCTCGCGATC	Cady et al. 2011
S450	GTTTGCAGGAAGCGGCGCTATCGCACCGAACT	Cady et al. 2011; Essoh et al. 2013; Luz et al; 2019
S451	TAAATGGGGTAATCGTTTTACTTGACGGGTTT	Cady et al. 2011
S452	TAACAACCACGCCCTCACCTACAGCCGCGAGCG	Cady et al. 2011
S453	TAAGCGCCCCCTTGCGGGTTGGCTCAGGCCCT	Cady et al. 2011
S454	TAAGTGGGTGCAAGATGCGTTCGATTATTTTT	Cady et al. 2011
S455	TACATCGCCGCCGCGCTGCGCCTGGTCTGCTA	Cady et al. 2011
S456	TACCAGTTTCTTAGACACCCGCGGCTTCTCAA	Cady et al. 2011; This study
S457	TACCGTTGATGCGGAATTGGCCGGGCGGATAC	Cady et al. 2011
S458	TACGATGCAGCCAAGGGCCGGCTCGCCCAAAT	Cady et al. 2011
S459	TACTACGACGACGCTTTGCAGGCTGATATTCA	Cady et al. 2011
S459	TACTACGACGACGCTTTGCANGCTGATANTCA	Cady et al. 2011
S460	TACTACGCCGGCCGCCCCGGGGCGACCGAGCT	Cady et al. 2011
S461	TACTGGTTCTTCGCCAACGGCCGGCGCTTCTG	Cady et al. 2011; This study
S462	TAGAGGGCGACCTAGAGCTTGCGGCGCAACAC	Cady et al. 2011
S463	TAGCACGTTTCCTCTCGATGGTGGTCGCATGT	Cady et al. 2011
S464	TAGCAGTGTCGAAGGCATCGGCCCGGCTGCTG	Cady et al. 2011
S465	TAGCTTCTGCGGTGATGATGCCGCCCCAGATC	Cady et al. 2011
S466	TAGTCCTGGCGGATATCGCTGCACCAGTGCAT	Cady et al. 2011
S467	TATAAGCATGGGTCTGATGTAGTTGTTCGAAC	Cady et al. 2011; Essoh et al. 2013; Luz et al; 2019
S468	TATACCCGACTTTTCAGCCCCGCCGCCCTCGC	Cady et al. 2011
S468	TATACCCGACTTTTCAGCCCCGCCACCCTCGC	Essoh et al. 2013
S469	TATCCGATGAACGTCCGCATCCCCGCGGCTGT	Cady et al. 2011; Essoh et al. 2013
S470	TATCCGGACTGGCGGCGACCGATTCCGCTCGA	Cady et al. 2011
S471	TATCTTGCGCCTCGGAAATGGCTGAGAAAGCT	Cady et al. 2011
S472	TATGACCCGTCGTACGACTACGCCTCGAACAC	Cady et al. 2011; Essoh et al. 2013
S473	TATGCCAGCGGCAACAGCACGCGAGGCTTGAT	Cady et al. 2011; Luz et al; 2019
S474	TATGCCTTCGGGGCTATCGCGTTTCCGTCTGC	Cady et al. 2011
S475	TATGCTTGCTCATTCTGTCCTCCTGCCTGTCA	Cady et al. 2011
S476	TATGCTTTCATAACGGCGTGTCTTCAGGAGAA	Cady et al. 2011
S477	TATGTAGTCGCGATAAGAGAATCCACATGTCC	Cady et al. 2011
S478	TCAACCCGCAGGATCGTCCCCGCAACCCAGTC	Cady et al. 2011
S479	TCAACGACCGCACAGTTACTCAGTACGTCGAC	Cady et al. 2011
S480	TCAAGTTCGGGTCCGAGCTGGCCGCACACACC	Cady et al. 2011; This study
S481	TCAATCGGCAGATCGCCAACATGCGGTCGAGC	Cady et al. 2011
S482	TCACGAATCACGAGAACGGTCCGATTCCGGGG	Cady et al. 2011; Essoh et al. 2013
S483	TCACTGAACAAGCCGGTCAGGACCACGCCATT	Cady et al. 2011
S484	TCAGGCTCATTTCGTTGTCCTCGATGCCCCGG	Cady et al. 2011; Essoh et al. 2013; Luz et al; 2019
S485	TCATAGGGCTGCGGCAGGTTGACCACGTCGCT	Cady et al. 2011
S486	TCCAGCCAAGCCTCCATCTTGCTGATCGGCGA	Cady et al. 2011
S487	TCCAGCGAGCGGTGGGCTTCGTGCTCCCTCCA	Cady et al. 2011
S488	TCCAGGGGATCGGGCCTGCGTTTGGGAACCCG	Cady et al. 2011
S489	TCCCATTCCTTGCCGTCGCGCTTGAACTTGTA	Cady et al. 2011
S490	TCCCGAGGAAACGCCATGCACACCCTCAACCT	Essoh et al. 2013
S490	TCCCGAGGAAACGCCNTGCACACCCTCAACCT	Cady et al. 2011
S491	TCCCGCGGATACATGATCTGGTGGTGTCGCTC	Cady et al. 2011; Luz et al; 2019
S492	TCCGCCGCGTGCTGCGCGATGACGGCACGCTG	Cady et al. 2011
S493	TCCGGCGCTAATCGCACACTTCTCTTGCACTT	Cady et al. 2011
S494	TCCGGGCCAGAGGGGATGGGTCGAACCTTACAG	Cady et al. 2011
S495	TCCGTACCTTTGAGTGGGTGCGCGTATACCCG	Cady et al. 2011
S496	TCCTAGTTCTTCGCCCAGCCGGAAACCGAGGC	Cady et al. 2011; Essoh et al. 2013
S497	TCCTCCACCCGCTGGGTGATTTCCTCGGTACG	Cady et al. 2011
S498	TCCTGGTCGTCCTGCGCTCGTACGGCCATGGC	Cady et al. 2011
S499	TCCTTCGGCTCCGCCGGCCGGATCGCTGCAT	Cady et al. 2011; Luz et al; 2019
S500	TCCTTGCCGCTCAGCTCGCCGATCTGCTTGTA	Cady et al. 2011
S501	TCGAAAAGATCGCCCAGGAACACGCAGCGCCA	Cady et al. 2011
S502	TCGAAGAAATCACCATCAACGCGTAGGAGAAC	Cady et al. 2011
S503	TCGAAGGGCTCGCCGGATTTTTCTTCCGCATAC	Cady et al. 2011
S504	TCGACCTTGTCGACCCAGGCGACCGCCTTGAG	Cady et al. 2011
S504	TCGACCTTGTCGACCCNNGNNNNCCGCCTTGAG	Cady et al. 2011
S505	TCGACGCGATCCGCCGCGCCCTCGGCCTGGCC	Cady et al. 2011
S506	TCGATCAGACGACCGTAGGTGCGCAGGCCTTC	Cady et al. 2011
S507	TCGATCCACACCCGCGAGGACGTGGCCACCGT	Cady et al. 2011; Essoh et al. 2013; Luz et al; 2019
S508	TCGATGCGAGACTCCAGCCCGGTACGAGACAT	Cady et al. 2011
S509	TCGCATTGCGCCTGCGTCATGATGCCCGACTC	Cady et al. 2011
S510	TCGCCGACCGCGTTCCCCGTGCCGGGGTGCTG	Cady et al. 2011
S511	TCGCCGGATTTCTCGGAAAAGTCCACCTGCT	Cady et al. 2011
S512	TCGCCGGTGCGGCCGTGGGGCTACGAGCGGCC	Cady et al. 2011
S513	TCGCTCTGCACCAGCGGCGCATTGGATCTGGT	Cady et al. 2011; Essoh et al. 2013
S514	TCGGAATACTCCTGGGCGTCCTTACCAGGGAA	Cady et al. 2011
S515	TCGGANTCAGGCGGACTTGCGCCAGGCCATGC	Cady et al. 2011
S516	TCGGCGGCTACTACGCCGCCACAGAGGCTGTC	Cady et al. 2011
S517	TCGGGCAGGCCGTCGTATCGTTCTTCGTGATC	Cady et al. 2011
S518	TCGGGCTGCGCGGGTAATGGTGCAGCGCTCCA	Cady et al. 2011
S519	TCGTAATCATTGAAGCCCCGGGCAAGCTGAAA	Cady et al. 2011; Essoh et al. 2013
S520	TCGTAGCGCGGACTGATGTCGTTGCAGTACTT	Cady et al. 2011
S521	TCGTCACAACATGCCGGTCTTGTTTCAGTGAC	Cady et al. 2011
S522	TCGTCATCCGGCGCGGCGCAGAACCGCACGTA	Cady et al. 2011
S523	TCGTCGATCAGGGTTGTTGTAGATTGCAAAGA	Cady et al. 2011
S524	TCGTCGTGGTTGTAGGCCGCCTGCCACGTCTT	Cady et al. 2011; This study
S525	TCTACGAGCAGACCGAGTTGAAAGGACAGGAG	Cady et al. 2011; Essoh et al. 2013; Luz et al; 2019
S526	TCTCCGGTCGGGTCAGCGTGACGGTCGTCAGT	Cady et al. 2011
S527	TCTGCCGGAGCCGGGTCGTTCCCCTCTGACTG	Cady et al. 2011
S528	TCTGGCGAAGAGCGGGATGACAAGGGCAGAGC	Cady et al. 2011
S529	TCTTCCCGTATCAGGGCAAATGGAGCGAACGC	Cady et al. 2011
S530	TCTTCGCCGCGCTGGATTCGAAGGAGCGCCGC	Cady et al. 2011
S531	TCTTCGCGTCCCTGGCCTTGGCTCGATACAGA	Cady et al. 2011; Essoh et al. 2013
S532	TCTTGGGAGTCCCGGCAGGTCAAGGGCCGCGA	Cady et al. 2011
S533	TGAACGTTCACGCATCACGCGCCTTTCCGGCC	Cady et al. 2011; Essoh et al. 2013; Luz et al; 2019
S534	TGACGCGATGCCTCATGCACGCCACGCGGCAG	Cady et al. 2011
S535	TGACGGGCCGATTTATGAATCAGCCCCCTTTC	Cady et al. 2011
S536	TGACGTAGTGGCCGCCTGGCGCATGCACATGC	Cady et al. 2011
S537	TGAGAGATCGGGCGCTTTGGGATGTGACCAAC	Cady et al. 2011
S538	TGAGATCAAAGCGCGAGCAAACGTGCCTGGAC	Cady et al. 2011
S539	TGAGTCGAAGGCCGATACCCGTGGCTCGTTCT	Cady et al. 2011
S540	TGAGTTCTGAGACGATCGGCCTCGGCGATCCC	Cady et al. 2011
S541	TGANTCNAANGCCGATACCNGNGGGCTCGTTNT	Cady et al. 2011
S542	TGATAAAACGAGTCAGGAAGGCCCCTGCGGGA	Cady et al. 2011; Essoh et al. 2013
S543	TGATCAAGATTCGCGTCGATGGCTGCAAGCTC	Cady et al. 2011
S544	TGATCCATCACCGCCTTGACACCAACAAAGGC	Cady et al. 2011; Essoh et al. 2013
S545	TGATCGGAGCCCTCATTGCACACGCTCCAGCC	Cady et al. 2011
S545	TGATCGGAGCCCTCATTGCGCACGCTCCAGCC	Essoh et al. 2013
S546	TGATCTTCTGGTGCTGACCTCTGGCGCAGAGT	Cady et al. 2011
S547	TGCAAAGGGGCTGACGTTTGCCAGCACCTGGA	Cady et al. 2011
S548	TGCAAGTGACCGCAGAGCGGGAGCGTGCTGAC	Cady et al. 2011
S549	TGCAGCGCCGCGAACGGCAACGGCGGCGACGG	Cady et al. 2011; Essoh et al. 2013
S550	TGCAGGATGAATGGCTTGTTCGGCAGGCCGTA	Cady et al. 2011
S551	TGCAGGTCATAGGCGTATTCGAAGGACAGGCT	Cady et al. 2011; Essoh et al. 2013; Luz et al; 2019
S552	TGCCGGTGGCGGTGCCATGCCGGGTGCCGACG	Cady et al. 2011
S553	TGCGACCGCGCGAAGAAGGCGGCATGTGGGTT	Cady et al. 2011
S554	TGCGCACGGAAGGCCTGCGCACCTACGGTCGG	Cady et al. 2011
S555	TGCGGGACCGTGAACATGCGCCTCATCGGCGA	Cady et al. 2011
S556	TGCGGTTGGTGGCCTGAGATGCTGCGCGCTGA	Essoh et al. 2013
S556	TGCGGTTGGTGGCNTGAGATGCTGCGCGCTGA	Cady et al. 2011
S557	TGCGTGAACTCAAGGCCTTGGAACTCGCTCTG	Cady et al. 2011
S558	TGCTCGCTGATGACCAGCCGCAGCGCATGGTT	Cady et al. 2011; Essoh et al. 2013; Luz et al; 2019; This study
S558v	GCTCGCTGATGACCAGCCGCAGCGCATGGTTT	Luz et al; 2019
S559	TGCTCGTCGGGTTCGGAGTCGGCCCCGGGCAC	Cady et al. 2011
S560	TGCTGGGCTTCTACAACCCGCGGGTGGTGCTG	Cady et al. 2011
S561	TGCTTATCGGAGAAGCCCGGCGCGCCGAGGAT	Cady et al. 2011
S562	TGGAACACACCGAGGGTCTCGCGCAGCGACCG	Cady et al. 2011
S563	TGGAACGCATTGCCTGCCTGCGTAAAGAACTC	Cady et al. 2011; Essoh et al. 2013
S564	TGGAAGCGTCTGAACAACTCTCTGGCAAAGTG	Cady et al. 2011
S565	TGGACGAACCGCAGCAGCGGTACGACGTTGTT	Cady et al. 2011; Essoh et al. 2013
S566	TGGACGGCCGCAAGACAGTCACGCGGCGAGTG	Cady et al. 2011; Essoh et al. 2013
S567	TGGAGGCGACCGAACCCGGGCTGTTCGAGGAT	Cady et al. 2011
S568	TGGAGGCGTCTTGTGAAGGCTCGCTGAGTCCT	Cady et al. 2011; This study
S569	TGGATTCATGTATCAGGCATCGTACTCGGCAA	Cady et al. 2011
S570	TGGCCCTCCCTGAGTCGCCGCTGCTCGGTCCA	Cady et al. 2011
S571	TGGCCGTCCCAGGCCTCTTGCGGTCTAGCCTC	Cady et al. 2011; Essoh et al. 2013
S572	TGGGCGATCTTTTCGAGGTGGTAAGTATGCGC	Cady et al. 2011
S573	TGGGGGCCTTCTAATGGCGAACTACGATGCTT	Cady et al. 2011
S574	TGGGTCAAGACCCACATGCCCGAACACAGGGG	Cady et al. 2011; Luz et al; 2019
S575	TGGGTCGGCTACTGCTTCCGGGTGCTTGAGTA	Cady et al. 2011
S576	TGGGTGCGTCCACGCAGCAACTGGAAGATCTC	Cady et al. 2011; Essoh et al. 2013
S577	TGGTACCGCAAGCCTGTCGGTCACCTGCNNNT	Cady et al. 2011
S578	TGGTAGACGGGATATGGATCGGCGAAGTCCTC	Cady et al. 2011
S579	TGGTCATTACCGGAAACCGGATCACCGCGTGG	Cady et al. 2011
S580	TGGTGCAGATGGCCGCCGCGCGGGTACACGTT	Cady et al. 2011
S580	TGGTGCANATGGCCGCCGCGCGGGTACACGTT	Cady et al. 2011
S581	TGGTTACAGGCGGTCTGGATCGACGCCGGGCA	Cady et al. 2011
S582	TGGTTCAGCATAGCGCCGGCCAGTTGTCGCAT	Cady et al. 2011
S583	TGGTTCCGGCTCAAGCAGCGCAAGGAACTGAG	Cady et al. 2011; Essoh et al. 2013
S584	TGGTTCGGTCCTGGTCCTCGACGAATTGTGGC	Cady et al. 2011
S585	TGGTTGGTATGCGTCTACGCCCTGCGCAAGAT	Cady et al. 2011
S586	TGTAAGTGTCGCCCTCGGCCTGGCCGGAAGTT	Cady et al. 2011
S587	TGTACAAGCACGCTTCGATTTCTGATCTTCTC	Cady et al. 2011
S588	TGTAGCCCCTCACCGGGTAGTCCGAGACTATG	Cady et al. 2011
S589	TGTAGTTGCCCTGCATGTTGATTTGCGTGGC	Cady et al. 2011
S590	TGTCAGAAGGGATTACCGCGGACCTGGTCGCA	Cady et al. 2011; Essoh et al. 2013; Luz et al; 2019
S591	TGTCCGACAACCCGCATAGCATCCCTGAGCAA	Cady et al. 2011; Essoh et al. 2013; Luz et al; 2019
S592	TGTCCGCAGCAGGCCGGTAATCCGGATAACTG	Cady et al. 2011; Essoh et al. 2013; Luz et al; 2019
S593	TGTGCCGTCCGCGATCTGGCGGATTGCCGGCTA	Cady et al. 2011; Essoh et al. 2013
S594	TGTTCCGAAGGCGTCAACGAAGGCTAATGACC	Cady et al. 2011; Essoh et al. 2013
S595	TGTTGTCGGATGATCTCGGCCAGCCACTCCGC	Cady et al. 2011
S596	TTAAAGGTGCGTGATGGAATGGCTCGGCGCGAT	Cady et al. 2011
S597	TTACCTTTAAAAGGCTTTAAAAGGCCTTTTAG	Cady et al. 2011; Luz et al; 2019
S597	TTACCTTTAAAAGGGCTTTAAAACGCCTTTTAG	Essoh et al. 2013
S598	TTAGAAATTTGGGCCATGTTCAGGCTCCTCTT	Cady et al. 2011
S599	TTATCAAGCGGCTGTGCTGGGCCTGTTTCGTT	Cady et al. 2011
S599	TTATCAAGCGGCTGTGCTGGGNCCTGTTTCNTT	Cady et al. 2011
S600	TTATCAGTAAATACGTGGCGACTTGGCCACCC	Cady et al. 2011; Essoh et al. 2013; Luz et al; 2019
S601	TTCAAGCAGGCCCAGGAAGAGCGGGTCACGCT	Cady et al. 2011
S602	TTCACAGCCAGCCTCAGCGCGTCGCCGTCGTC	Cady et al. 2011
S603	TTCAGTTCGGTCAGCTTCGCGTTGAGGACACC	Cady et al. 2011
S604	TTCATCGTGCCGATCGCGAACTGGTCGCGCGA	Cady et al. 2011
S605	TTCCAGGGCCTTCAGGTCCGGGTAGTCCTTGG	Cady et al. 2011
S606	TTCCAGGGTTGTTAGTGTCGGCTGGACACGTG	Cady et al. 2011
S607	TTCCCGGTGGCCGTCTCGACGATGTGGAAGAA	Cady et al. 2011
S608	TTCGAAGACGACGAGATCACGCAGCAGCGTGA	Cady et al. 2011
S609	TTCGAGGTCAGCGGCTTCGGCCCCGGCGAGCA	Cady et al. 2011
S610	TTCGCCGCATGGCTTACTTCGAGAAACGCGGG	Cady et al. 2011
S611	TTCGCCTTCGAGAACTACACCCGCACCGCCCA	Cady et al. 2011
S612	TTCGCTGGCGGCTTCGTTGGCTTCCTCGGCGT	Cady et al. 2011
S613	TTCGGGCTGATCCATTCGCGCTCCGTACAAAT	Cady et al. 2011
S614	TTCTCCGGGCGCGCCCTGGAGCCATCATTGCC	Cady et al. 2011
S614	TTCTCCGGGCGCGCCCTGGTGCCATCGTTACC	Luz et al; 2019
S615	TTCTCGCCGGCCTGCTCTCCCAGACCGCCATA	Cady et al. 2011
S616	TTCTTGCGTGACGGTGCGTCGGGCGCGAAGCC	Cady et al. 2011
S617	TTGACGAACGCCGTCCAGAAGTCACCACCCGGC	Cady et al. 2011
S618	TTGATCAATGCACTTCCGGTTCCGCAGTTTCT	Cady et al. 2011; This study
S619	TTGCATCGCACCCTCCTGCTCACCGACCAGGC	Cady et al. 2011; Essoh et al. 2013; Luz et al; 2019
S620	TTGCCCGCTCAGCGCTCAGGAACGACTGACCC	Cady et al. 2011; Essoh et al. 2013
S621	TTGCCCGTAGAAGTACGTTTCCTGTGCCATGT	Cady et al. 2011
S622	TTGCCGATCGAGCGCGCCACTCCCGCGCTGTT	Cady et al. 2011
S623	TTGCGCTGGTAGCAGCCTGGAGAAAATACCCC	Cady et al. 2011
S624	TTGCGGATCCGGCGGTAGACGACCATCCGCAC	Cady et al. 2011; Essoh et al. 2013
S625	TTGCTGCGTGTTGCAGCGACACCCGTTCAACA	Cady et al. 2011; Essoh et al. 2013; Luz et al; 2019
S626	TTGCTTAGAACGCTCATGCGCCAGGCTGCTGT	Cady et al. 2011
S627	TTGGAAACAGGGCTGCTTTGGATGTACCCAAG	Cady et al. 2011
S628	TTGGCGGACTCGATGATCACCGAACTCACATG	Cady et al. 2011
S629	TTGGGCAGTGCTGTTGGTCGAAACCACGTACC	Cady et al. 2011
S630	TTGTCCGTGCGCGGCGCCTTGGGCAGAGTGAA	Cady et al. 2011; Essoh et al. 2013
S631	TTTCGGGACTGCGGTCTGTACGCGGATTGAAT	Cady et al. 2011
S632	TTTCTCCCGGCCATAGGGCCGAATGAAATTGA	Cady et al. 2011
S633	TTTGGTGAGGCTTGCGCTCCCTGGGTGTTCGA	Cady et al. 2011; Essoh et al. 2013; Luz et al; 2019
S634	TTTTCGACCGACGCGATGGCACAAGCAAACCT	Cady et al. 2011
S635	TTTTCGGCCCAGATCACTTTGATGTGCGCAGC	Cady et al. 2011
S636	TTTTCGTAGATCCCGACGTCGAGGCGCAGAGT	Cady et al. 2011; This study
S637	AAACGGGGCATGTGGTGGCAACGTACAGAAAG	Essoh et al. 2013
S638	AAAGAGGCTGCGCAGCACCGACGCACCTTCGT	Essoh et al. 2013
S639	AACGAAAACGCCGAAATCGGCCGCGACCGCGAC	Essoh et al. 2013
S640	AAGAACCGCACCGTCCACTGAGCGAAACCGCC	Essoh et al. 2013
S641	AAGAACCGCTGGCGGCCGGCTCGCTGAACATT	Essoh et al. 2013
S642	AAGAACGGCTTCAGGCTGAAGCTAGATGCCTG	Essoh et al. 2013
S643	AAGACGAGTACCTGAAAGACACCACCGGCAAC	Essoh et al. 2013
S644	AAGCTCGCGCGGGCCTACGAGCAACACGCCAA	Essoh et al. 2013
S645	AAGGAGTTCGAGGGGGGCGCGCTGTACTGCGC	Essoh et al. 2013
S646	ACAAACGGCGGGACGGCTGGCAACCTGAACCAA	Essoh et al. 2013
S647	ACAACGCCTTCGAAGACCTGGGCGGCTTCGTA	Essoh et al. 2013
S648	ACCAATGGACCAGCAATCGAACTCAAGAACGA	Essoh et al. 2013; This study
S649	ACCCAGGTTGCTGAATACGTAGTCCTTGGCCT	Essoh et al. 2013
S650	ACCGAATCCGCGACTCGTACCGAGTCGCAAAC	Essoh et al. 2013; This study
S651	ACGAACAGCGCTGCGAACTCGCCAAGGTCTGG	Essoh et al. 2013; This study
S652	ACGACCGCAAGACGCGGACCGATGGGGGTGCA	Essoh et al. 2013
S653	ACGAGCTGACGGAAAGTGATCCGGTAACGA	Essoh et al. 2013
S654	ACGATGGCCGGGTGATCGGTATCCCTGATCAC	Essoh et al. 2013
S655	ACGCTCGGGCCGGCCGCCAGCGGCAGCTCGGC	Essoh et al. 2013
S656	ACTCCGGCTCAGCCACCGGCAGTACCCCGGCC	Essoh et al. 2013
S657	ACTTGCAGAAGCCCCAGGACTTGAAGCCACTG	Essoh et al. 2013; This study
S658	AGAAAGCCAAGATCTACCGCTGGAGAAAGGCG	Essoh et al. 2013
S659	AGATGCAGACGTGGCTTATGTGCACTTTCCCC	Essoh et al. 2013
S660	AGCACGTGGCGCATAAGTCGGCTCAGCAGCTC	Essoh et al. 2013
S661	AGCAGCAGATCATCGACAACGCCCGCGCTTCT	Essoh et al. 2013
S662	AGCAGCCGAGCGGGATCGTGCGTGAGCTGAGC	Essoh et al. 2013
S663	AGCCACTCGCGGGCCAGCTCGGGCGATAGCAC	Essoh et al. 2013; Luz et al; 2019
S664	AGCTTCCGGGCCGATGTTGCCGACCGTGGTAT	Essoh et al. 2013
S665	AGGAAACCAGAGCAGGAGGATGGACTATGACC	Essoh et al. 2013
S666	AGGATCGCGGCGGAATGATGTCTCGCGCCGAC	Essoh et al. 2013
S667	AGGATGAAAATTGCTAGCGATCGTCTCGATTG	Essoh et al. 2013
S668	AGGCGGCGCAAAGTCGGCCAAGTCTTCACGCT	Essoh et al. 2013
S669	AGGGAATGGCTGACATTCCTCTAGCGCCCGCT	Essoh et al. 2013
S670	AGGGCCATCAGCTGGCCCAGGCCGTCTTCGTT	Essoh et al. 2013
S671	AGGGGGTCAGAGGGCAGGGGGAGAAAAGCTTC	Essoh et al. 2013
S672	AGGGGTTCGTCCCTGGCCGAGGTGGCCCGCTC	Essoh et al. 2013
S673	AGTTGGCGAGCTGGGCAACGTTGCTTGTCGAA	Essoh et al. 2013
S674	AGTTGGGCGAGCGATTCGGCAGCGGCTCGGCC	Essoh et al. 2013
S675	ATAGCTACGCCGAGCCAGTTGTAAGCTGACGC	Essoh et al. 2013; Luz et al; 2019
S676	ATAGGATGACTTCTGCGGTTGTGAAGTTTTTC	Essoh et al. 2013
S677	ATAGGGCCGAATGAAGTTGATGTGCTTGCCGA	Essoh et al. 2013
S678	ATCAAGTTCGACACGACTCGCTCCACGCAGTG	Essoh et al. 2013
S679	ATCCCGACGACCTCCTCGCCGAGATCCAGGCG	Essoh et al. 2013
S680	ATCCGGAAGGGCGGGCTCCATGCTGTTTCCGC	Essoh et al. 2013
S681	ATCCGGGCAGACCGCCAATGGCGTGGTCCTGA	Essoh et al. 2013
S682	ATCCTATCGACGACAAAGTGCTCGAGCATCTC	Essoh et al. 2013
S683	ATCGTGCCGGATAGCAGCCGTTCGCCTAGGAC	Essoh et al. 2013
S684	ATCTCCACCACCGCTACCCGGATCAGTAGGGT	Essoh et al. 2013
S685	ATCTGCTCCAGGGCGAGCAGGATGCCGTTGGT	Essoh et al. 2013
S686	ATGGACGGAACCGATTCCGACTCGGTCGACGC	Essoh et al. 2013
S687	ATGGGGTCTACATCAGCGATGCGGCTCTGTCC	Essoh et al. 2013; This study
S688	ATTCAGCCTTGGCGATGCACTTCTCCGCAGGC	Essoh et al. 2013
S689	ATTGAAGAAGCTGAGCAGGAGCACCACGCAGA	Essoh et al. 2013
S690	ATTGGCGGCATGAAGAAGAACCGCCTACACGT	Essoh et al. 2013
S691	ATTGGCTGTTGAAGCTCAGGATCGATAGTCAC	Essoh et al. 2013
S692	CAGCGCAACAGGCGCATAAGTTCGTTGTAGTG	Essoh et al. 2013
S693	CAGGAACGTTTGCTCGCGCTTTGATCTCAAGC	Essoh et al. 2013; Luz et al; 2019
S694	CAGTCCGGCGCGAAGGTCCAGGCGATGATGCG	Essoh et al. 2013
S695	CATGCTACGCCGGCCTTGATCAGTTCGCGAGC	Essoh et al. 2013
S696	CCAGGCGCCGGCTTCTTCCCAGGTGATGCCGG	Essoh et al. 2013
S697	CGACGAGCAACTGCGCTTGCGCGTGCGTAACC	Essoh et al. 2013; Luz et al; 2019
S698	CGAGTGCCGTCAACCGCTTGGACAACCTGCAT	Essoh et al. 2013
S699	CGGAAATCGCGGCGGCCAGGGCTTCACCTGCT	Essoh et al. 2013
S700	CGGCGCTCCGTTCGACGCGACAAGTCGCGACG	Essoh et al. 2013
S701	CTCGGCATGCACGTCGACGCCGAGGCGCT	Essoh et al. 2013
S702	CTCTCCTGAGCGCTGAGGATGCAAGAGCCCGC	Essoh et al. 2013; This study
S703	CTCTGGCGGTAACCTTTCCATGATCTGCGCAGCC	Essoh et al. 2013
S703	CTCTGGCGGTAACCTT_CCATGATCTGCGCAGCC	Luz et al; 2019
S704	CTGATGGCTGAGAATGTCGGCAGCATCTACTA	Essoh et al. 2013
S705	CTGCAGTGGAAGACCTGGGTGCGTCTCGCCCT	Essoh et al. 2013
S706	CTTCTGGCAGTCGGCTCACGGCGACTCGCGCG	Essoh et al. 2013
S707	GAACATCTGCAGCAGCGCCCACAGCGTGCTGG	Essoh et al. 2013
S708	GAAGAACATCGCTGCGGCGATCTGGGCCTCGC	Essoh et al. 2013
S709	GAATGGGTCTGCCTCGGCGGGATCGACGTGGA	Essoh et al. 2013
S710	GACCCCGCCTCCAGGCCGGAGCCACCTGCCTG	Essoh et al. 2013
S711	GAGAACGATTCCGTCTTGTTGGAGCTTTCTGT	Essoh et al. 2013; Luz et al; 2019
S712	GAGCTGGAGCGCCTGGCCGCCGAAGCCCTGGC	Essoh et al. 2013
S713	GAGGACGCGTGCGTCTTCTTGTCCGCGTGTTT	Essoh et al. 2013
S714	GAGTGTGAGGCCGGGCAAACGGATTTGT	Essoh et al. 2013; Luz et al; 2019
S715	GATTCGCGTCGTAGACCTTGGTGGCCTCCGC	Essoh et al. 2013
S716	GCAGTGATCGAGCGCGCACGGTCGCGCAAGAC	Essoh et al. 2013; Luz et al; 2019; This study
S717	GCGAAGGTAATGCGGGACAGGTCCATGCATGG	Essoh et al. 2013
S718	GCGAGGGCGTCGACGCACGCGACCGCGGCGAA	Essoh et al. 2013
S719	GCGATGGTTCGGCGCGCCCGTATGGCACATGC	Essoh et al. 2013
S720	GGAAGGCTGGCGCTCGAACGGATGTGTACAGG	Essoh et al. 2013; Luz et al; 2019
S721	GGCAAGCCATTGATCAGCAGGCCGGTATTCGG	Essoh et al. 2013; This study
S722	GGCCAGGTCGAGCCTGAGCCGCGCACGGTGCG	Essoh et al. 2013
S723	GGGTGGCGGAACCGACTGCCGAATATCACTCC	Essoh et al. 2013; This study
S724	GTAGTGCCGCCAGCACAGCGCCTCGACGGTGT	Essoh et al. 2013
S725	GTCATCGGACGAATCGCGTCACCAACCGCCCG	Essoh et al. 2013
S726	GTGGCTATCGCGCTTGATGCGGGCCCGGTCGA	Essoh et al. 2013
S727	GTGTCGCCCAGCACCGTTCAGCGCTACTTCAT	Essoh et al. 2013; Luz et al; 2019
S728	TACAGCTCGATGCCGAGATCGAACAAGGGGGC	Essoh et al. 2013
S729	TACATCGAGGGGCGCCTGGCCGATGGCCGGAT	Essoh et al. 2013
S730	TACCAGTGGCTGGTGAACGACGAGAACATGCT	Essoh et al. 2013
S731	TACTGGAGGTGTCGGAGTTCGAGCCGAGCCAG	Essoh et al. 2013
S732	TATCGAAGAGTGATCTGCGCTGCTGTGGCGCA	Essoh et al. 2013; This study
S733	TATCGCCATGGTTACGTCACTCATCGCTGACT	Essoh et al. 2013
S734	TATGCCGCCCAGCGTGCCGCCCAGGGCGCCGC	Essoh et al. 2013; This study
S735	TCAACGACAAGGAGCTGCTATCCATTCTCGAC	Essoh et al. 2013
S736	TCAGCAGCAGGGAACCCGCGTGACCGTTGTTG	Essoh et al. 2013
S737	TCCGCAAGGGAGGGAGGGGAAGCTTTATCTCC	Essoh et al. 2013
S738	TCCGGATCACCAGGGCGACAGATGGCCACCTC	Essoh et al. 2013; Luz et al; 2019
S739	TCCTTGCCGGGCGCGGCGGCGAGCAGTTCGCG	Essoh et al. 2013; Luz et al; 2019
S740	TCGACATGGCGACGGCTCTTGAACGGTTCTAT	Essoh et al. 2013
S741	TCGCATGGAGGAGTTGGCCAAGGCAACTGGCG	Essoh et al. 2013
S742	TCGCCGCCCTCCATGGTCTGGCTCAGTTGGCC	Essoh et al. 2013
S743	TCGCGGACGTACTCCAACTCCTGCCTCGCCTT	Essoh et al. 2013
S744	TCTGTCACCTCCTGGGAGGCGGCCTCGGCCTG	Essoh et al. 2013; Luz et al; 2019
S745	TGAACAACCCGGCGCTGCGCGACTATCTGCCG	Essoh et al. 2013; This study
S746	TGAACCAGGACATCACCCTCGGATCGGCCAGC	Essoh et al. 2013
S747	TGACCCTTGGAAACGCCGTTCCAGGGCTTGAT	Essoh et al. 2013
S748	TGATATCCAGCTGCTCCAGGAACCGCTGGCGG	Essoh et al. 2013; Luz et al; 2019
S749	TGATTTCGAAGGCCGCGGGCGACTGATCCGGA	Essoh et al. 2013; Luz et al; 2019
S750	TGCAACTGCTGGGCGACAAGCTGCTGCAGCTG	Essoh et al. 2013
S751	TGCAATGGGGCTGCTCGTTCTAACCGCACGGT	Essoh et al. 2013
S752	TGCATGCACATCGGCGAACTGCTGACGTGCTT	Essoh et al. 2013; Luz et al; 2019
S753	TGCCGGACCTGCTCCGCCACTGCGGACTCCAA	Essoh et al. 2013
S754	TGCTCCGGCCATGCCTGCTCCGGGCCTTTCTG	Essoh et al. 2013
S755	TGCTGCTGGATCTTGTTTCCGGGCCGGCGTGT	Essoh et al. 2013
S756	TGGAGAATTGGGTGCGCGCCGCGCCCTTTCGC	Essoh et al. 2013
S757	TGGAGCAATCCCGCCCGGTGGCGACTACTGGA	Essoh et al. 2013
S758	TGGATCAAAGAACGCATTCTCGGCACGTCGAA	Essoh et al. 2013; Luz et al; 2019
S759	TGGATCACGACGGTGAGTCCTACACCTTTGGC	Essoh et al. 2013
S760	TGGCCCGCTGGTGGGCAACGGGTGCGACCACG	Essoh et al. 2013
S761	TGGCGCCGCCCGATTTCACGTAGCTGCTCGAT	Essoh et al. 2013; Luz et al; 2019
S762	TGGTGCCAGGCCTGGATCCGAGCAAGCCGGTA	Essoh et al. 2013
S763	TGTATGACGACAGCGATTCGGAACGCTGCCGC	Essoh et al. 2013
S764	TGTCCGGTCCCGGAAAAGACCAACGCGGGAGT	Essoh et al. 2013; Luz et al; 2019
S765	TGTGACGCCGTGCTTCAGCAGGCAGCGCGCGA	Essoh et al. 2013
S766	TTACTTCTACTCGCTCGCCGCCGGCTACCAGG	Essoh et al. 2013
S767	TTATGCAGGACGACTGGCACGTCCGCATATTC	Essoh et al. 2013
S768	TTCAGAGGGTTCCAGGTGGCCCGGTTATCCCA	Essoh et al. 2013
S769	TTCAGCGTCGCGGCAACCATAACCAGGCTGTG	Essoh et al. 2013
S770	TTCAGCTGGGCGGTGGCGGCGGCGATCTGCTC	Essoh et al. 2013
S771	TTCCGCCAGTTGCCGAAGCGCCCGAAATAGAG	Essoh et al. 2013; This study
S772	TTCCTGGAGTACGACCTGATTGCCTCCGCGGA	Essoh et al. 2013
S773	TTCTCATTGGCCTCGTCCAGGCTCGGCAGGTC	Essoh et al. 2013
S774	TTGACGGCCAATGCCGGCTTCGACTTAGCTCG	Essoh et al. 2013; Luz et al; 2019
S775	NTGCCGGTGGCCGTTTCNACGATGTGGAAGAA	Cady et al. 2011
S775	TTGCCGGTGGCCGTTTCGACGATGTGGAAGAA	Essoh et al. 2013
S776	TTGCGCTTGTCGACTTCCGTGTTGATGAGCGC	Essoh et al. 2013
S777	TTGCGGAGTAAATCGACTGATGCGCGCTTCAT	Essoh et al. 2013
S778	TTGCTGTGCTTGAAGAAAAGGGGTTCGTCCAA	Essoh et al. 2013
S779	TTGGAGAAGCGCCCGCTGGTGTCGAGCAGCTT	Essoh et al. 2013
S780	TTGGAGCGTCTGACCTGGGTGGTGACCACATT	Essoh et al. 2013
S781	TTGGGCATGCGATTGCGCGCGCGGAGTGAATT	Essoh et al. 2013
S782	TTGTCTGTCACCGAGTCGACCACACCAGAAGA	Essoh et al. 2013
S783	TTTGAGTTGTTTTCGAAGCTGCTCGAGGGCAG	Essoh et al. 2013
S784	AAAATGAAACGGATCAGCTCGCCGACAATCTC	Luz et al; 2019
S785	AAACTCATCAGGCACCGGCAGCGCAATCAACT	Luz et al; 2019
S786	AAAGTGTCCGGCGCCGATCCGAAAGCCAGCGC	Luz et al; 2019; This study
S787	AAATCCTGAAGGACGTTCGGCAGTGGCAAAAC	Luz et al; 2019
S788	AACACAGATCGGCGTGCCCGTGCGAAGAATGCC	Luz et al; 2019
S789	AACAGGTCGAGTGGTATGGCCGGAAGCTGGAC	Luz et al; 2019; This study
S790	AACCGAATGCATCACCAACCCACGGCGTGCCC	Luz et al; 2019
S791	AACCGGAGCCTTCGGGCCGCGTTGGGATCCAC	Luz et al; 2019
S792	AACGAAACAGGCCCAGCACAGCCGCTTGATAA	Luz et al; 2019
S793	AACGAGCTGAACAGCTCGACCAACGTGGTGCC	Luz et al; 2019; This study
S794	AACGCGTTGAACCGCTGTCGTCGGTGAACTTC	Luz et al; 2019; This study
S795	AACGGGTTGCAAGGCTAACTGTACGTATTTGG	Luz et al; 2019; This study
S796	AACGTGGTCGAGCAGCTTCTCCGGCTCGGGAA	Luz et al; 2019
S797	AACTCGCAGAAACGGGGCCACTGCACGCCAGC	Luz et al; 2019; This study
S798	AACTTCCGGCCAGGCCGAGGGCGACACTTACA	Luz et al; 2019
S799	AAGACGTGGCAGGCGGCCTACAACCACGACGA	Luz et al; 2019; This study
S800	AAGACTCAGCGAGCCTTCACAAGACGCCTCCA	Luz et al; 2019
S801	AAGAGAAAACGAAGAGGTGCTTTCATCTCAGG	Luz et al; 2019; This study
S802	AAGCAGGTGGGCATGTTCACCGCGCCGCAGCC	Luz et al; 2019; This study
S803	AAGCCGGGCCGATGTTCGAGCCTGGCTGCGTG	Luz et al; 2019
S804	AAGCTCTGTTTCGACGGCCAGTATTTCATCGA	Luz et al; 2019
S805	AAGGACTACGTGTTCAGCAGTCTCGGCGGCGT	Luz et al; 2019
S806	AAGGTGACGATGCACAGCTGTTGCGCGCGGTT	Luz et al; 2019
S807	AAGTGATGGCACAGTACAGGGACAAGCGGTCC	Luz et al; 2019
S807	AAGTGCTGGCACAGTACAGGGACAAGCGGTCC	Luz et al; 2019
S808	AAGTGCAAGAGAAGTGTGCGATTAGCGCCGGA	Luz et al; 2019
S809	AAGTTCGTGACTGAGCACCGGCACCTGGGCAT	Luz et al; 2019; This study
S810	AATCAGATCCCTCGCCGAGCGGCGCATCATTG	Luz et al; 2019
S811	AATCTGCGCCTCGACGTCGGGATCTACGAAAA	Luz et al; 2019
S812	AATGACCCAGGCAAACAACGGAAAGATCACCA	Luz et al; 2019
S813	AATTCCTCTATGGTTCCGGTCCGGTCGCGCAC	Luz et al; 2019
S814	ACAAAGAGGGCAGCGCAGACGTTTCATCACGC	Luz et al; 2019; This study
S815	ACAAGACGCTCATCGACGGCAGCATCGAGACG	Luz et al; 2019
S816	ACAGCGATGTTCTTCGGCAGCCACTCGTCGT	Luz et al; 2019
S817	ACAGGTCACAATGCGAACTGAACATCACACTC	Luz et al; 2019
S818	ACATTCGGTACAGCGGCGGCGGCAGCGTGCTG	Luz et al; 2019; This study
S819	ACCACTTCGCCACGAACGGCCAGATAGCGGGC	Luz et al; 2019
S820	ACCCTTGCGCGCAGTGCTGCGACTTCCTCCGT	Luz et al; 2019
S821	ACCGCAATCCGTCAGTTCCAGTTCCGGGACAT	Luz et al; 2019
S822	ACCTCAAGCGGAAAGCAGATCGGCCGGACGTT	Luz et al; 2019
S823	ACGAAGCAGATCGCCGAATGCGGCGTCAGCGC	Luz et al; 2019
S824	ACGAAGCTGAGCGTCGACGAATTCGGCGTTTA	Luz et al; 2019
S825	ACGATGATCAGCTTCCACGGCGGCCGCGGCTT	Luz et al; 2019; This study
S826	ACTAAAAGACTCAGAAATCGTGCACGCCTTCC	Luz et al; 2019
S827	ACTCTGCGCCTCGACGTCGGGATCTACNAAAA	Luz et al; 2019
S828	ACTTGGAAGCTCCCATTCGCCGGCTTCAGAAC	Luz et al; 2019
S829	AGAAACTGCGGAACCGGAAGTGCATTGATCAA	Luz et al; 2019; This study
S830	AGAAGGGCGGCCAGGGTGTGTTGGATCGTACT	Luz et al; 2019; This study
S831	AGAATGGACTGCCGAGCGCCGGCCGCCAGTTG	Luz et al; 2019; This study
S832	AGACCAGGCGGCACCCAGCCGATCAGGGCATC	Luz et al; 2019
S833	AGACCATCACACCGGTGACGCTGCACATCGTC	Luz et al; 2019
S834	AGCAGCAGGCAGGACAGCGCGATGGTTGTCCA	Luz et al; 2019
S835	AGCAGCGCACGGACCTTGGTCTGTAGGTCGTC	Luz et al; 2019; This study
S836	AGCATGAGCGCGACCTGCGCGCGCAGATCCAG	Luz et al; 2019
S837	AGCATGGGAAACCCGTCAAGGCCCGGATACTG	Luz et al; 2019
S838	AGCCACTGGCATTCGAATGGGCCGGCCGGGAA	Luz et al; 2019
S839	AGCCGCAGGCGGCGCAGCCCGTTAAGCAGGCT	Luz et al; 2019; This study
S840	AGCCTGCCGGCCCAGGACATGCAAAACCAGGC	Luz et al; 2019
S841	AGCCTGGCGCCCTTCGAGTCCATCCAGCCCGG	Luz et al; 2019
S842	AGCGCCTGGACAATGCGCAGCCCAGGCGCTGG	Luz et al; 2019
S843	AGCGGCCTGGACCTGGTTCGGCCCGTCCAGGC	Luz et al; 2019; This study
S844	AGGAACACGCTCGAAGTGTCCAGCACCCTTGGC	Luz et al; 2019
S845	AGGAACGCGACCAGGGCGCAGACGGCAACAAC	Luz et al; 2019
S846	AGGAAGAACGCGAAGCCGCCGCTCGCCGCGAA	Luz et al; 2019
S847	AGGAGGTTCTGGTCCGTCGCCCAGTTCCCGGT	Luz et al; 2019; This study
S848	AGGAGTTTGCGGCCCCGCTCCCTGCGGCTCTC	Luz et al; 2019
S849	AGGCAAACAACGGAAAGATCACCACCGAAGGC	Luz et al; 2019
S850	AGGCGAGCATGCTGGCGCGAGAAGAGAACAAC	Luz et al; 2019
S851	AGGCGATGGCTGAAGTTCCGGCTGATGCTACT	Luz et al; 2019
S852	AGGGCGAAATGGATGTCAAAAAAGTATTCGAA	Luz et al; 2019; This study
S853	AGGGCTCCATGGACGGAATGAGTCGGCCCTCC	Luz et al; 2019
S854	AGGGGGACGGCCTGTCGGCCAGTCAGTACCGG	Luz et al; 2019
S855	AGGTACAGGTACTGCTCATCCGCTGCGTACAG	Luz et al; 2019; This study
S856	AGGTGCCGAACGCCTCATCGACCGACTGATGCT	Luz et al; 2019
S857	AGTAACACGAAGGCGAAACGGATACGTCTGGC	Luz et al; 2019; This study
S858	AGTAACAGTCATGATGTCGGCACTGGCCTGGC	Luz et al; 2019; This study
S859	AGTAGCCGTCGGCGTTGTGACAAAGCCATTCC	Luz et al; 2019
S860	AGTAGCTCCGGCACGCTGTGCTGAGCCTGGGC	Luz et al; 2019; This study
S861	AGTCACAGCCGCCGCAGCAGCCAGACCGCCCG	Luz et al; 2019; This study
S862	AGTCGATGAACATGAAAATCCCTGTCAATATC	Luz et al; 2019; This study
S863	AGTCTTCGGCCTTTTCCCACCAGGCTTGCGCG	Luz et al; 2019
S864	AGTGCCGGGCGGCTCCGGTTCAAGCAGACGGC	Luz et al; 2019
S865	AGTGCGGTCAGACCATTCACGCCACACTTGCT	Luz et al; 2019
S866	AGTTGCTGCTCGAACAGTGTGAGCCAGACGTG	Luz et al; 2019
S867	ATAGACCTGAAAGAGGCCGCCCAAGTCCTGAT	Luz et al; 2019; This study
S868	ATATGGCCACCGGACACTGCGTCGCCGTGGCG	Luz et al; 2019
S869	ATCAATCGCTTGATCCCGTCTCGCATGAATGT	Luz et al; 2019
S870	ATCACCATCGACCTGACCAAGGCCGCCCAAGT	Luz et al; 2019
S871	ATCACGACCACCCGAATGCATCACCAACCCAC	Luz et al; 2019; This study
S871v	ATCACGGCCACCCGAAGGCATCGCCGACCCAC	Luz et al; 2019; This study
S872	ATCACGCCCCAGCCACTTTTCAACCCCGCACT	Luz et al; 2019; This study
S873	ATCACGTGTGATTTTCGATGAACGTGATTTTT	Luz et al; 2019; This study
S874	ATCAGGTCAGCGTCCCAGCGAATGGTGTCGAG	Luz et al; 2019
S875	ATCCAGAACCTGCGGCCGTTGGCGAAGAACCA	Luz et al; 2019; This study
S876	ATCCGAAGGCGCCGGCAGTACGACACCCGCCA	Luz et al; 2019
S877	ATCCTCGAACAGCCCGGGTTCGGTCGCCTCCA	Luz et al; 2019
S878	ATCGAGCGGGAAGATGCAGACGGCATCACGCT	Luz et al; 2019
S879	ATCGAGTTCGTCCGCCTCCGAACCCATCAGTT	Luz et al; 2019; This study
S880	ATCTTGCGCAGGGCGTAGACGCATACCAACCA	Luz et al; 2019
S881	ATGCGAGGCTGATCGAGGTGCGCGGTTCTGTT	Luz et al; 2019
S882	ATGGCGCACCCGAAGGAAACCCGCGACGCCCT	Luz et al; 2019
S882	TTGGCGCACCCGAAGGAAACCCGCGACGCCCT	Luz et al; 2019
S883	ATGGCGTGCAGATCGTCGAGGAACGGCTGCAT	Luz et al; 2019
S884	ATGTAGGCCGACTGCATATTGGTCTGGTAGAT	Luz et al; 2019
S884v	ATGTAGGCCGACT TTAAGGGGTCTGGTAGAT	Luz et al; 2019
S885	ATGTAGTAGCGGTAGCCCATCGTTTGCGCTTT	Luz et al; 2019
S886	ATGTTGACCGCAGGGTTCTCGACCAAGTATCC	Luz et al; 2019; This study
S887	CAAATGGGCGTGGTCGCACCCGTTGCCCACCA	Luz et al; 2019
S888	CACAGGCCGTAGATGCGTCCGGTGCCCTCGAC	Luz et al; 2019; This study
S889	CACCGGTCCCACCGTCACCGCCACCCGTTCCG	Luz et al; 2019
S890	CACGGATGAGAGTTCGGGTGGCAACAATCCGG	Luz et al; 2019; This study
S891	CAGAAGCGCCGGCCGTTGGCGAAGAACCAGTA	Luz et al; 2019; This study
S892	CAGCGAACTCGGCGCTTTTGCCGAGATCGACG	Luz et al; 2019; This study
S893	CATCCAATTCGCCGATCCGGCGCAAGCGCCCG	Luz et al; 2019
S894	CCCAGACTCTCAATCATCACGTCATTGCGCGC	Luz et al; 2019
S895	CCGGACGCCCCTAATCTGGAGGGCTCCTGGCA	Luz et al; 2019
S896	CCTTTCCGTGGAACCGCACGT	Luz et al; 2019
S897	CGAACCACTGGAGATACGTGCACAGATCGGAC	Luz et al; 2019
S898	CGACAATGACCAGGCGGTGATCTGGCCCTGGC	Luz et al; 2019; This study
S899	CGCAGTAGTACCCCGATCAGTAACGGCATCAG	Luz et al; 2019
S900	CGCCCGTCACGGAGCCCGCCGCCTTGGTCAC	Luz et al; 2019; This study
S900	TCGCCCGTCACGGAGCCCGCCGCCTTGGTCAC	Luz et al; 2019; This study
S901	CGGCATTGCTGAATGCCATAGCGGATCTGCTC	Luz et al; 2019; This study
S902	CGGCCGGGCTACCGTCCAGGGCAGGCGAAAGG	Luz et al; 2019; This study
S903	CGGTCCTGCCAGTACTGCGGCAGGATCTGGTC	Luz et al; 2019
S904	CGTCCAGAACGTCACACGCTCGCCGTCGATGT	Luz et al; 2019
S905	CTCCAGAGCGGGTCCGACAATAGTCAAAACCC	Luz et al; 2019; This study
S906	CTCGAACCCACCTCGGCCACAACAGCCACCGG	Luz et al; 2019
S906	CTCGAACCCACCTCGGCCACAACAGCCGCCGG	Luz et al; 2019
S906	CTCGAACCCACCTCGGCCACAACANCCGCCGG	Luz et al; 2019
S907	CTGTAAGGTTCGACCCATCCCCTCTGGCCCGGA	Luz et al; 2019
S908	GAACGGATCATCGGGTACCTCTACGAAACCTG	Luz et al; 2019
S909	GACGCAGGGTGGCCGCCTTCCTCGACGAGAGC	Luz et al; 2019
S910	GACGGAAAAGAAGGGCCTGGAGCGACTGGTAA	Luz et al; 2019; This study
S911	GATACCTGACGGCCTGGTGCTGGATCACCTGT	Luz et al; 2019; This study
S912	GATCTGTCCTCAGCACCCCTCGATAGGTATCT	Luz et al; 2019; This study
S913	GCACGGTAGGTGCCGGCGCCCACGCCGGAGGCT	Luz et al; 2019
S914	GCATAAAAGTGCCAACGTCGACTTTGTAGCGT	Luz et al; 2019; This study
S915	GCATCCTTGAAGCTGGTTTTCTTCTCGACCGC	Luz et al; 2019
S916	GCGACCCTGGCCAGGGCGGCGTCGCGCTCTGC	Luz et al; 2019
S917	GCGAGCAGTTGCTGGAAGAACAGACCGGCATG	Luz et al; 2019
S918	GCGCAAGGGTACGACAACGGTTTTCCGTACTT	Luz et al; 2019; This study
S919	GCGGAATCATCTCGCCGGCCGTCTTCGTGCTC	Luz et al; 2019
S920	GCTACGGGGTGGAGTTCTATACCGCCCTGGTG	Luz et al; 2019; This study
S921	GCTGACCTGCCCTCATTGCCAGGGCACCGTGG	Luz et al; 2019
S922	GGAACGAAGCGGGTGCGACACGTCGCAACTGC	Luz et al; 2019; This study
S923	GGCACCTTCAACAAGCAGCTCGCCCCCGCTGAA	Luz et al; 2019
S923	GGCACCTTCAACAAGCAGCTCGCCGCGCTGAA	Luz et al; 2019
S924	GGCATCCCCGAGCGCAAGCTTCCATCCCCGCC	Luz et al; 2019; This study
S925	GGCGAGCCTGGTCGTCGTGGCGGAGTGATGGT	Luz et al; 2019
S926	GGGACGAACATGCGCCGGAGATCGCAGCCACT	Luz et al; 2019
S927	GGGCACCAGGCGCTCGTCCGCTTCAACCAGCA	Luz et al; 2019; This study
S928	GGTGACGCTGCACATCGTCGCCGCCGACTTCA	Luz et al; 2019
S929	GGTGATGGCTATGCCACACACGTGGATTTCAG	Luz et al; 2019; This study
S930	GGTGCGTGCGGCGGCGTTCCTCGCTCAGGTCG	Luz et al; 2019; This study
S931	GTAAGGCATCGGCTGGTTCCATGCCAGCAGTT	Luz et al; 2019; This study
S932	GTAGTGTCTGATAGCAGCCGTTCGCCCCGCAC	Luz et al; 2019; This study
S933	GTATGAAGTGTGTTACCGCGTGGGCGATTCCT	Luz et al; 2019; This study
S934	GTGCGCGGATGGCTGGTATCTCGAGCACGATT	Luz et al; 2019
S935	GTGGGTGCAAATCGCGATTCTGGTCGCGTCGT	Luz et al; 2019
S936	TAACCGCGCCCTGGCGCATACACACACTGGAG	Luz et al; 2019
S937	TAATATCTGGAGGCTATCGCGAGCGATGCGAC	Luz et al; 2019
S938	TACATGATGCGACCCGAATTTCGCATTCGAAA	Luz et al; 2019; This study
S939	TACCACCAGGGATCGCCGTCGAACGGCGACTT	Luz et al; 2019
S940	TACCCCTCATTAGCCCGGCAAGTCCGGGCATT	Luz et al; 2019; This study
S941	TACGAGAAAACGTTCGACAACACCATTCCCGC	Luz et al; 2019
S942	TACGTGCGGTTCTGCGCCGCGCCGGATGACGA	Luz et al; 2019
S942	TACGTGCGGTTGTGCGCCGCGCCGGATGACGA	Luz et al; 2019
S943	TACTCGGTGGCGGTGCTGCTGGCGGCACTGGC	Luz et al; 2019
S944	TACTGGGGCACTCCCCTGGCAATCAGCGCTTA	Luz et al; 2019
S945	TAGCCAGATTGCTGTGCGGCGACGGTTCATTC	Luz et al; 2019
S946	TATCAGTGATGAGCAGTTGGCGGAGGTTGAGG	Luz et al; 2019; This study
S947	TATCCGAGTTTCCCAGACATGCGAAATAGTCA	Luz et al; 2019
S948	TATCGGTGGTCGTCGCGGTTCATCTTCCTTGAA	Luz et al; 2019
S949	TATGCGCCAGGCCGCGTGCTTGTGTGCGGTGT	Luz et al; 2019
S950	TATTACGACATCCAGTGGCGAGACATGGCCATC	Luz et al; 2019
S951	TCAAAGAAAAGGTAGGAGTAGAGAATAGCGCG	Luz et al; 2019; This study
S952	TCAACAAACGCCACGGCGAACATGAACACGCT	Luz et al; 2019
S953	TCCAGGCTGCTGATGGCGTGTTCGAGGAAGGC	Luz et al; 2019
S954	TCCAGGTGCTGGCAAACGTCAGCCCCTTTGCA	Luz et al; 2019
S955	TCCAGTAAGGCCAGCTCGATTGCGCGCATGCC	Luz et al; 2019
S956	TCCATGTCCATGAACAACTCGGCCTGAGCCTG	Luz et al; 2019
S957	TCCTCAAGTTTTGTCAGCCGAGCCAGCATTTC	Luz et al; 2019; This study
S958	TCGAACAGCATGAGGCCGTGGCCGCGCTCAAC	Luz et al; 2019
S959	TCGACGAAGCCGAGACGTTCACCAGCGCCCAT	Luz et al; 2019
S960	TCGATGCCCCGGCGAACCGGGGCGGGGTGGTT	Luz et al; 2019
S961	TCGATGGAAGCAGGAAGTCCAACGCAGCCGGT	Luz et al; 2019; This study
S962	TCGGGAGGCCGGCACCGGATGCAGTTGCATTG	Luz et al; 2019; This study
S963	TCGGGCCATATCGTCGACGCCGACACCCGCAT	Luz et al; 2019
S963	TCGGGGCCATATGTTGGACGCCGACACCCGCAT	Luz et al; 2019
S963	TTCGGGCCATATCGTCGACGCCGACACCCGCCAT	Luz et al; 2019
S964	TCGGGGCATGGGTCAGCCTCGCCGCGGTGCCGT	Luz et al; 2019
S965	TCGGTCGGGCTACGCCTAACGTAACGTCTGCA	Luz et al; 2019
S965	TCGGTCGGGCTACGCCTAACGTAACGTCTGCA	Luz et al; 2019
S965	TCGGTCGGGCTGCGCCTAACGTAACGTCTGCA	This study
S966	TCGTACTGGTCGAGATTTCCGATTCGGAAGCC	Luz et al; 2019
S967	TCGTAGGCAGCCCGGTACGCTGCCCACACACT	Luz et al; 2019
S968	TCGTAGTGGCCCCACGTAGGGGGTAGCTCGCC	Luz et al; 2019
s968	TCGTAGTGGCCCCACGTCGGCGGTAGCTCGCC	This study
S968	TCGTAGTGGCCCCACGTAGGGGGTAGCTCGCC	Luz et al; 2019
S968v	TCGTAGTGGCCCCACGTAAGGGGCAGCAAACC	Luz et al; 2019
S969	TCGTCGAATACCGGCAACGTCGCGACGTCGTA	Luz et al; 2019; This study
S970	TCTCCGAGAAAATCATGACCAGCAGACGACGA	Luz et al; 2019
S971	TCTGGGAAACTGGTAATTCACATAGAGTGAAA	Luz et al; 2019
S972	TCTTTGCAATCTACAACAACCCTGATCGACGA	Luz et al; 2019
S973	TGAAGGCCGGGCACCTCGGCGCGGATGCGCTC	Luz et al; 2019
S974	TGAAGGCGTATCTCAAACACACCGAGTTTCAG	Luz et al; 2019
S975	TGAATATCAGCCTGCAAAGCGTCGTCGTAGTA	Luz et al; 2019
S976	TGACTCTGCACGGTGTCGCAGATTGACACCTC	Luz et al; 2019
S977	TGACTGCGGGGCTGCACGACATAGTCGTCGAC	Luz et al; 2019; This study
S978	TGAGGGTTTGCTCTGACCATGTCGTGGTGCTC	Luz et al; 2019
S979	TGATGCCCGACATGGGTCGGTTCGCGGGAACC	Luz et al; 2019
S980	TGATTGCTGCGGCACCTGAACTGCTCTCCATT	Luz et al; 2019; This study
S981	TGATAGGTACCCTGATTACTGGTTACCTGATT	Luz et al; 2019
S981	TGATTGGTACCCTGATTACTGGTTACCTGATT	Luz et al; 2019
S982	TGCAGAACCAGCGGCAGTTCCGGGGCTTTCGG	Luz et al; 2019; This study
S983	TGCAGACGATCAAGCCGGGTGCATCGAGTGAG	Luz et al; 2019
S984	TGCAGCATCAGCCCGCTCATGCTGGCCACCAC	Luz et al; 2019; This study
S985	TGCAGCTGTGCAGGCAGTCGATGGCCGCCCT	Luz et al; 2019
S986	TGCAGTTGCCAGACGATGCGAGCGTCCACTAC	Luz et al; 2019; This study
S987	TGCCGCAGCGCCTGGCCCAGCCCGCTATGGTG	Luz et al; 2019
S988	TGCGACGCCGCCGGAACGCGCGGAGCAGATCG	Luz et al; 2019; This study
S989	TGCGAGCAGCTTGCCGCTTGCGGCCAACGCCT	Luz et al; 2019
S990	TGCGAGTCCAGAACCAGGTCGATGCCGACGGT	Luz et al; 2019
S991	TGGAAACACCGAGCGCTGACGCCGATCTCGGG	Luz et al; 2019
S992	TGGAAGTCCCGCACCGAGATCGAGGCGTTCAT	Luz et al; 2019
S993	TGGACAATGCGCAGCCCAGGCGCTGGATTTAC	Luz et al; 2019
S994	TGGAGCGAACCGATCAGCTACCGCGACTTCGC	Luz et al; 2019
S995	TGGATGATTGGCCAGACCGACAAGGGGAGCAA	Luz et al; 2019
S996	TGGATGTTGGTGGCGCCGTCCAGGGTGTAGGC	Luz et al; 2019
S997	TGGCAGATAGTCGCGGTCGCGGCCGATTTCGG	Luz et al; 2019
S998	TGGCAGTGGTGCGTACGGTGACAACTTGATGA	Luz et al; 2019; This study
S999	TGGCCCAGGTAGGTGGCCCAGTCCTGACCCTC	Luz et al; 2019
S1000	TGGCCGCAGGCGAGCAGGTCAGCCGGGGCCAT	Luz et al; 2019
S1001	TGGCCGCTCGACCACGCCGGCATACTCACCGC	Luz et al; 2019
S1002	TGGCCGCTCGGCGTCGTCTCGTTCGCCACCTG	Luz et al; 2019
S1003	TGGCCGCTGGCCGAGACCGACAAGTCGAAGCG	Luz et al; 2019; This study
S1004	TGGCCGTGACGTTTCACTGGGCGCCGGACCAT	Luz et al; 2019
S1005	TGGCGAAGGGCAGGGATGACAAGGGACAGCGT	Luz et al; 2019
S1006	TGGCGGGCCATCTGGGACGGCCGGGTCTACAA	Luz et al; 2019; This study
S1007	TGGCGTAGGCGACGAGACTGTCCAATGGCCGC	Luz et al; 2019
S1007	TGGCGTAGGCGACGAGACTGTTCAATGGCCGC	Luz et al; 2019
S1008	TGGCTGTGGTGCCGGCAGTCCGGGGAGGCGTG	Luz et al; 2019
S1009	TGGGAGTTCGTCATGCTCTTCAGGGCTTCGAT	Luz et al; 2019
S1010	TGGGCGAGATCGGCGCGTAGCCGTAAGGCGAG	Luz et al; 2019
S1011	TGGGCGATCGAGCACGGCATCACGCGCGAGAC	Luz et al; 2019; This study
S1012	TGGGGCGAAACCCCTAGGCGCCGGGCTAGCTC	Luz et al; 2019; This study
S1013	TGGGGCTTCTGCAAGTTGACGTGTGCATCAAC	Luz et al; 2019
S1014	TGGGTGTGCAGGTTGGCAAATGCCAGCACGCA	Luz et al; 2019; This study
S1015	TGGTCGATATTCACGACCGGAGACCGGTGGTG	Luz et al; 2019
S1016	TGGTGGCGCTGCTGGTAGAAGTTCGCACCTTG	Luz et al; 2019
S1017	TGTACAAAGGCGTTTACCGCAGAGTTGATTCC	Luz et al; 2019
S1018	TGTAGCGAAACCCCTAGGCGCCGGGCTAGCTC	Luz et al; 2019
S1019	ATGTCTCGAAGTTCATAAGCGGGCTTCCGGCGA	Luz et al; 2019
S1019	TGTCCCGAAGTTCATAAGCGGGCTTAGGGCGA	Luz et al; 2019
S1019	TGTCCCGAAGTTCATAAGCGGGCTTCGGGCGA	Luz et al; 2019; This study
S1019	TGTCGCGAAGTTCATAAGCGGGCTTAGGGCGA	Luz et al; 2019
S1020	TGTCCGAACTCCCATCTGTTGCCCTGATCAAC	Luz et al; 2019; This study
S1021	TGTCCTTTCAACTCGGTCTGCTCGTAGAGGTT	Luz et al; 2019; This study
S1022	TTAGCGAGTCACCGGGACAAAGGTGACCACGG	Luz et al; 2019; This study
S1023	TTATGCGCCTGGCCGGGTGCTGGTGTGTGGTG	Luz et al; 2019; This study
S1024	TTCAAGAATTCGGATCACATCCCGGCGCTTTT	Luz et al; 2019; This study
S1025	TTCACGATCCGTAAGAAGGCCTCGAAGATTTT	Luz et al; 2019
S1026	TTCACGGCGAGGGTCTGGTAGATCGCCTGCCC	Luz et al; 2019; This study
S1027	TTCACGGCGGGCTTGATGTCCGCGTCTACCTG	Luz et al; 2019
S1028	TTCCCCGGCGAGATCCAGCCGCCCCAGGACGG	Luz et al; 2019
S1029	TTCCGGAAGAACCTGGCGTACTACCCGGAAGC	Luz et al; 2019; This study
S1030	TTCGAGTCGTAGCGTCGTCACGGCCGTCGATG	Luz et al; 2019
S1031	TTCGCCGGTGGCTGGTGCGCGACCAACTGGCC	Luz et al; 2019; This study
S1032	TTCGCGAAGGCGTCCTCGACGTGCGCCCGAAC	Luz et al; 2019
S1033	TTCGCGCTGGCCAACGTCGCGGCATCACCATC	Luz et al; 2019
S1034	TTCGGAATAAAGACGGCGCGCATCGAGCACTAC	Luz et al; 2019; This study
S1035	TTCTATCTGGAGGCTAACGCGAGCGATGCAAC	Luz et al; 2019
S1035	TTCTATCTGGAGGCTATCGCGAGCGATGCGAC	Luz et al; 2019
S1036	TTGAATTACAAGGCTTTCAGCTGATTTGGGAC	Luz et al; 2019
S1037	TTGACTGCTGGGGCCTGACGCTCATCGCGCGG	Luz et al; 2019
S1038	TTGAGAAGCCGCGGGTGTCTAAGAAACTGGTA	Luz et al; 2019; This study
S1039	TTGAGCACAACCGGCTGAGCCAGCTGGTTGTC	Luz et al; 2019
S1040	TTGATGCCAACGATGGCCCAACGCTTGTCCCC	Luz et al; 2019; This study
S1041	TTGCAGTTCGGGTCTTTCGGGCCTGGCATGTC	Luz et al; 2019
S1042	TTGCCGAGTACGATGCCTGATACATGAATCCA	Luz et al; 2019
S1042	TTGCCGAGTACGATGCCTGATACATNAATCCA	Luz et al; 2019
S1043	TTGGCCACGCCGTTGTAGATATCGACCCGGAA	Luz et al; 2019; This study
S1044	TTGTAGGGCGGCTGGGTATCGCTAACCATCAG	Luz et al; 2019
S1045	TTGTCCACTACGCCCAGGACGTACCCTTTCAG	Luz et al; 2019; This study
S1046	TTGTCGCTGATATCGAAGGTGTCCCACTTCCG	Luz et al; 2019
S1047	TTGTCGGCGCCCTGGGCGTCAAGGCCGTGCTC	Luz et al; 2019; This study
S1048	TTGTCGTAGTAGGTGCTGACGCCACGGACCTT	Luz et al; 2019
S1048	TTGTCGTAGTAGGTGCTGACGCCCACGGACCTT	Luz et al; 2019
S1048v	TTGTCGTATTAAGTGCTGGAC GCCCGGACCTT	Luz et al; 2019
S1049	TTGTGGGCGGCACATCGCTGTTGGCTCCTGGTA	Luz et al; 2019; This study
S1050	TTGTTGGATGACTGCAACTTGTGACATATTCG	Luz et al; 2019
S1051	TTTCCCCGCGAGGCATAGCAGGGATATCTTGT	Luz et al; 2019
S1052	TTTGAAGGTCTGGACCATTTCGCAATAGGTGG	Luz et al; 2019
S1053	TTTGCCTGTGCTACGCCCAGGCTGCGAGTCAG	Luz et al; 2019
S1054	TTTTCCCAGTAGCGGCGGGACCGGTCATCACG	Luz et al; 2019
s1055	AGGCCGTTGGCCGCCGCGTATTCCGGCCAGTG	This study
s1056	CGCTTCGACTTGTCGGTCTCGGCCAGCGGCCA	This study
s1057	TTGTAGACCCGGCCGTCCCAGATGGCCCGCCA	This study
s1058	TGCGTGCTGGCATTTGCCAACCTGCACACCCA	This study
s1059	TCGCCCGAAGCCCGCTTATGAACTTCGGGACA	This study
s1060	CACCACACACCAGCACCCGGCCAGGCGCATAA	This study
s1061	GCTTCCGGGTAGTACGCCAGGTTCTTCCGGAA	This study
s1062	GGCCAGTTGGTCGCGCACCAGCCACCGGCGAA	This study
s1063	GTAGTGCTCGATGCGCGCCGTCTTTATTCCGAA	This study
s1064	GGGGACAAGCGTTGGGCCATCGTTGGCATCAA	This study
s1065	CTGAAAGGGTACGTCCTGGGCGTAGTGGACAA	This study
s1066	GAGCACGGCCTTGACGCCCAGGGCGCCGACAA	This study
s1067	TACCAGGAGCCAACAGCGATGTGCCGCCCACAA	This study
s1068	GTGGGTCGGCGATGCCTTCGGGTGGCCGTGAT	This study
s1069	AAAACGAGCCACGGGTGTCGGCCTTCGACTCA	This study
s1070	AACCATGCGCTGCGGCTGGTCATCAGCGAGCA	This study
s1071	AAGCTGGCCGGGTGATCTGCGCAGGCCCGGAT	This study
s1072	ACCCGAATGCATCACCAACCCACGGCGTGCCC	This study
s1073	ACCTTAGAACTGGATGACGAATTCGAACTGCT	This study
s1074	ACGAACGAACAGTTTTTTCAGGTTTTTCATAG	This study
s1075	ACGACGACGAGAAGGATGGCAACCGGCGTTTG	This study
s1076	ACGTCGGAACGCAACTACCTGACCGCGTTGGT	This study
s1077	ACTCTGCGCCTCGACGTCGGGATCTACGAAAA	This study
s1078	ACTTGGGCGGCCTTGGTCAGGTCGATGGTGAT	This study
s1079	AGAACGAGCCCCGTGTATCGGCTTTGGACTCA	This study
s1080	AGATACCTATCGAGGGGTGCTGAGGACAGATC	This study
s1081	AGCGTGCCATGGCGGCGGTAAGTCAAACCGTT	This study
s1082	AGGACTCAGCGAGCCTTCACAAGACGCCTCCA	This study
s1083	AGTCAGCGATGAGTGACGTAACCATGGCGATA	This study
s1084	AGTTCGGGACACTGCTCCAGCAGCAGGACGCA	This study
s1085	ATAAGGCTGTCGTCACAGCGCTGCATGGCTGA	This study
s1086	ATACTGACTCAGCCAGGGAAAAGTCACTTGGA	This study
s1087	ATATCCAACACCGGGACGGGAGTCCGATCCTA	This study
s1088	ATCACACGTGATGGCGAGGTGAAATCACACAT	This study
s1089	ATCGAGCAGTGCATCGCCGTCTACAACCAGCT	This study
s1090	ATGAAGGCCAGCAGGCCGAACACGATTGCGAT	This study
s1091	ATGCACACGACGTTCGAGTTCTGCATTGACGT	This study
s1092	ATGCAGCGATCCGGCCGGCGGAGCCGAAGGA	This study
s1093	ATTGGCCGTGCAAGGTCCACCAGTCGATGCTT	This study
s1094	CAGGCAGGTGGCTCCGGCCTGGAGGCGGGGTC	This study
s1095	CAGTATCCGGGCCTTGACGGGTTTCCCATGCT	This study
s1096	CCGGCATCACCTGGGAAGAAGCCGGCGCCTGG	This study
s1097	CCGGGGCATCGAGGACAACGAAATGAGCCTGA	This study
s1098	CGATACGAGCGCGGGGACTGATTTCACTGGGT	This study
s1099	CGATCTGCTCCGCGCGTTCCGGCGGCGTCGCA	This study
s1100	CGCAACGTTCGTGATCTGCCGTTCGCCGCCCA	This study
s1101	CGCGCTATTCTCTACTCCTACCTTTTCTTTGA	This study
s1102	CGCTTGTGGTCCAGCGACTGGCCCTTCGCCGG	This study
s1103	CGGGCCTTCGCTTCGGCATCGACACGCTGGTT	This study
s1104	CGTCCAGTCGGGCTGTTGAGTTTCTCTGCTAC	This study
s1105	CGTCGCGACTTGTCGCGTCGAACGGAGCGCCG	This study
s1106	CGTCGGTCGGTGATCCCGCGCCACGACCAGTT	This study
s1107	CTAAAAGGCCTTTTAAAGCCTTTTAAAGGTAA	This study
s1108	CTGAAACTCGGTGTGTTTGAGATACGCCTTCA	This study
s1109	GAAAAACTTCACAACCGCAGAAGTCATCCTAT	This study
s1110	GAAGCTTTTCTCCCCCTGCCCTCTGACCCCCT	This study
s1111	GAAGTTCACCGACGACAGCGGTTCAACGCGTT	This study
s1112	GACGTGTGCAGGATCTCGCCGGCGCCGGCAAT	This study
s1113	GCATGCTGTCCGGCCTGTTGATCGGCCCGCTG	This study
s1114	GCCACCAGTTGCTTCACCTGGGAATTGACCTT	This study
s1115	GCCAGCAGGCCGACATGATGATCGTGCTCACT	This study
s1116	GCCCTGGCGCTCCTCGACGCTCACAATCCCTAC	This study
s1117	GCCGTCTGCTTGAACCGGAGCCGCCCGGCACT	This study
s1118	GCGAGCATTTACACGTAATGCCCATTATGCGA	This study
s1119	GCGAGGGTGGCGGGGCTGAAAAGTCGGGTATA	This study
s1120	GCGCAGGGTACGCCGGTAGGCCTGCAGTGCCT	This study
s1121	GCGCTGGCTTTCGGATCGGCGCCGGACACTTT	This study
s1122	GCGTGATGAAACGTCTGCGCTGCCCTCTTTGT	This study
s1123	GGCACCACGTTGGTCGAGCTGTTCAGCTCGTT	This study
s1124	GGCCAACTGAGCCAGACCATGGAGGGCGGCGA	This study
s1125	GGCCTGGGCCGGGCTGAGGCGTGGCCGTCGAA	This study
s1126	GGGCAGGCGATCTACCAGACCCTCGCCGTGAA	This study
s1127	GTCGGCGCGAGACATCATTCCGCCGCGATCCT	This study
s1128	GTCTCGCGCGTGATGCCGTGCTCGATCGCCCA	This study
s1129	GTGACTATCGATCCTGAGCTTCAACAGCCAAT	This study
s1130	GTGCGGGGCGAACGGCTGCTATCAGACACTAC	This study
s1131	GTTTTCACCGATGGTCATGGTCTCTTTCCCGA	This study
s1132	TACGTACCTGGGAACGTTCGAGAAGGTCGTGA	This study
s1133	TAGGGTTCAGCCGGTGGCTGCGAGTGTCGATT	This study
s1134	TATCCGAGTTTCCCAGACCTACGAAATAGTCA	This study
s1135	TCAAAGCGCGAACCATCCAACGGCAGTTCGCA	This study
s1136	TCGAGCAGCGGCCCGAGGAGTCCGAAGACTTG	This study
s1137	TCGATCACAGCAAGCCCTACCTGACGGTCGAT	This study
s1138	TCGATGAAATACTGGCCGTCGAAACAGAGCTT	This study
s1139	TCGCCCGAAGCCCGCTTATGAACTTCGAGAC	This study
s1140	TCGCCCTAAGCCCGCTTATGAACTTCGCGAC	This study
s1141	TCGGACAAAGACAGCCTCCGGTCATAGGGTAG	This study
s1142	TCGGCGAGGCGATCGATCATGCGAATCAGCAA	This study
s1143	TCGGTGACGCTGGACTGGTCGAGGGGCGTAGA	This study
s1144	TCTTCTGGTGTGGTCGACTCGGTGACAGACAA	This study
s1145	TGATCGACATCAGGAACGCCCACAGAGGCCGC	This study
s1146	TGATGGTTTGCGTGCGTATGCCGCCAGATTCA	This study
s1147	TGCAGACGTTACGTTAGGCGCAGCCCGACCGA	This study
s1148	TGCCAGGCGCTGGCAAGACCCTGAACGCGATT	This study
s1149	TGCGACCAGGTCCGCGGTAATCCCTTCTGACA	This study
s1150	TGGAACCCGGAGAAGGACGGCAGCCCCACCGA	This study
s1151	TGGAGAAAAGCAATGCGAGTGGTGCGAGGCCA	This study
s1152	TGGGCCGGCGCCTACGCGGCGCATCAGCCGGT	This study
s1153	TGCCGATCGCGCCGGAAGCGGTGAGCCAGTTC	This study
s1154	TGCTGGTTGAAGCGGACGAGCGCCTGGTGCCC	This study
s1155	TGGGTGGCCGACATCGTTGCGTCGAACTCGTA	This study
s1156	TGGTCGAACAGATGGCGGTCCTCGGCCAACTG	This study
s1157	TGGTGATCTTTCCGTTGTTTGCCTGGGTCATT	This study
s1158	TGGTTCTTCGCCAACGGCCGCAGGTTCTGGAT	This study
s1159	TGTCCCAGGCGCAGATACACCTGCCCGTCCAG	This study
s1160	TGTCTCGAAGTTCATAAGCGGGCTTCGGGCGA	This study
s1161	TGTGCCGGTTGAGGAGTGGTATTCGCTTCATC	This study
s1162	TTACCAGTCGCTCCAGGCCCTTCTTTTCCGTC	This study
s1163	TTCATCAGGATGCCGCCAAGGGTCCGCATAAT	This study
s1164	TTCCGGGTCGATATCTACAACGGCGTGGCCAA	This study
s1165	TTCGAATACTTTTTTGACATCCATTTCGCCCT	This study
s1166	TTGAGCTTGTCGTTGTACTCGTCGAGGCTCAT	This study
s1167	TTGATCCAGGCGCTTATCCGACGCTGGCACTC	This study
s1168	TTGATGGGTTCGTACTCAGGCCCGGAAAACTC	This study
s1169	TTGCTCCCCTTGTCGGTCTGGCCAATCATCCA	This study
s1170	TTGGACGAACCCCTTTTCTTCAAGCACAGCAA	This study
s1171	TTTCGAATGCGAAATTCGGGTCGCATCATGTA	This study
s1172	TTTTGGACAGGCCGAGGGGCCGTATCGACGGT	This study
S1173	TCGTAATCATTGAAGCCCCGGGCAAGCTGAAA	This study
S1174	ACCGGGAACTGGGCGACGGACCAGAACCTCCT	This study

## Sheet: Spacers 1
s1055					S2						S2
s1056					S11						S11
s1057					S14						S14
s1058					S18						S18
s1059					S49						S49
s1060					S53						S53
s1061					S60						S60
s1062					S64						S64
s1063					S70						S70
s1064					S87						S87
s1065					S126						S126
s1066					S128						S128
s1067					S146						S146
s1068					S147						S147
s1069					S160						S160
s1070					S165						S165
s1071					S203						S203
s1072					S245						S245
s1073					S251						S251
s1074					S256						S256
s1075					S294						S294
s1076					S302						S302
s1077					S324						S324
s1078					S329						S329
s1079					S343						S343
s1080					S379						S379
s1081					S399						S399
s1082					S409						S409
s1083					S412						S412
s1084					S420						S420
s1085					S447						S447
s1086					S456						S456
s1087					S461						S461
s1088					S480						S480
s1089					S524						S524
s1090					S558						S558
s1091					S568						S568
s1092					S618						S618
s1093					S636						S636
s1094					S648						S648
s1095					S650						S650
s1096					S651						S651
s1097					S657						S657
s1098					S687						S687
s1099					S702						S702
s1100					S716						S716
s1101					S721						S721
s1102					S723						S723
s1103					S732						S732
s1104					S734						S734
s1105					S745						S745
s1106					S771						S771
s1107					S786						S786
s1108					S789						S789
s1109					S793						S793
s1110					S794						S794
s1111					S795						S795
s1112					S797						S797
s1113					S799						S799
s1114					S801						S801
s1115					S802						S802
s1116					S809						S809
s1117					S814						S814
s1118					S818						S818
s1119					S825						S825
s1120					S829						S829
s1121					S830						S830
s1122					S831						S831
s1123					S835						S835
s1124					S839						S839
s1125					S843						S843
s1126					S847						S847
s1127					S852						S852
s1128					S855						S855
s1129					S857						S857
s1130					S858						S858
s1131					S860						S860
s1132					S861						S861
s1133					S862						S862
s1134					S867						S867
s1135					S871						S871
s1136					S871v						S871v
s1137					S872						S872
s1138					S873						S873
s1139					S875						S875
s1140					S879						S879
s1141					S886						S886
s1142					S888						S888
s1143					S890						S890
s1144					S891						S891
s1145					S892						S892
s1146					S898						S898
s1147					S900						S900
s1148					S900						S900
s1149					S901						S901
s1150					S902						S902
s1151					S905						S905
s1152					S910						S910
s1153					S911						S911
s1154					S912						S912
s1155					S914						S914
s1156					S918						S918
s1157					S920						S920
s1158					S922						S922
s1159					S924						S924
s1160					S927						S927
s1161					S929						S929
s1162					S930						S930
s1163					S931						S931
s1164					S932						S932
s1165					S933						S933
s1166					S938						S938
s1167					S940						S940
s1168					S946						S946
s1169					S951						S951
s1170					S957						S957
s1171					S961						S961
s1172					S962						S962
					S965						S965
					s968						s968
					S969						S969
					S977						S977
					S980						S980
					S982						S982
					S984						S984
					S986						S986
					S988						S988
					S998						S998
					S1003						S1003
					S1006						S1006
					S1011						S1011
					S1012						S1012
					S1014						S1014
					S1019						S1019
					S1020						S1020
					S1021						S1021
					S1022						S1022
					S1023						S1023
					S1024						S1024
					S1026						S1026
					S1029						S1029
					S1031						S1031
					S1034						S1034
					S1038						S1038
					S1040						S1040
					S1043						S1043
					S1045						S1045
					S1047						S1047
					S1049						S1049
					s1055
					s1056
					s1057
					s1058
					s1059
					s1060
					s1061
					s1062
					s1063
					s1064
					s1065
					s1066
					s1067
					s1068
					s1069
					s1070
					s1071
					s1072
					s1073
					s1074
					s1075
					s1076
					s1077
					s1078
					s1079
					s1080
					s1081
					s1082
					s1083
					s1084
					s1085
					s1086
					s1087
					s1088
					s1089
					s1090
					s1091
					s1092
					s1093
					s1094
					s1095
					s1096
					s1097
					s1098
					s1099
					s1100
					s1101
					s1102
					s1103
					s1104
					s1105
					s1106
					s1107
					s1108
					s1109
					s1110
					s1111
					s1112
					s1113
					s1114
					s1115
					s1116
					s1117
					s1118
					s1119
					s1120
					s1121
					s1122
					s1123
					s1124
					s1125
					s1126
					s1127
					s1128
					s1129
					s1130
					s1131
					s1132
					s1133
					s1134
					s1135
					s1136
					s1137
					s1138
					s1139
					s1140
					s1141
					s1142
					s1143
					s1144
					s1145
					s1146
					s1147
					s1148
					s1149
					s1150
					s1151
					s1152
					s1153
					s1154
					s1155
					s1156
					s1157
					s1158
					s1159
					s1160
					s1161
					s1162
					s1163
					s1164
					s1165
					s1166
					s1167
					s1168
					s1169
					s1170
					s1171
					s1172
