# Supplementary material for: Molecular epidemiological study of Pseudomonas aeruginosa strains isolated from hospitals in Brazil by MLST and CRISPR/Cas system analysis
Source: Mol Genet Genomics. 2025 Mar 20;300(1):33. doi: 10.1007/s00438-025-02239-5 (PMC11925996; doi:10.1007/s00438-025-02239-5)
Supplement: Supplementary file 2 — Supplementary file2 (XLSX 83 KB) [file 438_2025_2239_MOESM2_ESM.xlsx]

## Sheet:  Crisprtarget Spacers
SPACER ID	SEQUENCE	TARGET	PAM	MISMATCHES
S1003	TGGCCGCTGGCCGAGACCGACAAGTCGAAGCG	Pseudomonas phage vB_Pae_CF67a	YES	NO
		Pseudomonas phage vB_Pae_BR144a	YES	NO
		Pseudomonas phage F_MX1987spMX560	YES	NO
		Pseudomonas phage vB_Pae_CF79a	YES	NO
		Pseudomonas phage phi2	YES	YES
		phage phi2	YES	YES
		phage F10	YES	YES
		Pseudomonas phage vB_Pae_BR133a	YES	YES
		Pseudomonas phage vB_Pae_BR233a	YES	YES
		Pseudomonas phage vB_Pae_BR213a	YES	YES
		Pseudomonas phage vB_Pae_BR204a	YES	YES
		Pseudomonas phage vB_Pae_BR299a	YES	YES
		Pseudomonas phage vB_Pae_CF165a	YES	YES
		Pseudomonas phage vB_Pae_BR200a	YES	YES
		Pseudomonas phage vB_Pae_CF60a	YES	YES
		Pseudomonas phage vB_Pae_CF140a	YES	YES
		Pseudomonas phage vB_Pae_CF145a	YES	YES
		Pseudomonas phage vB_Pae_CF208a	YES	YES
		Pseudomonas phage F_TK1718spPAK	YES	YES
		Pseudomonas phage vB_Pae_CF34a	YES	YES
		Pseudomonas phage vB_Pae_CF24b	YES	YES
		Pseudomonas phage vB_Pae_CF28b	YES	YES
		Pseudomonas phage TC7	YES	YES
		Pseudomonas phage vB_Pae_CF3a	YES	YES
		Pseudomonas phage PAN70	YES	YES
		Bacteriophage F10	YES	YES
S1006	TGGCGGGCCATCTGGGACGGCCGGGTCTACAA	phage vB_PaeS_PMG1	YES	YES
		Pseudomonas phage vB_PaeS_PMG1	YES	YES
		Pseudomonas phage F_ET2439spET602	YES	YES
		Pseudomonas phage phi1	YES	YES
		D3	YES	YES
		Bacteriophage D3	YES	YES
S1011	TGGGCGATCGAGCACGGCATCACGCGCGAGAC	Unknown	NO	NO
S1012	TGGGGCGAAACCCCTAGGCGCCGGGCTAGCTC	phage vB_PaeP_Tr60_Ab31	YES	NO
		Pseudomonas phage vB_PaeP_Tr60_Ab31	YES	NO
S1014	TGGGTGTGCAGGTTGGCAAATGCCAGCACGCA	phage JD024	YES	NO
		phage PA1KOR2010	YES	NO
		phage MP29	YES	NO
		D3112	YES	NO
		phage JBD5	YES	NO
		aeruginosa strain BH9 plasmid Pbh6	YES	NO
		Pseudomonas phage vB_Pae_BR141d	YES	NO
		Pseudomonas phage vB_Pae_BR58b	YES	NO
		Pseudomonas phage vB_Pae_BR243b	YES	NO
		phage LPB1	YES	NO
		Pseudomonas phage vB_Pae_BR313b	YES	NO
		Pseudomonas phage vB_Pae_CF177b	YES	NO
		Pseudomonas phage vB_Pae_BR161b	YES	NO
		Pseudomonas phage vB_Pae_CF183b	YES	NO
		Pseudomonas phage vB_Pae_CF213b	YES	NO
		Pseudomonas phage vB_Pae_BR52b	YES	NO
		Pseudomonas phage vB_Pae_BR205a	YES	NO
		Pseudomonas phage vB_Pae_CF136a	YES	NO
		Pseudomonas phage vB_Pae_CF118b	YES	NO
		Pseudomonas phage vB_Pae_CF74a	YES	NO
		Pseudomonas phage vB_Pae_CF81b	YES	NO
		Pseudomonas phage vB_Pae_CF121a	YES	NO
		Pseudomonas phage vB_Pae_CF77b	YES	NO
		Pseudomonas phage YMC1201R24	YES	NO
		Pseudomonas phage vB_Pae_CF53c	YES	NO
		Pseudomonas phage vB_Pae_CF57b	YES	NO
		Pseudomonas phage Spike	YES	NO
		Pseudomonas phage vB_Pae_CF65b	YES	NO
		Pseudomonas phage vB_Pae_CF23b	YES	NO
		Pseudomonas phage YMC1201R960	YES	NO
		Pseudomonas phage YMC1111R1836	YES	NO
		Pseudomonas phage vB_PaeS_PAO1_HW12	YES	NO
		Pseudomonas phage JBD23	YES	NO
		unidentified phage genome assembly 2P1	YES	NO
		Pseudomonas phage JBDs5 clone	YES	NO
		Pseudomonas phage Phi05_1400 B clone	YES	NO
		Pseudomonas phage F_KK2074spPa1651 clone	YES	NO
		Pseudomonas phage F_TK432spPa1651 clone	YES	NO
		Pseudomonas phage JBD58a clone	YES	NO
		Pseudomonas phage F_MX560spPa1651 clone	YES	NO
		Pseudomonas phage F_ET309spPa1651 clone	YES	NO
		Pseudomonas phage F_ET2439spPa1651 clone	YES	NO
		Pseudomonas phage JBD26	YES	NO
		Pseudomonas phage JBD5	YES	NO
		Pseudomonas phage JD024	YES	NO
		Pseudomonas phage PaMx73	YES	NO
		Pseudomonas phage LPB1	YES	NO
		Bacteriophage D3112	YES	NO
		Pseudomonas phage PA1KOR2010	YES	NO
		Pseudomonas phage MP29	YES	NO
S1019	TGTCCCGAAGTTCATAAGCGGGCTTCGGGCGA	Unknown
S1020	TGTCCGAACTCCCATCTGTTGCCCTGATCAAC	Unknown
S1021	TGTCCTTTCAACTCGGTCTGCTCGTAGAGGTT	Pseudomonas phage vB_Pae_CF213a	YES	NO
		Pseudomonas phage vB_Pae_CF183b	YES	NO
		Pseudomonas phage vB_Pae_BR243a	YES	NO
		Pseudomonas phage vB_Pae_CF177c	YES	NO
		Pseudomonas phage vB_Pae_BR153a	YES	NO
		Pseudomonas phage vB_Pae_BR161a	YES	NO
		Pseudomonas phage vB_Pae_CF81a	YES	NO
		Pseudomonas phage vB_Pae_CF118a	YES	NO
		Pseudomonas phage vB_Pae_CF121b	YES	NO
		Pseudomonas phage vB_Pae_CF124b	YES	NO
		Pseudomonas phage vB_Pae_CF65a	YES	NO
		Pseudomonas phage vB_Pae_CF23a	YES	NO
		Pseudomonas phage JBD88b	YES	YES
		Pseudomonas phage JBD94b clone	YES	YES
		Pseudomonas phage JBD44	YES	YES
		Pseudomonas phage DO4 clone	YES	YES
		phage JBD44	YES	YES
		Pseudomonas phage vB_PaeS_PMG1	YES	YES
		phage vB_PaeS_PMG1	YES	YES
		phage vB_PaeP_Tr60_Ab31	YES	YES
		Pseudomonas phage vB_Pae_BR141b	YES	YES
		Pseudomonas phage phi1	YES	YES
S1022	TTAGCGAGTCACCGGGACAAAGGTGACCACGG	phage vB_PaeP_Tr60_Ab31	YES	NO
		Pseudomonas phage vB_PaeP_Tr60_Ab31	YES	NO
S1023	TTATGCGCCTGGCCGGGTGCTGGTGTGTGGTG	Pseudomonas phage vB_Pae_BR141c	YES	NO
		Pseudomonas phage vB_Pae_CF78a	YES	NO
		Pseudomonas phage vB_Pae-SS2019XII	YES	NO
		phage B3	YES	NO
		Pseudomonas phage vB_Pae_CF125a	YES	NO
		Pseudomonas phage vB_Pae_CF177a	YES	NO
		Pseudomonas phage Fc02	YES	NO
		Pseudomonas phage Ps59	YES	NO
		Pseudomonas phage vB_Pae_CF5a	YES	NO
		Bacteriophage B3	YES	NO
		Pseudomonas phage H71	YES	NO
		Pseudomonas phage Fc22	YES	NO
		Pseudomonas phage H72	YES	YES
		phage vB_PaeS_PM105	YES	YES
		phage JBD67	YES	YES
		Pseudomonas phage vB_PaeS_PM105	YES	YES
		Pseudomonas phage JBD67	YES	YES
		phage JBD18	YES	YES
		Pseudomonas phage UMP151	YES	YES
		Pseudomonas phage JBD18	YES	YES
		Pseudomonas phage F_HA1208spPa1651	YES	YES
S1024	TTCAAGAATTCGGATCACATCCCGGCGCTTTT	D3	YES	YES
		phage vB_PaeS_PMG1	YES	YES
		Bacteriophage D3	YES	YES
		Pseudomonas phage vB_PaeS_PMG1	YES	YES
		Pseudomonas phage phi1	YES	YES
S1026	TTCACGGCGAGGGTCTGGTAGATCGCCTGCCC	Unknown
S1029	TTCCGGAAGAACCTGGCGTACTACCCGGAAGC	Unknown
S1031	TTCGCCGGTGGCTGGTGCGCGACCAACTGGCC	phage YMC1107P54_PAE_BP	YES	YES
		Pseudomonas phage YMC1107P54_PAE_BP	YES	YES
		Pseudomonas phage YMC0101P52_PAE_BP	YES	YES
		Pseudomonas phage phi297	YES	YES
		Pseudomonas phage AUS531phi	YES	YES
		phage phi297	YES	YES
S1034	TTCGGAATAAAGACGGCGCGCATCGAGCACTAC	Pseudomonas phage phi1	YES	NO
		Bacteriophage D3	YES	YES
		D3	YES	YES
		phage vB_PaeS_PMG1	YES	YES
		Pseudomonas phage vB_PaeS_PMG1	YES	YES
S1038	TTGAGAAGCCGCGGGTGTCTAAGAAACTGGTA	Pseudomonas phage JBD94b	YES	YES
		phage JBD44	YES	YES
		Pseudomonas phage JBD88b	YES	YES
		Pseudomonas phage F_ET2439spET602	YES	YES
		Pseudomonas phage JBD44	YES	YES
		Pseudomonas phage DO4	YES	YES
		Pseudomonas phage YMC0101P52_PAE_BP	YES	YES
S1040	TTGATGCCAACGATGGCCCAACGCTTGTCCCC	Unknown
S1043	TTGGCCACGCCGTTGTAGATATCGACCCGGAA	Unknown
S1045	TTGTCCACTACGCCCAGGACGTACCCTTTCAG	Unknown
S1047	TTGTCGGCGCCCTGGGCGTCAAGGCCGTGCTC	sojae CCBAU 05684 plasmid pSJ05684b	YES	YES
S1049	TTGTGGGCGGCACATCGCTGTTGGCTCCTGGTA	Pseudomonas phage Fc02	YES	NO
		Pseudomonas phage vB_Pae_CF5a	YES	NO
		Pseudomonas phage vB_Pae-SS2019XII	YES	YES
		phage B3	YES	YES
		Bacteriophage B3	YES	YES
		Pseudomonas phage vB_Pae_BR141c	YES	YES
		Pseudomonas phage vB_Pae_CF125a	YES	YES
		Pseudomonas phage vB_Pae_CF177a	YES	YES
		Pseudomonas phage vB_Pae_CF78a	YES	YES
		phage JBD18	YES	YES
		Pseudomonas phage UMP151	YES	YES
		Pseudomonas phage Ps59	YES	YES
		Pseudomonas phage H71	YES	YES
		Pseudomonas phage Fc22	YES	YES
		Pseudomonas phage H72	YES	YES
		Pseudomonas phage F_HA1208spPa1651KM389238	YES	YES
		Pseudomonas phage JBD18	YES	YES
		phage JBD67	YES	YES
		Pseudomonas phage vB_PaeS_PM105	YES	YES
		Pseudomonas phage JBD67	YES	YES
		phage vB_PaeS_PM105	YES	YES
S1055	AGGCCGTTGGCCGCCGCGTATTCCGGCCAGTG	Unknown
S14	AACCAGCGTGTCGATGCCGAAGCGAAGGCCCG	aeruginosa strain PA59 plasmid unnamed1	YES	YES
		aeruginosa strain GIMC5002:PAT-169 plasmid pPAT169	YES	YES
		aeruginosa strain PA59 plasmid unnamed1	YES	YES
		aeruginosa strain GIMC5001:PAT-23 plasmid pPAT23	YES	YES
		aeruginosa strain CR1 plasmid pCR1	YES	YES
		aeruginosa strain PB354 plasmid pPB354_1	YES	YES
		aeruginosa strain PB353 plasmid pPB353_1	YES	YES
S146	AGTGAGCACGATCATCATGTCGGCCTGCTGGC	Pseudomonas phage F_TK1718spPAK	YES	YES
		phage phi2	YES	YES
		Pseudomonas phage phi2	YES	YES
S160	ATCACCGGAGGCCACGGATTCGCTGTAGCTCA	Unknown
S251	CGCAAAGCCCCGCAGGACAATGACTTGATATC	Pseudomonas phage F_ET2439spET602	YES	YES
		Pseudomonas phage vB_PaS_IME307	YES	YES
		phage JBD44	YES	YES
		Pseudomonas phage JBD44	YES	YES
		Pseudomonas phage JBD88b	YES	YES
		Pseudomonas phage JBD94b	YES	YES
		Pseudomonas phage YMC0101P52_PAE_BP	YES	YES
		Pseudomonas phage DO4	YES	YES
		Pseudomonas phage phi1	YES	YES
S256	CGCTGCCATCCGGCGCATTTCCCTCTCATAGC	Unknown
S343	GATCTGGGGCGGCATCATCACCGCAGAATCTA	Pseudomonas phage vB_Pae_BR141b	YES	NO
		phage vB_PaeP_Tr60_Ab31	YES	YES
		phage JBD44	YES	YES
		Pseudomonas phage JBD44	YES	YES
		phage YMC1102R656	YES	YES
		Pseudomonas phage YMC1102R656	YES	YES
		Pseudomonas phage JBD88b	YES	YES
		Pseudomonas phage F_ET2439spET602	YES	YES
		Pseudomonas phage DO4	YES	YES
		Pseudomonas phage JBD94b	YES	YES
		Pseudomonas phage vB_PaeP_Tr60_Ab31	YES	YES
		phage PAJU2	YES	YES
		Pseudomonas phage vB_Pae_CF213a	YES	YES
		Pseudomonas phage vB_Pae_CF74a	YES	YES
		Pseudomonas phage vB_Pae_CF177c	YES	YES
		Pseudomonas phage vB_Pae_CF121b	YES	YES
		Pseudomonas phage vB_Pae_BR243b	YES	YES
		Pseudomonas phage vB_Pae_CF118a	YES	YES
		Pseudomonas phage vB_Pae_CF65a	YES	YES
		Pseudomonas phage vB_Pae_CF23a	YES	YES
		Pseudomonas phage vB_Pae_CF81a	YES	YES
		Pseudomonas phage vB_Pae_CF57a	YES	YES
S420	GGTGTGTGCGGCCAGCTCGGACCCGAACTTGA	Unknown
S49	AATCCGAGGCGGAGTTCAGCCACTTGGCATAG	Pseudomonas phage JBD94b	YES	NO
		phage JBD44	YES	NO
		Pseudomonas phage vB_PaS_IME307	YES	NO
		Pseudomonas phage phi1	YES	NO
		Pseudomonas phage JBD44	YES	NO
		Pseudomonas phage F_ET2439spET602	YES	NO
		Pseudomonas phage YMC0101P52_PAE_BP	YES	NO
		Pseudomonas phage JBD88b	YES	NO
		Pseudomonas phage DO4	YES	NO
S558	TGCTCGCTGATGACCAGCCGCAGCGCATGGTT	phage phi2	YES	YES
		Pseudomonas phage phi2	YES	YES
		Pseudomonas phage F_TK1718spPAK	YES	NO
		phage MD8	YES	NO
		Pseudomonas phage MD8	YES	NO
S60	ACAACATCAATCGCCTGATGCTGGGGCACTTG	Unknown
S70	ACCAGCTGCTGCGAGTGCTGGTTCGCGCTGGC	aeruginosa strain PA7790 plasmid pPA7790	YES	NO
		aeruginosa strain AR_0230 plasmid unnamed1	YES	NO
		aeruginosa strain AR_0230 plasmid unnamed1	YES	YES
		aeruginosa strain AR_0230 plasmid unnamed1	YES	YES
		aeruginosa strain PA7790 plasmid pPA7790	YES	YES
		aeruginosa strain AR_0230 plasmid unnamed1	YES	YES
		aeruginosa strain AR_0230 plasmid unnamed1	YES	YES
		aeruginosa strain AR_0230 plasmid unnamed1	YES	YES
		aeruginosa strain AR_0230 plasmid unnamed1	YES	YES
		aeruginosa strain AR_0230 plasmid unnamed1	YES	YES
		aeruginosa strain PA7790 plasmid pPA7790	YES	YES
		aeruginosa strain AR_0230 plasmid unnamed1	YES	YES
S716	GCAGTGATCGAGCGCGCACGGTCGCGCAAGAC	phage JD024	YES	NO
		phage PA1KOR2010	YES	NO
		phage JBD5	YES	NO
		D3112	YES	NO
		phage H70	YES	NO
		phage MP29	YES	NO
		Pseudomonas phage vB_Pae_BR58b	YES	NO
		Pseudomonas phage vB_Pae_BR243b	YES	NO
		aeruginosa strain BH9 plasmid pBH6	YES	NO
		Pseudomonas phage vB_Pae_BR141d	YES	NO
		phage LPB1	YES	NO
		Pseudomonas phage vB_Pae_BR313b	YES	NO
		Pseudomonas phage vB_Pae_BR161b	YES	NO
		Pseudomonas phage vB_Pae_CF213b	YES	NO
		Pseudomonas phage vB_Pae_CF183b	YES	NO
		Pseudomonas phage vB_Pae_CF177b	YES	NO
		Pseudomonas phage vB_Pae_BR52b	YES	NO
		Pseudomonas phage vB_Pae_BR205a	YES	NO
		Pseudomonas phage vB_Pae_CF136a	YES	NO
		Pseudomonas phage vB_Pae_CF121a	YES	NO
		Pseudomonas phage vB_Pae_CF81b	YES	NO
		Pseudomonas phage vB_Pae_CF74a	YES	NO
		Pseudomonas phage vB_Pae_CF77b	YES	NO
		Pseudomonas phage vB_Pae_CF118b	YES	NO
		Pseudomonas phage Spike	YES	NO
		Pseudomonas phage vB_Pae_CF23b	YES	NO
		Pseudomonas phage YMC1201R24	YES	NO
		Pseudomonas phage vB_Pae_CF65b	YES	NO
		Pseudomonas phage vB_Pae_CF57b	YES	NO
		Pseudomonas phage vB_Pae_CF53c	YES	NO
		Pseudomonas phage YMC1111R1836	YES	NO
		Pseudomonas phage vB_PaeS_PAO1_HW12	YES	NO
		Pseudomonas phage YMC1201R960	YES	NO
		unidentified phage genome assembly 2P1	YES	NO
		Pseudomonas phage JBD23	YES	NO
		Pseudomonas phage JBDs5	YES	NO
		Pseudomonas phage F_MX560spPa1651	YES	NO
		Pseudomonas phage JBD58a	YES	NO
		Pseudomonas phage F_TK432spPa1651	YES	NO
		Pseudomonas phage F_KK2074spPa1651	YES	NO
		Pseudomonas phage F_ET309spPa1651	YES	NO
		Pseudomonas phage Phi05_1400	YES	NO
		Pseudomonas phage JD024	YES	NO
		Pseudomonas phage F_ET2439spPa1651	YES	NO
		Pseudomonas phage JBD5	YES	NO
		Pseudomonas phage H70	YES	NO
		Pseudomonas phage JBD26	YES	NO
		Pseudomonas phage PaMx73	YES	NO
		Pseudomonas phage LPB1	YES	NO
		Bacteriophage D3112	YES	NO
		Pseudomonas phage MP29	YES	NO
		Pseudomonas phage PA1KOR2010	YES	NO
S786	AAAGTGTCCGGCGCCGATCCGAAAGCCAGCGC	Pseudomonas phage RSP	YES	YES
		Pseudomonas phage RSP	YES	YES
S789	AACAGGTCGAGTGGTATGGCCGGAAGCTGGAC	Pseudomonas phage F_ET2439spET602	YES	NO
		Pseudomonas phage F_ET2439spET602	YES	NO
S793	AACGAGCTGAACAGCTCGACCAACGTGGTGCC	Pseudomonas phage F_HA1208spPa1651	YES	NO
		Pseudomonas phage UMP151	YES	NO
		Pseudomonas phage vB_Pae_CF5a	YES	NO
		D3112	YES	NO
		Pseudomonas phage H72	YES	NO
		Pseudomonas phage Fc02	YES	NO
		Pseudomonas phage F_TK1727spMX560	YES	NO
		Bacteriophage D3112	YES	NO
		phage vB_PaeS_PM105	YES	YES
		phage JBD18	YES	YES
		phage JBD67	YES	YES
		Pseudomonas phage H71	YES	YES
		Pseudomonas phage Ps59	YES	YES
		Pseudomonas phage vB_PaeS_PM105	YES	YES
		Pseudomonas phage JBD67	YES	YES
		Pseudomonas phage JBD18	YES	YES
		phage B3	YES	YES
		Bacteriophage B3	YES	YES
		Pseudomonas phage Fc22	YES	YES
S794	AACGCGTTGAACCGCTGTCGTCGGTGAACTTC	Unknown
S795	AACGGGTTGCAAGGCTAACTGTACGTATTTGG	Unknown
S797	AACTCGCAGAAACGGGGCCACTGCACGCCAGC	Pseudomonas phage F_MX1987spMX560	YES	YES
		Pseudomonas phage phi297	YES	YES
		Pseudomonas phage LKA5	YES	YES
		phage F116	YES	YES
		phage phi297	YES	YES
		Pseudomonas phage vB_Pae_BR153a	YES	YES
		Pseudomonas aeruginosa phage F116	YES	YES
		Pseudomonas phage JBD90	YES	YES
S799	AAGACGTGGCAGGCGGCCTACAACCACGACGA	coli strain Ecol_743 plasmid pEC743_4	YES	NO
		portucalensis strain FDAARGOS_738 plasmid unnamed2	YES	YES
		citri pv. phaseoli var. fuscans strain CFBP6166 plasmid pE	YES	YES
		citri pv. phaseoli var. fuscans strain CFBP6167 plasmid pE	YES	YES
		Gordonia phage Yvonnetastic	YES	YES
		phage Yvonnetastic	YES	YES
S801	AAGAGAAAACGAAGAGGTGCTTTCATCTCAGG	Unknown
S802	AAGCAGGTGGGCATGTTCACCGCGCCGCAGCC	phage MP29	YES	NO
		D3112	YES	NO
		phage JBD5	YES	NO
		phage JBD30	YES	NO
		phage JD024	YES	NO
		phage MP48	YES	NO
		phage JBD69	YES	NO
		phage H70	YES	NO
		phage PA1KOR2010	YES	NO
		Pseudomonas phage vB_Pae_BR58b	YES	NO
		phage MP42	YES	NO
		aeruginosa strain BH9 plasmid pBH6	YES	NO
		Pseudomonas phage vB_Pae_BR52b	YES	NO
		Pseudomonas phage vB_Pae_BR161b	YES	NO
		Pseudomonas phage vB_Pae_BR313b	YES	NO
		Pseudomonas phage vB_Pae_BR205a	YES	NO
		Pseudomonas phage vB_Pae_BR243b	YES	NO
		Pseudomonas phage vB_Pae_BR141d	YES	NO
		Pseudomonas phage vB_Pae_CF213b	YES	NO
		Pseudomonas phage vB_Pae_CF121a	YES	NO
		Pseudomonas phage vB_Pae_CF118b	YES	NO
		Pseudomonas phage vB_Pae_CF183b	YES	NO
		Pseudomonas phage vB_Pae_CF177b	YES	NO
		Pseudomonas phage vB_Pae_CF136a	YES	NO
		Pseudomonas phage vB_Pae_CF57b	YES	NO
		Pseudomonas phage vB_Pae_CF81b	YES	NO
		Pseudomonas phage vB_Pae_CF53c	YES	NO
		Pseudomonas phage vB_Pae_CF77b	YES	NO
		Pseudomonas phage vB_Pae_CF74a	YES	NO
		Pseudomonas phage vB_Pae_CF65b	YES	NO
		Pseudomonas phage YMC1201R24	YES	NO
		Pseudomonas phage JBD69	YES	NO
		unidentified phage genome assembly 2P1	YES	NO
		Pseudomonas phage Spike	YES	NO
		Pseudomonas phage vB_Pae_CF23b	YES	NO
		Pseudomonas phage YMC1201R960	YES	NO
		Pseudomonas phage JBDs5	YES	NO
		Pseudomonas phage Phi05_1400 B	YES	NO
		Pseudomonas phage JBD23	YES	NO
		Pseudomonas phage YMC1111R1836	YES	NO
		Pseudomonas phage F_MX560spPa1651	YES	NO
		Pseudomonas phage MP42	YES	NO
		Pseudomonas phage H70	YES	NO
		Pseudomonas phage JBD30	YES	NO
		Pseudomonas phage JBD5	YES	NO
		Pseudomonas phage JD024	YES	NO
		Pseudomonas phage MP48	YES	NO
		Pseudomonas phage PaMx73	YES	NO
		Pseudomonas phage JBD26	YES	NO
		Pseudomonas phage MP29	YES	NO
		Bacteriophage D3112	YES	NO
		Pseudomonas phage PA1KOR2010	YES	NO
S809	AAGTTCGTGACTGAGCACCGGCACCTGGGCAT	Unknown
S814	ACAAAGAGGGCAGCGCAGACGTTTCATCACGC	Unknown
S817	ACAGGTGATCCAGCACCAGGCCGTCAGGTATC	Unknown
S818	ACATTCGGTACAGCGGCGGCGGCAGCGTGCTG	Pseudomonas phage vB_Pae_BR313b	YES	NO
		Pseudomonas phage vB_Pae_BR58b	YES	NO
		aeruginosa strain BH9 plasmid Pbh6	YES	NO
		Pseudomonas phage vB_Pae_BR243b	YES	NO
		Pseudomonas phage vB_Pae_BR205a	YES	NO
		D3112	YES	NO
		Pseudomonas phage vB_Pae_CF213b	YES	NO
		Pseudomonas phage vB_Pae_BR52b	YES	NO
		Pseudomonas phage vB_Pae_CF136a	YES	NO
		Pseudomonas phage vB_Pae_BR161b	YES	NO
		Pseudomonas phage vB_Pae_CF183b	YES	NO
		Pseudomonas phage vB_Pae_CF177b	YES	NO
		Pseudomonas phage vB_Pae_CF118b	YES	NO
		Pseudomonas phage vB_Pae_CF74a	YES	NO
		Pseudomonas phage vB_Pae_CF77b	YES	NO
		Pseudomonas phage vB_Pae_CF121a	YES	NO
		Pseudomonas phage vB_Pae_CF65b	YES	NO
		Pseudomonas phage vB_Pae_CF81b	YES	NO
		Bacteriophage D3112	YES	NO
		Pseudomonas phage vB_Pae_CF57b	YES	NO
		Pseudomonas phage Spike	YES	NO
		Pseudomonas phage vB_Pae_CF23b	YES	NO
		Pseudomonas phage H71	YES	YES
		Pseudomonas phage Ps59	YES	YES
		phage JBD25	YES	YES
		phage JBD24	YES	YES
		phage DMS3	YES	YES
		phage vB_PaeS_PAO1_Ab30	YES	YES
		phage MP42	YES	YES
		phage JBD18	YES	YES
		Pseudomonas phage JBD58a	YES	YES
		Pseudomonas phage vB_Pae_BR327a	YES	YES
		Pseudomonas phage vB_Pae_CF28a	YES	YES
		Pseudomonas phage vB_PaeS_PAO1_Ab30	YES	YES
		phage H70	YES	YES
		phage LPB1	YES	YES
		Pseudomonas phage JBD18	YES	YES
		Pseudomonas phage F_TK1727spMX560	YES	YES
		Pseudomonas phage F_KK2074spPa1651	YES	YES
		Pseudomonas phage H70	YES	YES
		Pseudomonas phage JBD25	YES	YES
		Pseudomonas phage F_ET2439spPa1651	YES	YES
		Pseudomonas phage LPB1	YES	YES
		Pseudomonas phage JBD24	YES	YES
		Pseudomonas phage MP42	YES	YES
		Pseudomonas phage DMS3	YES	YES
		Pseudomonas phage JBD26	YES	YES
		Pseudomonas phage vB_Pae_BR141c	YES	YES
		Pseudomonas phage F_ET309spPa1651	YES	YES
		Pseudomonas phage vB_Pae_CF78a	YES	YES
		Pseudomonas phage F_TK432spPa1651	YES	YES
		Pseudomonas phage vB_Pae_CF177a	YES	YES
		Pseudomonas phage vB_PaeS_PAO1_HW12	YES	YES
		Pseudomonas phage vB_Pae_CF125a	YES	YES
		Pseudomonas phage Ps60	YES	YES
S825	ACGATGATCAGCTTCCACGGCGGCCGCGGCTT	Unknown
S829	AGAAACTGCGGAACCGGAAGTGCATTGATCAA	Unknown
S830	AGAAGGGCGGCCAGGGTGTGTTGGATCGTACT	Unknown
S831	AGAATGGACTGCCGAGCGCCGGCCGCCAGTTG	phage MP22	YES	NO
		phage F_HA0480spPa1651	YES	NO
		phage JBD69	YES	YES
		phage JBD30	YES	YES
		phage JBD88a	YES	YES
		phage MP42	YES	YES
		Pseudomonas phage JBD69	YES	YES
		Pseudomonas phage JBD88a	YES	YES
		Pseudomonas phage JBD16C	YES	YES
		Phage MP22	YES	NO
		Pseudomonas phage MP42	YES	NO
		Pseudomonas phage JBD30	YES	NO
		Pseudomonas phage F_HA0480spPa1651	YES	NO
		phage MP38	YES	YES
		phage DMS3	YES	YES
		phage vB_PaeS_PAO1_Ab30	YES	YES
		Pseudomonas phage vB_PaeS_PAO1_Ab3	YES	YES
		Pseudomonas phage F_TK1932spPa1651	YES	YES
		Pseudomonas phage vB_Pae_BR327a	YES	YES
		Pseudomonas phage vB_Pae_CF28a	YES	YES
		phage JBD24	YES	YES
		Pseudomonas phage MP38	YES	YES
		Pseudomonas phage DMS3	YES	YES
		Pseudomonas phage JBD24	YES	YES
S835	AGCAGCGCACGGACCTTGGTCTGTAGGTCGTC	Pseudomonas phage phi1	YES	NO
		Pseudomonas phage phi297	YES	YES
		Pseudomonas phage F_ET2439spET602	YES	YES
		phage phi297	YES	YES
		Pseudomonas phage JBD44	YES	YES
		phage JBD44	YES	YES
		Pseudomonas phage JBD88b	YES	YES
		Pseudomonas phage DO4	YES	YES
		Pseudomonas phage JBD94b	YES	YES
		D3	YES	YES
		phage vB_PaeS_PMG1	YES	YES
		Bacteriophage D3	YES	YES
		Pseudomonas phage vB_PaeS_PMG1	YES	YES
S839	AGCCGCAGGCGGCGCAGCCCGTTAAGCAGGCT	farcinica genome assembly NCTC11134, plasmid : 2	YES	YES
		taiwanensis isolate Cupriavidus taiwanensis STM 6160 genome assembly, plasmid: II	YES	YES
		taiwanensis isolate Cupriavidus taiwanensis STM 6041 genome assembly, plasmid: IV	YES	YES
S843	AGCGGCCTGGACCTGGTTCGGCCCGTCCAGGC	Pseudomonas phage vB_Pae_BR327a	YES	NO
		phage JBD25	YES	NO
		phage JBD30	YES	NO
		phage MP42	YES	NO
		phage H70	YES	NO
		phage vB_PaeS_PAO1_Ab30	YES	NO
		Pseudomonas phage vB_PaeS_PAO1_Ab30	YES	NO
		Pseudomonas phage Ps60,	YES	NO
		Pseudomonas phage F_TK432spPa1651	YES	NO
		Pseudomonas phage JBD58a	YES	NO
		Pseudomonas phage vB_Pae_CF28a,	YES	NO
		Pseudomonas phage F_ET309spPa1651	YES	NO
		Pseudomonas phage PaMx73	YES	NO
		Pseudomonas phage JBD30	YES	NO
		Pseudomonas phage JBD25	YES	NO
		Pseudomonas phage MP42	YES	NO
		Pseudomonas phage F_KK2074spPa1651	YES	NO
		Pseudomonas phage H70	YES	NO
		Pseudomonas phage JBD26	YES	NO
		phage F_HA0480spPa1651	YES	YES
		phage JD024	YES	YES
		phage MP48	YES	YES
		phage MP22	YES	YES
		phage JBD88a	YES	YES
		Pseudomonas phage YMC1201R24	YES	YES
		phage PA1KOR2010	YES	YES
		Pseudomonas phage vB_PaeS_PcyII-40_PfII40a isolate PfII40A	YES	YES
		phage JBD69	YES	YES
		phage JBD5	YES	YES
		Pseudomonas phage vB_PaeS_PAO1_HW12	YES	YES
		Pseudomonas phage F_MX560spPa1651	YES	YES
		Pseudomonas phage JBD23	YES	YES
		Pseudomonas phage YMC1111R1836	YES	YES
		Pseudomonas phage JBD16C	YES	YES
		unidentified phage	YES	YES
		Pseudomonas phage JBD69	YES	YES
		Pseudomonas phage Phi05_1400 B	YES	YES
		Pseudomonas phage JBD88a	YES	YES
		Pseudomonas phage F_ET2439spPa1651	YES	YES
		Pseudomonas phage JD024	YES	YES
		Pseudomonas phage MP48	YES	YES
		Pseudomonas phage JBD5	YES	YES
		Pseudomonas phage PA1KOR2010	YES	YES
		Pseudomonas phage F_HA0480spPa1651	YES	YES
		Phage MP22	YES	YES
		aeruginosa strain BH9 plasmid pBH6	YES	YES
		Pseudomonas phage vB_Pae_BR58b	YES	YES
		Pseudomonas phage vB_Pae_BR313b	YES	YES
		Pseudomonas phage vB_Pae_BR243b	YES	YES
		Pseudomonas phage vB_Pae_BR161b	YES	YES
		Pseudomonas phage vB_Pae_BR205a	YES	YES
		Pseudomonas phage vB_Pae_CF213b	YES	YES
		Pseudomonas phage vB_Pae_CF183b	YES	YES
		Pseudomonas phage vB_Pae_BR52b	YES	YES
		Pseudomonas phage vB_Pae_CF177b	YES	YES
		Pseudomonas phage vB_Pae_CF136a	YES	YES
		Pseudomonas phage vB_Pae_CF118b	YES	YES
		Pseudomonas phage vB_Pae_CF118b	YES	YES
		Pseudomonas phage vB_Pae_CF77b	YES	YES
		Pseudomonas phage vB_Pae_CF81b	YES	YES
		Pseudomonas phage vB_Pae_CF74a	YES	YES
		Pseudomonas phage vB_Pae_CF57b	YES	YES
		Pseudomonas phage vB_Pae_CF23b	YES	YES
		Pseudomonas phage vB_Pae_CF65b	YES	YES
		Pseudomonas phage Spike	YES	YES
		Pseudomonas phage Ps56	YES	YES
		Pseudomonas phage F_TK1727spMX560	YES	YES
		phage MP29	YES	YES
		phage DMS3	YES	YES
		D3112	YES	YES
		phage JBD93	YES	YES
		phage MP38	YES	YES
		Pseudomonas phage YMC1201R960	YES	YES
		Pseudomonas phage JBDs5	YES	YES
		Pseudomonas phage JBD93	YES	YES
		phage LPB1	YES	YES
		Pseudomonas phage DMS3	YES	YES
		Pseudomonas phage LPB1	YES	YES
		Pseudomonas phage MP29	YES	YES
		Pseudomonas phage MP38	YES	YES
		Bacteriophage D3112	YES	YES
S847	AGGAGGTTCTGGTCCGTCGCCCAGTTCCCGGT	phage vB_PaeS_PMG1	YES	NO
		D3	YES	NO
		Pseudomonas phage vB_PaeS_PMG1	YES	NO
		Bacteriophage D3	YES	NO
		phage phi297	YES	YES
		Pseudomonas phage phi29	YES	YES
S852	AGGGCGAAATGGATGTCAAAAAAGTATTCGAA	Pseudomonas phage H70	YES	NO
		Pseudomonas phage Ps60	YES	NO
		Pseudomonas phage YMC1201R960	YES	NO
		phage H70	YES	NO
		Pseudomonas phage JBD58a	YES	NO
		phage JBD25	YES	NO
		Pseudomonas phage JBD26	YES	NO
		Pseudomonas phage JBD25	YES	NO
		phage MP29	YES	YES
		phage MP38	YES	YES
		phage F_HA0480spPa1651	YES	YES
		phage MP48	YES	YES
		phage JD024	YES	YES
		phage PA1KOR2010	YES	YES
		Pseudomonas phage Ps56	YES	YES
		Pseudomonas phage YMC1201R24	YES	YES
		Pseudomonas phage YMC1111R1836	YES	YES
		Pseudomonas phage JBDs5	YES	YES
		phage JBD5	YES	YES
		unidentified phage genome assembly 2P1	YES	YES
		Pseudomonas phage JBD23	YES	YES
		Pseudomonas phage F_MX560spPa1651	YES	YES
		Pseudomonas phage JD024	YES	YES
		Pseudomonas phage F_ET2439spPa1651	YES	YES
		Pseudomonas phage Phi05_1400 B	YES	YES
		Pseudomonas phage MP48	YES	YES
		Pseudomonas phage JBD5	YES	YES
		Pseudomonas phage F_HA0480spPa1651	YES	YES
		Pseudomonas phage MP38	YES	YES
		Pseudomonas phage PA1KOR2010	YES	YES
		Pseudomonas phage MP29	YES	YES
S855	AGGTACAGGTACTGCTCATCCGCTGCGTACAG	Pseudomonas phage JBD90	YES	YES
		Pseudomonas phage vB_Pae_BR150a	YES	YES
		Pseudomonas phage vB_Pae_BR181a	YES	YES
		Pseudomonas phage vB_Pae_BR320a	YES	YES
		phage F116	YES	YES
		Pseudomonas phage vB_Pae_BR326a	YES	YES
		Pseudomonas phage vB_Pae_BR313a	YES	YES
		Pseudomonas phage vB_Pae_BR228a	YES	YES
		Pseudomonas phage vB_Pae_CF126a	YES	YES
		Pseudomonas phage vB_Pae_BR319b	YES	YES
		Pseudomonas phage vB_Pae_BR197a	YES	YES
		Pseudomonas phage vB_Pae_BR208a	YES	YES
		Pseudomonas phage vB_Pae_CF69a	YES	YES
		Pseudomonas phage vB_Pae_CF24a	YES	YES
		Pseudomonas phage vB_Pae_CF63a	YES	YES
		Pseudomonas phage vB_Pae_CF63a	YES	YES
		Pseudomonas aeruginosa phage F116	YES	YES
S857	AGTAACACGAAGGCGAAACGGATACGTCTGGC	Pseudomonas phage RSP	YES	YES
		Pseudomonas phage RSP	YES	YES
S858	AGTAACAGTCATGATGTCGGCACTGGCCTGGC	Pseudomonas phage vB_Pae-SS2019XII	YES	NO
		phage B3	YES	NO
		Bacteriophage B3	YES	NO
		phage vB_PaeS_PM105	YES	YES
		Pseudomonas phage vB_PaeS_PM105	YES	YES
		Pseudomonas phage vB_Pae_CF5a	YES	YES
		Pseudomonas phage Fc02	YES	YES
		Pseudomonas phage Fc22	YES	YES
		phage JBD18	YES	YES
		Pseudomonas phage H72	YES	YES
		Pseudomonas phage Ps59	YES	YES
		Pseudomonas phage UMP15	YES	YES
		Pseudomonas phage JBD18	YES	YES
		Pseudomonas phage F_HA1208spPa1651	YES	YES
		Pseudomonas phage H71	YES	YES
		Pseudomonas phage vB_Pae_CF177a	YES	YES
		Pseudomonas phage vB_Pae_BR141c	YES	YES
		phage JBD67	YES	YES
		Pseudomonas phage vB_Pae_CF78a	YES	YES
		Pseudomonas phage JBD67	YES	YES
		Pseudomonas phage vB_Pae_CF125a	YES	YES
S860	AGTAGCTCCGGCACGCTGTGCTGAGCCTGGGC	phage vB_PaeS_PMG1	YES	YES
		Pseudomonas phage vB_PaeS_PMG1	YES	YES
		phage YMC1102R65	YES	YES
		Pseudomonas phage YMC1102R656	YES	YES
		phage vB_PaeM_PS24	YES	YES
		phage vB_PaeP_Tr60_Ab31	YES	YES
		Pseudomonas phage vB_PaeM_PS24	YES	YES
		Pseudomonas phage vB_PaeP_Tr60_Ab31	YES	YES
S861	AGTCACAGCCGCCGCAGCAGCCAGACCGCCCG	Unknown
S862	AGTCGATGAACATGAAAATCCCTGTCAATATC	Unknown
S867	ATAGACCTGAAAGAGGCCGCCCAAGTCCTGAT	phage JBD44	YES	NO
		Pseudomonas phage JBD94b	YES	NO
		phage vB_PaeS_PMG1	YES	NO
		Pseudomonas phage phi1	YES	NO
		Pseudomonas phage vB_PaS_IME307	YES	NO
		Pseudomonas phage JBD44	YES	NO
		Pseudomonas phage vB_PaeS_PMG1	YES	NO
		Pseudomonas phage JBD88b	YES	NO
		Pseudomonas phage DO4 clone	YES	NO
		Pseudomonas phage vB_PaeP_YA3	YES	YES
		Pseudomonas phage vB_Pae_BR243b	YES	YES
		Pseudomonas phage vB_Pae_CF118a,	YES	YES
		Pseudomonas phage vB_Pae_CF74a	YES	YES
		Pseudomonas phage vB_Pae_CF121b	YES	YES
		Pseudomonas phage vB_Pae_CF213a	YES	YES
		Pseudomonas phage vB_Pae_CF177c	YES	YES
		Pseudomonas phage vB_Pae_CF81a	YES	YES
		Pseudomonas phage vB_Pae_CF23a	YES	YES
		Pseudomonas phage vB_Pae_CF65a	YES	YES
		Pseudomonas phage vB_Pae_CF57a	YES	YES
		phage PAJU2	YES	YES
		Pseudomonas phage vB_Pae_BR141b	YES	YES
		phage YMC1102R656	YES	YES
		Pseudomonas phage YMC1102R656	YES	YES
S871	ATCACGACCACCCGAATGCATCACCAACCCAC	Unknown
S871v	ATCACGGCCACCCGAAGGCATCGCCGACCCAC	Unknown
S872	ATCACGCCCCAGCCACTTTTCAACCCCGCACT	Unknown
S873	ATCACGTGTGATTTTCGATGAACGTGATTTTT	Unknown
S875	ATCCAGAACCTGCGGCCGTTGGCGAAGAACCA	D3112	YES	NO
		Pseudomonas phage Ps60	YES	NO
		Bacteriophage D3112	YES	NO
		phage JBD24	YES	YES
		phage H70	YES	YES
		phage B3	YES	YES
		phage JBD25	YES	YES
		phage JBD93	YES	YES
		phage vB_PaeS_PAO1_Ab30	YES	YES
		Pseudomonas phage vB_Pae-SS2019XII	YES	YES
		Pseudomonas phage UMP151	YES	YES
		aeruginosa strain BH9 plasmid pBH6	YES	YES
		Pseudomonas phage vB_Pae_BR313b	YES	YES
		Pseudomonas phage vB_Pae_BR327a	YES	YES
		Pseudomonas phage vB_Pae_BR58b	YES	YES
		Pseudomonas phage vB_Pae_CF5a	YES	YES
		Pseudomonas phage vB_Pae_BR205a	YES	YES
		Pseudomonas phage vB_Pae_BR243b	YES	YES
		Pseudomonas phage vB_Pae_CF213b	YES	YES
		Pseudomonas phage vB_Pae_BR52b	YES	YES
		Pseudomonas phage vB_Pae_CF183b	YES	YES
		Pseudomonas phage vB_Pae_BR161	YES	YES
		Pseudomonas phage vB_Pae_CF177b	YES	YES
		Pseudomonas phage vB_Pae_CF81b	YES	YES
		Pseudomonas phage vB_Pae_CF121a	YES	YES
		Pseudomonas phage vB_Pae_CF77b	YES	YES
		Pseudomonas phage vB_Pae_CF136a	YES	YES
		Pseudomonas phage vB_Pae_CF74a	YES	YES
		Pseudomonas phage vB_Pae_CF74a	YES	YES
		Pseudomonas phage vB_Pae_CF57b	YES	YES
		Pseudomonas phage vB_Pae_CF28a	YES	YES
		Pseudomonas phage Spike	YES	YES
		Pseudomonas phage vB_Pae_CF23b	YES	YES
		Pseudomonas phage JBD58a clone	YES	YES
		Pseudomonas phage vB_PaeS_PAO1_Ab30	YES	YES
		Pseudomonas phage Fc02	YES	YES
		Pseudomonas phage JBD93	YES	YES
		Pseudomonas phage H70	YES	YES
		Pseudomonas phage F_KK2074spPa1651 clone	YES	YES
		Pseudomonas phage JBD25	YES	YES
		Pseudomonas phage F_ET2439spPa1651 clone	YES	YES
		Pseudomonas phage JBD24	YES	YES
		Pseudomonas phage JBD24	YES	YES
		Pseudomonas phage JBD26	YES	YES
		Bacteriophage B3	YES	YES
		phage MP29	YES	YES
		Pseudomonas phage YMC1201R960	YES	YES
		Pseudomonas phage JBDs5 clone	YES	YES
		Pseudomonas phage F_TK1932spPa1651	YES	YES
		Pseudomonas phage MP29	YES	YES
S879	ATCGAGTTCGTCCGCCTCCGAACCCATCAGTT	aeruginosa strain BH9 plasmid pBH6	YES	NO
		Pseudomonas phage vB_Pae_BR141d	YES	NO
		Pseudomonas phage vB_Pae_BR58b	YES	NO
		Pseudomonas phage vB_Pae_BR205a	YES	NO
		Pseudomonas phage vB_Pae_BR313	YES	NO
		Pseudomonas phage vB_Pae_BR243b	YES	NO
		Pseudomonas phage vB_Pae_CF213b	YES	NO
		Pseudomonas phage vB_Pae_CF136a	YES	NO
		Pseudomonas phage vB_Pae_BR161b	YES	NO
		Pseudomonas phage vB_Pae_BR52b	YES	NO
		Pseudomonas phage vB_Pae_CF177b	YES	NO
		Pseudomonas phage vB_Pae_CF183b	YES	NO
		Pseudomonas phage vB_Pae_CF81b	YES	NO
		Pseudomonas phage vB_Pae_CF77b	YES	NO
		Pseudomonas phage vB_Pae_CF74a	YES	NO
		Pseudomonas phage vB_Pae_CF118b	YES	NO
		Pseudomonas phage vB_Pae_CF65b	YES	NO
		Pseudomonas phage vB_Pae_CF121a	YES	NO
		Pseudomonas phage PaMx73	YES	NO
		Pseudomonas phage Spike	YES	NO
		Pseudomonas phage vB_Pae_CF53c	YES	NO
		Pseudomonas phage vB_Pae_CF57b	YES	NO
		Pseudomonas phage vB_Pae_CF23b	YES	NO
		Pseudomonas phage JBD58a clone	YES	NO
		Pseudomonas phage JBD26	YES	NO
		phage DMS3	YES	YES
		phage JBD24	YES	YES
		Pseudomonas phage vB_Pae_BR327a	YES	YES
		phage vB_PaeS_PAO1_Ab30	YES	YES
		Pseudomonas phage vB_Pae_CF28a	YES	YES
		Pseudomonas phage vB_PaeS_PAO1_Ab30	YES	YES
		Pseudomonas phage DMS3	YES	YES
		Pseudomonas phage JBD24	YES	YES
		Pseudomonas phage F_ET2439spPa1651 clone	YES	YES
S886	ATGTTGACCGCAGGGTTCTCGACCAAGTATCC	Pseudomonas phage F_TK1718spPAK	YES	YES
		Pseudomonas phage TC7	YES	YES
		phage MD8	YES	YES
		Pseudomonas phage MD8	YES	YES
S888	CACAGGCCGTAGATGCGTCCGGTGCCCTCGAC	Pseudomonas aeruginosa phage phi CTX DNA	YES	NO
		phage phiCTX	YES	NO
		Pseudomonas phage F_HA1961spPa1641 clone	YES	NO
		Pseudomonas phage Dobby	YES	NO
		Pseudomonas phage vB_Pae_BR319a	YES	YES
S890	CACGGATGAGAGTTCGGGTGGCAACAATCCGG	Unknown
S891	CAGAAGCGCCGGCCGTTGGCGAAGAACCAGTA	Pseudomonas phage F_TK1727spMX560 clone	YES	NO
		Pseudomonas phage Ps56	YES	NO
		phage JBD69	YES	NO
		Pseudomonas phage PaMx73	YES	NO
		Pseudomonas phage JBD69	YES	NO
		phage MP38	YES	NO
		Pseudomonas phage MP38	YES	NO
		phage JBD18	YES	YES
		phage MP48	YES	YES
		phage DMS3	YES	YES
		phage PA1KOR2010	YES	YES
		Pseudomonas phage H71	YES	YES
		Pseudomonas phage YMC1201R24	YES	YES
		Pseudomonas phage YMC1201R24	YES	YES
		Pseudomonas phage Ps59	YES	YES
		phage LPB1	YES	YES
		unidentified phage genome assembly 2P1	YES	YES
		Pseudomonas phage YMC1111R1836	YES	YES
		Pseudomonas phage JBD23 clone	YES	YES
		Pseudomonas phage vB_PaeS_PAO1_HW12	YES	YES
		Pseudomonas phage MP48	YES	YES
		Pseudomonas phage LPB1	YES	YES
		Pseudomonas phage JBD18	YES	YES
		Pseudomonas phage DMS3	YES	YES
		Pseudomonas phage PA1KOR2010	YES	YES
		Pseudomonas phage vB_Pae_CF125a	YES	YES
		Pseudomonas phage vB_Pae_CF118c	YES	YES
		Pseudomonas phage vB_Pae_CF177a	YES	YES
		Pseudomonas phage vB_Pae_BR141c	YES	YES
		Pseudomonas phage vB_Pae_CF78a	YES	YES
		Pseudomonas phage F_ET309spPa1651 clone	YES	YES
		Pseudomonas phage F_TK432spPa1651 clone	YES	YES
S892	CAGCGAACTCGGCGCTTTTGCCGAGATCGACG	Unknown
S898	CGACAATGACCAGGCGGTGATCTGGCCCTGGC	Pseudomonas phage vB_Pae_BR153a	YES	NO
		phage F116	YES	NO
		Pseudomonas aeruginosa phage F116	YES	NO
		Pseudomonas phage JBD90 clone	YES	YES
		Pseudomonas phage AUS531phi	YES	YES
S900	CGCCCGTCACGGAGCCCGCCGCCTTGGTCAC	Unknown
S901	CGGCATTGCTGAATGCCATAGCGGATCTGCTC	phage PAJU2	YES	YES
S902	CGGCCGGGCTACCGTCCAGGGCAGGCGAAAGG	pseudomallei strain TSV202 plasmid 2	YES	YES
		tumefaciens strain CFBP6625 plasmid pAtCFBP6625c	YES	YES
		syringae USA011 plasmid pUSA011-1	YES	YES
		tumefaciens strain CFBP6625 plasmid pAtCFBP6625c	YES	YES
		pseudomallei strain TSV202 plasmid 2	YES	YES
		syringae USA011 plasmid pUSA011-1	YES	YES
S905	CTCCAGAGCGGGTCCGACAATAGTCAAAACCC	Unknown
S910	GACGGAAAAGAAGGGCCTGGAGCGACTGGTAA	Unknown
S911	GATACCTGACGGCCTGGTGCTGGATCACCTGT	Unknown
S912	GATCTGTCCTCAGCACCCCTCGATAGGTATCT	Unknown
S914	GCATAAAAGTGCCAACGTCGACTTTGTAGCGT	Pseudomonas phage vB_PaeP_Tr60_Ab31	YES	YES
		phage vB_PaeP_Tr60_Ab31	YES	YES
S918	GCGCAAGGGTACGACAACGGTTTTCCGTACTT	phage JBD88a	YES	NO
		phage F_HA0480spPa1651	YES	NO
		phage MP22	YES	NO
		Pseudomonas phage JBD69	YES	NO
		phage JBD69	YES	NO
		phage JBD5	YES	NO
		Pseudomonas phage F_KK2074spPa1651	YES	NO
		Pseudomonas phage JBD88a	YES	NO
		Pseudomonas phage F_ET2439spPa1651 clone	YES	NO
		Pseudomonas phage JBD16C	YES	NO
		Pseudomonas phage F_HA0480spPa1651	YES	NO
		Pseudomonas phage JBD5	YES	NO
		Phage MP22	YES	NO
		phage JBD18	YES	YES
		Pseudomonas phage F_TK432spPa1651 clone	YES	YES
		D3112	YES	YES
		Pseudomonas phage F_ET309spPa1651 clone	YES	YES
		Pseudomonas phage JBD58a clone	YES	YES
		Pseudomonas phage JBD26	YES	YES
		Pseudomonas phage JBD18	YES	YES
		Bacteriophage D3112	YES	YES
		phage JBD25	YES	YES
		Pseudomonas phage JBD25	YES	YES
S920	GCTACGGGGTGGAGTTCTATACCGCCCTGGTG	phage F_HA0480spPa1651	YES	NO
		phage JBD25	YES	NO
		phage JBD18	YES	NO
		phage JBD88a	YES	NO
		D3112	YES	NO
		phage MP22	YES	NO
		Pseudomonas phage F_TK432spPa1651 clone	YES	NO
		Pseudomonas phage F_ET2439spPa1651 clone	YES	NO
		Pseudomonas phage JBD58a clone	YES	NO
		Pseudomonas phage JBD16C	YES	NO
		Pseudomonas phage F_ET309spPa1651 clone	YES	NO
		phage JBD5	YES	NO
		Pseudomonas phage JBD26	YES	NO
		Pseudomonas phage JBD25	YES	NO
		Pseudomonas phage JBD88a	YES	NO
		Pseudomonas phage JBD18	YES	NO
		Pseudomonas phage JBD5	YES	NO
		Pseudomonas phage F_HA0480spPa1651	YES	NO
		Bacteriophage D3112	YES	NO
		Phage MP22	YES	NO
		Phage MP22	YES	NO
		Pseudomonas phage JBD69	YES	YES
		phage JBD69	YES	YES
		phage vB_PaeS_PAO1_Ab30	YES	YES
		Pseudomonas phage vB_Pae_BR205a	YES	YES
		Pseudomonas phage vB_Pae_BR58b	YES	YES
		Pseudomonas phage vB_Pae_BR327a	YES	YES
		Pseudomonas phage vB_Pae_BR243b	YES	YES
		Pseudomonas phage vB_Pae_BR313b	YES	YES
		aeruginosa strain BH9 plasmid pBH6	YES	YES
		Pseudomonas phage vB_Pae_CF213b	YES	YES
		Pseudomonas phage vB_Pae_BR161b	YES	YES
		Pseudomonas phage vB_Pae_BR52b	YES	YES
		Pseudomonas phage vB_Pae_CF177b	YES	YES
		Pseudomonas phage vB_Pae_CF136a	YES	YES
		Pseudomonas phage vB_Pae_CF183b	YES	YES
		Pseudomonas phage vB_Pae_CF81b	YES	YES
		Pseudomonas phage vB_Pae_CF65b	YES	YES
		Pseudomonas phage vB_Pae_CF121a	YES	YES
		Pseudomonas phage vB_Pae_CF77b	YES	YES
		Pseudomonas phage vB_Pae_CF118b	YES	YES
		Pseudomonas phage vB_Pae_CF74a	YES	YES
		Pseudomonas phage vB_Pae_CF28a	YES	YES
		Pseudomonas phage Spike	YES	YES
		Pseudomonas phage vB_Pae_CF57b	YES	YES
		Pseudomonas phage vB_Pae_CF23	YES	YES
		Pseudomonas phage vB_PaeS_PAO1_Ab30	YES	YES
S922	GGAACGAAGCGGGTGCGACACGTCGCAACTGC	Unknown
S924	GGCATCCCCGAGCGCAAGCTTCCATCCCCGCC	Pseudomonas phage F_TK1718spPAK clone	YES	YES
		Pseudomonas phage TC7	YES	YES
S927	GGGCACCAGGCGCTCGTCCGCTTCAACCAGCA	phage phiO18P	YES	YES
		Aeromonas phage phiO18P	YES	YES
		phage phi3	YES	YES
		Salinivibrio phage SMHB1	YES	YES
		Pseudomonas phage phi3	YES	YES
S929	GGTGATGGCTATGCCACACACGTGGATTTCAG	Pseudomonas phage vB_Pae_BR243a	YES	YES
		Pseudomonas phage vB_Pae_CF177c	YES	YES
		Pseudomonas phage vB_Pae_BR313c	YES	YES
		Pseudomonas phage vB_Pae_BR141b	YES	YES
		Pseudomonas phage vB_Pae_BR161a	YES	YES
		Pseudomonas phage vB_Pae_CF213a	YES	YES
		Pseudomonas phage vB_Pae_CF136b	YES	YES
		Pseudomonas phage vB_Pae_CF124b	YES	YES
		Pseudomonas phage vB_Pae_CF118a	YES	YES
		Pseudomonas phage vB_Pae_CF121b	YES	YES
		Pseudomonas phage vB_Pae_CF65a	YES	YES
		Pseudomonas phage vB_Pae_CF23a	YES	YES
		Pseudomonas phage vB_Pae_CF57a	YES	YES
		Pseudomonas phage vB_Pae_CF81a	YES	YES
		Pseudomonas phage vB_Pae_CF74b	YES	YES
		phage phi297	YES	YES
		Pseudomonas phage phi297	YES	YES
		D3	YES	YES
		Pseudomonas phage vB_PaeS_PMG1	YES	YES
		phage vB_PaeS_PMG1	YES	YES
		Bacteriophage D3	YES	YES
S930	GGTGCGTGCGGCGGCGTTCCTCGCTCAGGTCG	Pseudomonas phage DO4 clone	YES	YES
		Pseudomonas phage JBD94b clone	YES	YES
		phage JBD44	YES	YES
		Pseudomonas phage JBD88b clone	YES	YES
		Pseudomonas phage vB_Pae_BR153a	YES	YES
		Pseudomonas phage F_TK1718spPAK clone	YES	YES
S931	GTAAGGCATCGGCTGGTTCCATGCCAGCAGTT	Unknown
S932	GTAGTGTCTGATAGCAGCCGTTCGCCCCGCAC	Unknown
S933	GTATGAAGTGTGTTACCGCGTGGGCGATTCCT	Unknown
S938	TACATGATGCGACCCGAATTTCGCATTCGAAA	Unknown
S940	TACCCCTCATTAGCCCGGCAAGTCCGGGCATT	Pseudomonas phage phi1	YES	NO
		Pseudomonas phage JBD44	YES	YES
		phage JBD44	YES	YES
		Pseudomonas phage JBD94b clone	YES	YES
		Pseudomonas phage DO4 clone	YES	YES
		Pseudomonas phage JBD88b	YES	YES
		phage PAJU2	YES	YES
		D3	YES	YES
		Pseudomonas phage vB_PaeS_PMG1	YES	YES
		phage vB_PaeS_PMG1	YES	YES
		Bacteriophage D3	YES	YES
		Pseudomonas phage vB_Pae_CF74a	YES	YES
		phage YMC1102R656	YES	YES
		Pseudomonas phage vB_Pae_BR141b	YES	YES
		Pseudomonas phage vB_PaS_IME307	YES	YES
		Pseudomonas phage vB_Pae_CF177c	YES	YES
		Pseudomonas phage vB_Pae_CF213a	YES	YES
		Pseudomonas phage vB_Pae_CF81a	YES	YES
		Pseudomonas phage vB_Pae_CF57a	YES	YES
		Pseudomonas phage vB_Pae_CF118a	YES	YES
		Pseudomonas phage vB_Pae_CF65a	YES	YES
		Pseudomonas phage vB_Pae_CF23a	YES	YES
		Pseudomonas phage vB_Pae_CF121b	YES	YES
		Pseudomonas phage YMC1102R656	YES	YES
S946	TATCAGTGATGAGCAGTTGGCGGAGGTTGAGG	phage PAJU2	YES	YES
S951	TCAAAGAAAAGGTAGGAGTAGAGAATAGCGCG	Pseudomonas phage RSP	YES	YES
		Pseudomonas phage RSP	YES	YES
S957	TCCTCAAGTTTTGTCAGCCGAGCCAGCATTTC	Unknown
S961	TCGATGGAAGCAGGAAGTCCAACGCAGCCGGT	phage vB_PaeS_PMG1	YES	NO
		D3	YES	NO
		Pseudomonas phage phi1	YES	NO
		Bacteriophage D3	YES	NO
		Pseudomonas phage vB_PaeS_PMG1	YES	NO
S961	TCGCCCGTCACGGAGCCCGCCGCCTTGGTCAC	D3112	YES	NO
		Bacteriophage D3112	YES	NO
		phage MP29	YES	YES
		phage JBD5	YES	YES
		phage MP48	YES	YES
		phage JD024	YES	YES
		phage JBD30	YES	YES
		phage MP42	YES	YES
		phage PA1KOR2010	YES	YES
		phage JBD69	YES	YES
		aeruginosa strain BH9 plasmid Pbh6	YES	YES
		Pseudomonas phage vB_Pae_BR141d	YES	YES
		phage H70	YES	YES
		Pseudomonas phage vB_Pae_BR243b	YES	YES
		Pseudomonas phage vB_Pae_BR58b	YES	YES
		Pseudomonas phage vB_Pae_BR313b	YES	YES
		Pseudomonas phage vB_Pae_BR161b	YES	YES
		Pseudomonas phage vB_Pae_CF183b	YES	YES
		Pseudomonas phage vB_Pae_BR205a	YES	YES
		Pseudomonas phage vB_Pae_CF213b	YES	YES
		Pseudomonas phage vB_Pae_BR52b	YES	YES
		Pseudomonas phage vB_Pae_CF121a	YES	YES
		Pseudomonas phage vB_Pae_CF177b	YES	YES
		Pseudomonas phage vB_Pae_CF136a	YES	YES
		Pseudomonas phage vB_Pae_CF81b	YES	YES
		Pseudomonas phage vB_Pae_CF74a	YES	YES
		Pseudomonas phage vB_Pae_CF65b	YES	YES
		Pseudomonas phage vB_Pae_CF77b	YES	YES
		Pseudomonas phage vB_Pae_CF53c	YES	YES
		Pseudomonas phage vB_Pae_CF57b	YES	YES
		Pseudomonas phage Spike	YES	YES
		Pseudomonas phage YMC1201R24	YES	YES
		Pseudomonas phage vB_Pae_CF118b	YES	YES
		Pseudomonas phage vB_Pae_CF23b	YES	YES
		unidentified phage genome assembly 2P1	YES	YES
		Pseudomonas phage JBDs5 clone	YES	YES
		Pseudomonas phage YMC1111R1836	YES	YES
		Pseudomonas phage F_MX560spPa1651	YES	YES
		Pseudomonas phage JBD69	YES	YES
		Pseudomonas phage YMC1201R960	YES	YES
		Pseudomonas phage JBD58a clone	YES	YES
		Pseudomonas phage Phi05_1400 B clone	YES	YES
		Pseudomonas phage H70	YES	YES
		Pseudomonas phage JBD23 clone	YES	YES
		Pseudomonas phage MP48	YES	YES
		Pseudomonas phage JD024	YES	YES
		Pseudomonas phage JBD30	YES	YES
		Pseudomonas phage MP42	YES	YES
		Pseudomonas phage JBD5	YES	YES
		Pseudomonas phage PA1KOR2010	YES	YES
		Pseudomonas phage JBD26	YES	YES
		Pseudomonas phage PaMx73	YES	YES
		Pseudomonas phage MP29	YES	YES
		phage MP38	YES	YES
		phage vB_PaeS_PAO1_Ab30	YES	YES
		Pseudomonas phage vB_Pae_BR327a	YES	YES
		Pseudomonas phage vB_Pae_CF28a	YES	YES
		Pseudomonas phage vB_PaeS_PAO1_Ab30	YES	YES
		Pseudomonas phage vB_PaeS_PAO1_HW12	YES	YES
		Pseudomonas phage MP38	YES	YES
		Pseudomonas phage F_ET309spPa1651 clone	YES	YES
		Pseudomonas phage F_TK432spPa1651 clone	YES	YES
		Pseudomonas phage F_ET2439spPa1651 clone	YES	YES
		Pseudomonas phage LPB1	YES	YES
		phage LPB1	YES	YES
		phage DMS3	YES	YES
		phage JBD24	YES	YES
		Pseudomonas phage JBD24	YES	YES
		Pseudomonas phage DMS3	YES	YES
		sp. Mg1 plasmid pSMg1-1	YES	YES
		sp. ADI95-16 plasmid pADI95-16a	YES	YES
S962	TCGGGAGGCCGGCACCGGATGCAGTTGCATTG	phage phi297	YES	NO
		Pseudomonas phage phi297	YES	NO
		phage vB_PaeS_PMG1	YES	YES
		Pseudomonas phage vB_PaeS_PMG1	YES	YES
		Pseudomonas phage MD8	YES	YES
		phage MD8	YES	YES
		Pseudomonas phage F_TK1718spPAK clone	YES	YES
S965	TCGGTCGGGCTGCGCCTAACGTAACGTCTGCA	Unknown
S968	TCGTAGTGGCCCCACGTCGGCGGTAGCTCGCC	Bordetella phage vB_BbrM_PHB04	YES	YES
S969	TCGTCGAATACCGGCAACGTCGCGACGTCGTA	Pseudomonas phage vB_PaeS_PM105	YES	NO
		phage vB_PaeS_PM105s	YES	NO
		Pseudomonas phage Fc02	YES	YES
		Pseudomonas phage vB_Pae_CF5a	YES	YES
		Pseudomonas phage vB_Pae-SS2019XII	YES	YES
		Pseudomonas phage vB_Pae_BR141c	YES	YES
		Pseudomonas phage vB_Pae_CF125a	YES	YES
		Pseudomonas phage vB_Pae_CF78a	YES	YES
		Pseudomonas phage vB_Pae_CF177a	YES	YES
		Pseudomonas phage Ps59	YES	YES
		phage B3	YES	YES
		Pseudomonas phage H71	YES	YES
		Pseudomonas phage UMP151	YES	YES
		Pseudomonas phage Fc22	YES	YES
		phage JBD67	YES	YES
		Pseudomonas phage F_HA1208spPa1651 clone	YES	YES
		Pseudomonas phage JBD67	YES	YES
		Bacteriophage B3	YES	YES
S977	TGACTGCGGGGCTGCACGACATAGTCGTCGAC	Unknown
S980	TGATTGCTGCGGCACCTGAACTGCTCTCCATT	Unknown
S982	TGCAGAACCAGCGGCAGTTCCGGGGCTTTCGG	Unknown
S984	TGCAGCATCAGCCCGCTCATGCTGGCCACCAC	sp. FDAARGOS_362 plasmid unnamed	YES	YES
		shibae DFL 12 = DSM 16493 plasmid pDSHI02	YES	YES
		solanacearum CFBP2957 plasmid RCFBPv3_mp	YES	YES
		solanacearum strain RS 489 plasmid unnamed	YES	YES
S986	TGCAGTTGCCAGACGATGCGAGCGTCCACTAC	Pseudomonas phage vB_Pae_CF78a	YES	NO
		Pseudomonas phage UMP151	YES	NO
		Pseudomonas phage vB_Pae_CF177a	YES	NO
		Pseudomonas phage vB_Pae_BR141c	YES	NO
		Pseudomonas phage vB_Pae_CF125a	YES	NO
		phage JBD18	YES	NO
		Pseudomonas phage F_HA1208spPa1651 clone	YES	NO
		Pseudomonas phage JBD18	YES	NO
		phage vB_PaeS_PM105	YES	YES
		phage JBD67	YES	YES
		Pseudomonas phage vB_Pae-SS2019XII	YES	YES
		phage B3	YES	YES
		Pseudomonas phage Fc22	YES	YES
		Pseudomonas phage Ps59	YES	YES
		Pseudomonas phage H71	YES	YES
		Pseudomonas phage H72	YES	YES
		Pseudomonas phage vB_Pae_CF5a	YES	YES
		Pseudomonas phage Fc02	YES	YES
		Pseudomonas phage JBD67	YES	YES
		Pseudomonas phage vB_PaeS_PM105	YES	YES
		Bacteriophage B3	YES	YES
S988	TGCGACGCCGCCGGAACGCGCGGAGCAGATCG	aeruginosa strain PA59 plasmid unnamed1	YES	YES
		aeruginosa strain GIMC5002:PAT-169 plasmid pPAT169	YES	YES
		aeruginosa strain PB353 plasmid pPB353_1	YES	YES
		aeruginosa strain PB354 plasmid pPB354_1	YES	YES
		aeruginosa strain CR1 plasmid pCR1	YES	YES
		phage F116	YES	YES
		Pseudomonas aeruginosa phage F116	YES	YES
		Pseudomonas phage vB_PaeP_E220	YES	YES
		aeruginosa strain GIMC5001:PAT-23 plasmid pPAT23	YES	YES
		aeruginosa strain AR_0230 plasmid unnamed1	YES	YES
		Pseudomonas phage TC7	YES	YES
S998	TGGCAGTGGTGCGTACGGTGACAACTTGATGA	Pseudomonas phage vB_Pae_BR144a	YES	NO
		Pseudomonas phage vB_Pae_BR201a	YES	NO
		Pseudomonas phage vB_Pae_BR141a	YES	NO
		Pseudomonas phage vB_Pae_BR299a	YES	NO
		Pseudomonas phage vB_Pae_BR322a	YES	NO
		Pseudomonas phage vB_Pae_BR213a	YES	NO
		Pseudomonas phage vB_Pae_BR204a	YES	NO
		Pseudomonas phage vB_Pae_BR178a	YES	NO
		Pseudomonas phage vB_Pae_BR143a	YES	NO
		Pseudomonas phage vB_Pae_BR161c	YES	NO
		Pseudomonas phage vB_Pae_BR233a	YES	NO
		Pseudomonas phage vB_Pae_CF183a	YES	NO
		Pseudomonas phage vB_Pae_CF165a	YES	NO
		Pseudomonas phage vB_Pae_BR123a	YES	NO
		Pseudomonas phage vB_Pae_CF145a	YES	NO
		Pseudomonas phage vB_Pae_CF208a	YES	NO
		Pseudomonas phage vB_Pae_BR52a	YES	NO
		Pseudomonas phage vB_Pae_CF121c	YES	NO
		Pseudomonas phage vB_Pae_CF54a	YES	NO
		Pseudomonas phage vB_Pae_CF140a	YES	NO
		Pseudomonas phage vB_Pae_CF53a	YES	NO
		Pseudomonas phage vB_Pae_CF127a	YES	NO
		Pseudomonas phage vB_Pae_CF34a	YES	NO
		Pseudomonas phage vB_Pae_CF3a	YES	NO
		Pseudomonas phage vB_Pae_CF24b	YES	NO
		Pseudomonas phage vB_Pae_CF28b	YES	NO
		Pseudomonas phage F_ET2439spET602 clone	YES	YES
		Bacteriophage F10	YES	YES
		phage F10	YES	YES
		Pseudomonas phage vB_Pae_CF5a	YES	YES
		Pseudomonas phage Fc02	YES	YES
		Pseudomonas phage vB_Pae_BR201a	YES	YES
		Pseudomonas phage vB_Pae_BR133a	YES	YES
		Pseudomonas phage vB_Pae_BR200a	YES	YES
		Pseudomonas phage vB_Pae_CF67a	YES	YES
		Pseudomonas phage vB_Pae_CF55b	YES	YES
		Pseudomonas phage vB_Pae_CF60a	YES	YES
		Pseudomonas phage vB_Pae_CF79a	YES	YES
		Pseudomonas phage PAN70	YES	YES
S1056	CGCTTCGACTTGTCGGTCTCGGCCAGCGGCCA	brasilense strain MTCC4035 plasmid p1	YES	YES
S1057	TTGTAGACCCGGCCGTCCCAGATGGCCCGCCA	Unknown
S1011	GTCTCGCGCGTGATGCCGTGCTCGATCGCCCA	Unknown
S1012	GAGCTAGCCCGGCGCCTAGGGGTTTCGCCCCA	Pseudomonas phage vB_PaeP_Tr60_Ab31	YES	NO
		phage vB_PaeP_Tr60_Ab31	YES	NO
S1058	TGCGTGCTGGCATTTGCCAACCTGCACACCCA	Unknown
S1059	TCGCCCGAAGCCCGCTTATGAACTTCGGGACA	Unknown
S1020	GTTGATCAGGGCAACAGATGGGAGTTCGGACA	Unknown
S1021	AACCTCTACGAGCAGACCGAGTTGAAAGGACA	Unknown
S1022	CCGTGGTCACCTTTGTCCCGGTGACTCGCTAA	Unknown
S1060	CACCACACACCAGCACCCGGCCAGGCGCATAA	Unknown
S1026	GGGCAGGCGATCTACCAGACCCTCGCCGTGAA	Unknown
S1061	GCTTCCGGGTAGTACGCCAGGTTCTTCCGGAA	Unknown
S1062	GGCCAGTTGGTCGCGCACCAGCCACCGGCGAA	Pseudomonas phage YMC0101P52_PAE_BP	YES	YES
		phage YMC1107P54_PAE_BP	YES	YES
		Pseudomonas phage YMC1107P54_PAE_BP	YES	YES
		Pseudomonas phage AUS531phi	YES	YES
		phage phi297	YES	YES
S1063	GTAGTGCTCGATGCGCGCCGTCTTTATTCCGAA	Unknown
S1038	TACCAGTTTCTTAGACACCCGCGGCTTCTCAA	Unknown
S1064	GGGGACAAGCGTTGGGCCATCGTTGGCATCAA	Unknown
S1043	TTCCGGGTCGATATCTACAACGGCGTGGCCAA	Unknown
S1065	CTGAAAGGGTACGTCCTGGGCGTAGTGGACAA	Unknown
S1066	GAGCACGGCCTTGACGCCCAGGGCGCCGACAA	Unknown
S1067	TACCAGGAGCCAACAGCGATGTGCCGCCCACAA	Unknown
S1068	GTGGGTCGGCGATGCCTTCGGGTGGCCGTGAT	Unknown
s2	AAAAATCACGTTCATCGAAAATCACACGTGAT	Unknown
s1069	AAAACGAGCCACGGGTGTCGGCCTTCGACTCA	Unknown
s11	AACATCCAGCCCGAGCTGAGCGATATCCCCCG	phage YMC1107P54_PAE_BP	YES	NO
		D3	YES	NO
		Pseudomonas phage vB_Pae_BR141b	YES	NO
		phage vB_PaeS_PMG1	YES	NO
		Pseudomonas phage vB_Pae_BR161a	YES	NO
		Pseudomonas phage vB_Pae_CF136b	YES	NO
		Pseudomonas phage vB_Pae_BR313c	YES	NO
		Pseudomonas phage vB_Pae_BR243a	YES	NO
		phage JBD44	YES	NO
		Pseudomonas phage vB_Pae_CF213a	YES	NO
		Pseudomonas phage vB_Pae_CF121b	YES	NO
		Pseudomonas phage vB_Pae_CF124b	YES	NO
		Pseudomonas phage vB_Pae_CF65	YES	NO
		Pseudomonas phage vB_Pae_CF81a	YES	NO
		Pseudomonas phage vB_Pae_CF57a	YES	NO
		Pseudomonas phage vB_Pae_CF118a	YES	NO
		Pseudomonas phage YMC1107P54_PAE_BP	YES	NO
		Pseudomonas phage vB_Pae_CF74b	YES	NO
		Pseudomonas phage vB_Pae_CF23a	YES	NO
		Pseudomonas phage phi1	YES	NO
		Pseudomonas phage JBD44	YES	NO
		Pseudomonas phage F_ET2439spET602 clone	YES	NO
		Pseudomonas phage DO4 clone	YES	NO
		Pseudomonas phage JBD94b clone	YES	NO
		Pseudomonas phage YMC0101P52_PAE_BP	YES	NO
		Pseudomonas phage JBD88b clone	YES	NO
		Bacteriophage D3	YES	NO
		Pseudomonas phage vB_PaeS_PMG1	YES	NO
s1070	AACCATGCGCTGCGGCTGGTCATCAGCGAGCA	Unknown
s1071	AAGCTGGCCGGGTGATCTGCGCAGGCCCGGAT	Unknown
s53	AATGCCCGGACTTGCCGGGCTAATGAGGGGTA	Unknown
s251	ACCAATGGACCAGCAATCGAACTCAAGAACGA	Unknown
s1072	ACCCGAATGCATCACCAACCCACGGCGTGCCC	Unknown
s650	ACCGAATCCGCGACTCGTACCGAGTCGCAAAC	Unknown
s1065	ACCGGGAACTGGGCGACGGACCAGAACCTCCT	Unknown
s1073	ACCTTAGAACTGGATGACGAATTCGAACTGCT	Unknown
s651	ACGAACAGCGCTGCGAACTCGCCAAGGTCTGG	phage PAJU2	YES	NO
		Pseudomonas phage YMC1102R656	YES	YES
		phage YMC1102R656	YES	YES
		Pseudomonas phage vB_PaS_IME307	YES	YES
s1074	ACGAACGAACAGTTTTTTCAGGTTTTTCATAG	Unknown
s1075	ACGACGACGAGAAGGATGGCAACCGGCGTTTG	phage F10	YES	NO
		Pseudomonas phage F_MX1987spMX560 clone	YES	NO
		Pseudomonas phage JBD68	YES	NO
		Bacteriophage F10	YES	NO
		Pseudomonas phage phi2	YES	NO
		phage phi2	YES	NO
		Pseudomonas phage PAN70	YES	YES
		Pseudomonas phage vB_Pae_BR201a	YES	YES
		Pseudomonas phage vB_Pae_BR133a	YES	YES
		Pseudomonas phage vB_Pae_BR213a	YES	YES
		Pseudomonas phage vB_Pae_BR299a	YES	YES
		Pseudomonas phage vB_Pae_BR233	YES	YES
		Pseudomonas phage vB_Pae_BR204a	YES	YES
		Pseudomonas phage vB_Pae_CF208a	YES	YES
		Pseudomonas phage vB_Pae_CF60a	YES	YES
		Pseudomonas phage vB_Pae_CF79a	YES	YES
		Pseudomonas phage vB_Pae_CF140a	YES	YES
		Pseudomonas phage vB_Pae_CF165a	YES	YES
		Pseudomonas phage vB_Pae_CF145a	YES	YES
		Pseudomonas phage vB_Pae_CF67a	YES	YES
		Pseudomonas phage vB_Pae_CF55b	YES	YES
		Pseudomonas phage vB_Pae_CF24b	YES	YES
		Pseudomonas phage vB_Pae_CF34a	YES	YES
		Pseudomonas phage vB_Pae_CF28b	YES	YES
		Pseudomonas phage vB_Pae_CF3a	YES	YES
s87	ACGCTACAAAGTCGACGTTGGCACTTTTATGC	phage vB_PaeP_Tr60_Ab31	YES	YES
		Pseudomonas phage vB_PaeP_Tr60_Ab31	YES	YES
s1076	ACGTCGGAACGCAACTACCTGACCGCGTTGGT	coli strain Ecol_743 plasmid pEC743_4	YES	YES
		aeruginosa strain E6130952 plasmid pJHX613	YES	YES
		pneumoniae strain KPNIH39 plasmid pKPN-704	YES	YES
		citri pv. phaseoli var. fuscans strain CFBP6166 plasmid pE	YES	YES
		portucalensis strain FDAARGOS_738 plasmid unnamed2	YES	YES
		citri pv. phaseoli var. fuscans strain CFBP6167 plasmid pE	YES	YES
s1077	ACTCTGCGCCTCGACGTCGGGATCTACGAAAA	Pseudomonas phage vB_PaeP_YA3	YES	NO
		Pseudomonas phage vB_PaS_IME307	YES	NO
s657	ACTTGCAGAAGCCCCAGGACTTGAAGCCACTG	Unknown
s1078	ACTTGGGCGGCCTTGGTCAGGTCGATGGTGAT	Unknown
s1079	AGAACGAGCCCCGTGTATCGGCTTTGGACTCA	Unknown
s1080	AGATACCTATCGAGGGGTGCTGAGGACAGATC	Unknown
s1081	AGCGTGCCATGGCGGCGGTAAGTCAAACCGTT	Unknown
s126	AGCTGGTTGTAGACGGCGATGCACTGCTCGAT	luteola strain FDAARGOS_637 plasmid unnamed1
s128	AGGAATCGCCCACGCGGTAACACACTTCATAC	Unknown
s1082	AGGACTCAGCGAGCCTTCACAAGACGCCTCCA	Unknown
s1083	AGTCAGCGATGAGTGACGTAACCATGGCGATA	Unknown
s1447	AGTGCGGGGTTGAAAAGTGGCTGGGGCGTGAT	Unknown
s1084	AGTTCGGGACACTGCTCCAGCAGCAGGACGCA	Unknown
s1085	ATAAGGCTGTCGTCACAGCGCTGCATGGCTGA	Pseudomonas phage vB_Pae_BR326a	YES	NO
		Pseudomonas phage vB_Pae_BR181a	YES	NO
		Pseudomonas phage vB_Pae_BR313a	YES	NO
		Pseudomonas phage vB_Pae_BR320a	YES	NO
		Pseudomonas phage vB_Pae_BR319b	YES	NO
		Pseudomonas phage vB_Pae_BR150a	YES	NO
		Pseudomonas phage vB_Pae_BR208a	YES	NO
		Pseudomonas phage vB_Pae_BR228a	YES	NO
		Pseudomonas phage vB_Pae_BR197a	YES	NO
		Pseudomonas phage vB_Pae_CF126a	YES	NO
		Pseudomonas phage vB_Pae_CF69a	YES	NO
		Pseudomonas phage vB_Pae_CF24a	YES	NO
s1086	ATACTGACTCAGCCAGGGAAAAGTCACTTGGA	Unknown
s1087	ATATCCAACACCGGGACGGGAGTCCGATCCTA	Pseudomonas phage vB_PaeP_E220	YES	NO
		phage F116	YES	NO
		Pseudomonas aeruginosa phage F116	YES	NO
s1088	ATCACACGTGATGGCGAGGTGAAATCACACAT	Unknown
s165	ATCCGTCACCGGAATTTGCGCGTTGGCCGTGC	sp. PBL-H3 substr. PBL-H3(B4) plasmid pPBL-H3_B4-2	YES	YES
		sp. PBS-H4 plasmid 3	YES	YES
		sp. PBL-H6 plasmid 3	YES	YES
		sp. PBL-H3 substr. PBL-H3(B2) plasmid pPBL-H3_B2-2	YES	YES
		sp. BPS33 plasmid pBPS33-2	YES	YES
s1089	ATCGAGCAGTGCATCGCCGTCTACAACCAGCT	Unknown
s1090	ATGAAGGCCAGCAGGCCGAACACGATTGCGAT	aeruginosa strain GIMC5002:PAT-169 plasmid pPAT169	YES	NO
		aeruginosa strain GIMC5001:PAT-23 plasmid pPAT23	YES	NO
		aeruginosa strain CR1 plasmid pCR1	YES	NO
s1091	ATGCACACGACGTTCGAGTTCTGCATTGACGT	Unknown
s1092	ATGCAGCGATCCGGCCGGCGGAGCCGAAGGA	Unknown
s687	ATGGGGTCTACATCAGCGATGCGGCTCTGTCC	Unknown
s1093	ATTGGCCGTGCAAGGTCCACCAGTCGATGCTT	Pseudomonas phage F_TK1718spPAK clone	YES	YES
		Pseudomonas phage TC7	YES	YES
s203	CAACTGGCGGCCGGCGCTCGGCAGTCCATTCT	Unknown
s1094	CAGGCAGGTGGCTCCGGCCTGGAGGCGGGGTC	Unknown
s1095	CAGTATCCGGGCCTTGACGGGTTTCCCATGCT	Unknown
s1096	CCGGCATCACCTGGGAAGAAGCCGGCGCCTGG	Unknown
s1097	CCGGGGCATCGAGGACAACGAAATGAGCCTGA	Unknown
s1098	CGATACGAGCGCGGGGACTGATTTCACTGGGT	Unknown
s1099	CGATCTGCTCCGCGCGTTCCGGCGGCGTCGCA	Unknown
s1100	CGCAACGTTCGTGATCTGCCGTTCGCCGCCCA	aeruginosa strain PB353 plasmid pPB353_1	YES	YES
		aeruginosa strain PB354 plasmid pPB354_1	YES	YES
		aeruginosa strain PA7790 plasmid pPA7790	YES	YES
		aeruginosa strain GIMC5001:PAT-23 plasmid pPAT23	YES	YES
		aeruginosa strain AR_0230 plasmid unnamed1	YES	YES
s1101	CGCGCTATTCTCTACTCCTACCTTTTCTTTGA	Pseudomonas phage RSP	YES	YES
		Pseudomonas phage RSP	YES	YES
s1102	CGCTTGTGGTCCAGCGACTGGCCCTTCGCCGG	Pseudomonas phage LKA5	YES	NO
		Pseudomonas phage phi297	YES	NO
		Pseudomonas phage phi297	YES	NO
		Pseudomonas phage JBD90 clone	YES	NO
		Pseudomonas phage vB_Pae_BR153a	YES	NO
		phage phi297	YES	NO
		Pseudomonas phage F_ET605spPa1651 clone	YES	NO
		Pseudomonas phage F_MX1987spMX560 clone	YES	YES
		Pseudomonas phage F_ET605spPa1651 clone	YES	YES
		phage F116	YES	YES
		Pseudomonas aeruginosa phage F116	YES	YES
s1103	CGGGCCTTCGCTTCGGCATCGACACGCTGGTT	aeruginosa strain PA59 plasmid unnamed1	YES	YES
		aeruginosa strain GIMC5002:PAT-169 plasmid pPAT169	YES	YES
		aeruginosa strain PA59 plasmid unnamed1	YES	YES
		aeruginosa strain GIMC5001:PAT-23 plasmid pPAT23	YES	YES
s1104	CGTCCAGTCGGGCTGTTGAGTTTCTCTGCTAC	Unknown
s1105	CGTCGCGACTTGTCGCGTCGAACGGAGCGCCG	Unknown
s1106	CGTCGGTCGGTGATCCCGCGCCACGACCAGTT	Unknown
s1107	CTAAAAGGCCTTTTAAAGCCTTTTAAAGGTAA	Unknown
s702	CTCTCCTGAGCGCTGAGGATGCAAGAGCCCGC	Unknown
s1108	CTGAAACTCGGTGTGTTTGAGATACGCCTTCA	Unknown
s1109	GAAAAACTTCACAACCGCAGAAGTCATCCTAT	Unknown
s294	GAAATGCTGGCTCGGCTGACAAAACTTGAGGA	Unknown
s1110	GAAGCTTTTCTCCCCCTGCCCTCTGACCCCCT	Unknown
s1111	GAAGTTCACCGACGACAGCGGTTCAACGCGTT	Unknown
s302	GACAACCAGCTGGCTCAGCCGGTTGTGCTCAA	Unknown
s1112	GACGTGTGCAGGATCTCGCCGGCGCCGGCAAT	Unknown
s324	GAGCAGATCCGCTATGGCATTCAGCAATGCCG	Unknown
s1113	GCATGCTGTCCGGCCTGTTGATCGGCCCGCTG	Pseudomonas phage F_HA1961spPa1641 clone	YES	YES
		Pseudomonas phage Dobby	YES	YES
		Pseudomonas aeruginosa phage phi CTX DNA	YES	YES
		phage phiCTX	YES	YES
		Pseudomonas phage vB_Pae_BR319a	YES	YES
s1114	GCCACCAGTTGCTTCACCTGGGAATTGACCTT	Unknown
s1115	GCCAGCAGGCCGACATGATGATCGTGCTCACT	Unknown
s1116	GCCCTGGCGCTCCTCGACGCTCACAATCCCTAC	Unknown
s1117	GCCGTCTGCTTGAACCGGAGCCGCCCGGCACT	Unknown
s1118	GCGAGCATTTACACGTAATGCCCATTATGCGA	Unknown
s1119	GCGAGGGTGGCGGGGCTGAAAAGTCGGGTATA	Unknown
s1120	GCGCAGGGTACGCCGGTAGGCCTGCAGTGCCT	Unknown
s1121	GCGCTGGCTTTCGGATCGGCGCCGGACACTTT	Unknown
s379	GCGGCCTCTGTGGGCGTTCCTGATGTCGATCA	Unknown
s1122	GCGTGATGAAACGTCTGCGCTGCCCTCTTTGT	Unknown
s721	GGCAAGCCATTGATCAGCAGGCCGGTATTCGG	phage JBD67	YES	NO
		phage vB_PaeS_PM105	YES	NO
		phage JBD18	YES	NO
		Pseudomonas phage YMC1201R960	YES	NO
		phage JBD25	YES	NO
		Pseudomonas phage vB_PaeS_PM105	YES	NO
		Pseudomonas phage F_ET309spPa1651 clone	YES	NO
		Pseudomonas phage JBD67	YES	NO
		Pseudomonas phage JBD58a clone	YES	NO
		Pseudomonas phage JBD25	YES	NO
		Pseudomonas phage F_TK1727spMX560	YES	NO
		Pseudomonas phage F_TK432spPa1651 clone	YES	NO
		Pseudomonas phage JBD26	YES	NO
		Pseudomonas phage JBD18	YES	NO
		Pseudomonas phage UMP151	YES	YES
		Pseudomonas phage F_HA1208spPa1651 clone	YES	YES
		phage MP48	YES	YES
		Pseudomonas phage MP48	YES	YES
		phage PA1KOR2010	YES	YES
		phage MP22	YES	YES
		phage JBD24	YES	YES
		phage MP29	YES	YES
		Pseudomonas phage YMC1201R24	YES	YES
		phage JBD88a	YES	YES
		unidentified phage genome assembly 2P1	YES	YES
		Pseudomonas phage YMC1111R1836	YES	YES
		Pseudomonas phage vB_PaeS_PcyII-40_PfII40a isolate PfII40A	YES	YES
		Pseudomonas phage JBD23 clone	YES	YES
		Pseudomonas phage JBDs5 clone	YES	YES
		Pseudomonas phage JBD16C	YES	YES
		Pseudomonas phage JBD88a	YES	YES
		Pseudomonas phage Phi05_1400 B clone	YES	YES
		Pseudomonas phage MP29	YES	YES
		Pseudomonas phage JBD24	YES	YES
		Pseudomonas phage PA1KOR2010	YES	YES
		Phage MP22	YES	YES
		Pseudomonas phage JBD30	YES	YES
		phage JBD30	YES	YES
s1123	GGCACCACGTTGGTCGAGCTGTTCAGCTCGTT	Unknown
s1124	GGCCAACTGAGCCAGACCATGGAGGGCGGCGA	Unknown
s1125	GGCCTGGGCCGGGCTGAGGCGTGGCCGTCGAA	Unknown
s399	GGCGAGCTACCGCCGACGTGGGGCCACTACGA	Unknown
s409	GGGCACGCCGTGGGTTGGTGATGCATTCGGGT	Unknown
s1126	GGGCAGGCGATCTACCAGACCCTCGCCGTGAA	Unknown
s723	GGGTGGCGGAACCGACTGCCGAATATCACTCC	Unknown
s412	GGGTTTTGACTATTGTCGGACCCGCTCTGGAG	Unknown
s1127	GTCGGCGCGAGACATCATTCCGCCGCGATCCT	Unknown
s1128	GTCTCGCGCGTGATGCCGTGCTCGATCGCCCA	Unknown
s1129	GTGACTATCGATCCTGAGCTTCAACAGCCAAT	Unknown
s1130	GTGCGGGGCGAACGGCTGCTATCAGACACTAC	Unknown
s1131	GTTTTCACCGATGGTCATGGTCTCTTTCCCGA	Unknown
s1067	TACCAGGAGCCAACAGCGATGTGCCGCCCACAA	Unknown
s1132	TACGTACCTGGGAACGTTCGAGAAGGTCGTGA	Pseudomonas phage TC7	YES	YES
s461	TACTGGTTCTTCGCCAACGGCCGGCGCTTCTG	phage JBD18	YES	YES
		Pseudomonas phage Ps59	YES	YES
		Pseudomonas phage Fc22	YES	YES
		Pseudomonas phage H71	YES	YES
		Pseudomonas phage JBD18	YES	YES
		phage B3	YES	YES
		Pseudomonas phage vB_Pae_CF118c,	YES	YES
		Pseudomonas phage UMP151	YES	YES
		Pseudomonas phage vB_Pae_BR141c	YES	YES
		Pseudomonas phage vB_Pae_CF177a	YES	YES
		Pseudomonas phage vB_Pae_CF125a	YES	YES
		Pseudomonas phage vB_Pae_CF5a	YES	YES
		Pseudomonas phage vB_Pae_CF78a	YES	YES
		Pseudomonas phage Ps60	YES	YES
		Pseudomonas phage Fc02	YES	YES
		Pseudomonas phage F_ET309spPa1651 clone	YES	YES
		Pseudomonas phage F_TK432spPa1651 clone	YES	YES
		Pseudomonas phage F_HA1208spPa1651 clone	YES	YES
		Bacteriophage B3	YES	YES
		Pseudomonas phage vB_Pae-SS2019XII	YES	YES
s1133	TAGGGTTCAGCCGGTGGCTGCGAGTGTCGATT	Unknown
s1134	TATCCGAGTTTCCCAGACCTACGAAATAGTCA	Unknown
s732	TATCGAAGAGTGATCTGCGCTGCTGTGGCGCA	Unknown
s734	TATGCCGCCCAGCGTGCCGCCCAGGGCGCCGC	taiwanensis isolate Cupriavidus taiwanensis STM 6041 plasmid: IV	YES	YES
		alboflavus strain MDJK44 plasmid pMDJK44.2	YES	YES
		farcinica genome assembly NCTC11134, plasmid	YES	YES
s1135	TCAAAGCGCGAACCATCCAACGGCAGTTCGCA	pneumoniae strain KPNIH39 plasmid pKPN-704	YES	NO
		aeruginosa strain E6130952 plasmid pJHX613	YES	NO
		coli strain Ecol_743 plasmid pEC743_4	YES	YES
		quorumnocens strain A44 plasmid unnamed1	YES	YES
s480	TCAAGTTCGGGTCCGAGCTGGCCGCACACACC	Unknown
s1136	TCGAGCAGCGGCCCGAGGAGTCCGAAGACTTG	phage JBD67	YES	NO
		Pseudomonas phage Fc22	YES	NO
		Pseudomonas phage JBD67	YES	NO
		phage vB_PaeS_PM105	YES	YES
		Pseudomonas phage JBD18	YES	YES
		Pseudomonas phage vB_Pae-SS2019XII	YES	YES
		phage JBD18	YES	YES
		Pseudomonas phage vB_PaeS_PM105	YES	YES
		Pseudomonas phage vB_Pae_CF5a	YES	YES
		Pseudomonas phage Fc02	YES	YES
		Pseudomonas phage vB_Pae_CF177a	YES	YES
		Pseudomonas phage vB_Pae_CF125a	YES	YES
		Pseudomonas phage vB_Pae_BR141c	YES	YES
		Pseudomonas phage vB_Pae_CF78a	YES	YES
		Pseudomonas phage Ps59	YES	YES
		Pseudomonas phage H71	YES	YES
s1137	TCGATCACAGCAAGCCCTACCTGACGGTCGAT	salinestris strain KACC 13899 plasmid unnamed1	YES	YES
s1138	TCGATGAAATACTGGCCGTCGAAACAGAGCTT	Unknown
s1139	TCGCCCGAAGCCCGCTTATGAACTTCGAGAC	Unknown
s1159	TCGCCCGAAGCCCGCTTATGAACTTCGGGACA	Unknown
s1140	TCGCCCTAAGCCCGCTTATGAACTTCGCGAC	Unknown
s1141	TCGGACAAAGACAGCCTCCGGTCATAGGGTAG	Unknown
s1142	TCGGCGAGGCGATCGATCATGCGAATCAGCAA	aeruginosa strain GIMC5002:PAT-169 plasmid pPAT169	YES	NO
		aeruginosa strain AR_0230 plasmid unnamed1	YES	NO
		aeruginosa strain GIMC5001:PAT-23 plasmid pPAT23	YES	NO
		aeruginosa strain CR1 plasmid pCR1	YES	YES
s1143	TCGGTGACGCTGGACTGGTCGAGGGGCGTAGA	D3112	YES	NO
		phage JBD5	YES	NO
		phage MP48	YES	NO
		phage JD024	YES	NO
		phage MP29	YES	NO
		phage PA1KOR2010	YES	NO
		phage LPB1	YES	NO
		Pseudomonas phage vB_Pae_CF125a	YES	NO
		aeruginosa strain BH9 plasmid pBH6	YES	NO
		phage H70	YES	NO
		Pseudomonas phage vB_Pae_BR141c	YES	NO
		Pseudomonas phage vB_Pae_BR58a	YES	NO
		Pseudomonas phage vB_Pae_BR58b	YES	NO
		Pseudomonas phage vB_Pae_BR141d	YES	NO
		Pseudomonas phage vB_Pae_BR313b	YES	NO
		Pseudomonas phage vB_Pae_BR243b	YES	NO
		Pseudomonas phage vB_Pae_CF118c	YES	NO
		Pseudomonas phage vB_Pae_CF78a	YES	NO
		Pseudomonas phage vB_Pae_BR161b	YES	NO
		Pseudomonas phage vB_Pae_BR205a	YES	NO
		Pseudomonas phage vB_Pae_CF177b	YES	NO
		Pseudomonas phage vB_Pae_CF213b	YES	NO
		Pseudomonas phage vB_Pae_BR52b	YES	NO
		Pseudomonas phage vB_Pae_CF183b	YES	NO
		Pseudomonas phage vB_Pae_CF118b	YES	NO
		Pseudomonas phage vB_Pae_CF77b	YES	NO
		Pseudomonas phage vB_Pae_CF121a	YES	NO
		Pseudomonas phage vB_Pae_CF74a	YES	NO
		Pseudomonas phage vB_Pae_CF81b	YES	NO
		Pseudomonas phage vB_Pae_CF136a	YES	NO
		Pseudomonas phage vB_Pae_CF57b	YES	NO
		Pseudomonas phage Spike	YES	NO
		Pseudomonas phage vB_Pae_CF65b	YES	NO
		Pseudomonas phage YMC1201R960	YES	NO
		Pseudomonas phage YMC1201R24	YES	NO
		Pseudomonas phage vB_Pae_CF23b	YES	NO
		Pseudomonas phage F_MX560spPa1651 clone	YES	NO
		Pseudomonas phage JBDs5 clone	YES	NO
		unidentified phage genome assembly 2P1	YES	NO
		Pseudomonas phage YMC1111R1836	YES	NO
		Pseudomonas phage JBD23 clone	YES	NO
		Pseudomonas phage JBD58a clone	YES	NO
		Pseudomonas phage Phi05_1400 B clone	YES	NO
		Pseudomonas phage MP48	YES	NO
		Pseudomonas phage H70	YES	NO
		Pseudomonas phage JBD5	YES	NO
		Pseudomonas phage JD024	YES	NO
		Pseudomonas phage PaMx73	YES	NO
		Pseudomonas phage MP29	YES	NO
		Bacteriophage D3112	YES	NO
		Pseudomonas phage PA1KOR2010	YES	NO
		Pseudomonas phage LPB1	YES	NO
		Pseudomonas phage JBD26	YES	NO
s1161	TCGTAATCATTGAAGCCCCGGGCAAGCTGAAA	aeruginosa strain Y89 plasmid pY89	YES	YES
		aeruginosa plasmid pUM505	YES	YES
		aeruginosa plasmid pKLC102	YES	YES
s524	TCGTCGTGGTTGTAGGCCGCCTGCCACGTCTT	Unknown
s1144	TCTTCTGGTGTGGTCGACTCGGTGACAGACAA	Unknown
s745	TGAACAACCCGGCGCTGCGCGACTATCTGCCG	sp. KJ006 plasmid pKJ006	YES	YES
		sp. PBL-H6 plasmid 3	YES	YES
		sp. PBS-H4 plasmid 3	YES	YES
		sp. PBL-H3 substr. PBL-H3(B4) plasmid pPBL-H3_B4-2	YES	YES
		sp. PBL-H3 substr. PBL-H3(B2) plasmid pPBL-H3_B2-2	YES	YES
		sp. BPS33 plasmid pBPS33-2, complete sequence	YES	YES
		pnomenusa strain MCB032 plasmid unnamed 3	YES	YES
		sp. WDL1 plasmid 6	YES	YES
		sp. FWC26 plasmid p2	YES	YES
		arboricola pv. pruni str. CFBP 5530 plasmid pXap41	YES	YES
		sp. CCGE531 plasmid pRCCGE531d	YES	YES
		sp. CCGE532 plasmid pRCCGE532d	YES	YES
		solanacearum strain UW163 plasmid pUW163a	YES	YES
		putida strain 6NM-7 plasmid unnamed1	YES	YES
		sp. MRSN12121 plasmid	YES	YES
s1145	TGATCGACATCAGGAACGCCCACAGAGGCCGC	Unknown
s1146	TGATGGTTTGCGTGCGTATGCCGCCAGATTCA	Pseudomonas phage vB_PaeS_PMG1	YES	NO
		Pseudomonas phage phi1	YES	NO
		phage vB_PaeS_PMG1	YES	NO
		Bacteriophage D3	YES	NO
		D3	YES	NO
s1147	TGCAGACGTTACGTTAGGCGCAGCCCGACCGA	Unknown
s1148	TGCCAGGCGCTGGCAAGACCCTGAACGCGATT	Arthrobacter phage LiSara	YES	YES
		phage Laroye	YES	YES
		Arthrobacter phage Salgado	YES	YES
		Arthrobacter phage Laroye	YES	YES
s1153	TGCCGATCGCGCCGGAAGCGGTGAGCCAGTTC	Unknown
s1149	TGCGACCAGGTCCGCGGTAATCCCTTCTGACA	Unknown
s1150	TGGAACCCGGAGAAGGACGGCAGCCCCACCGA	phage YMC1107P54_PAE_BP	YES	YES
		phage phi297	YES	YES
		Pseudomonas phage vB_Pae_BR153a	YES	YES
		Pseudomonas phage YMC1107P54_PAE_BP	YES	YES
		Pseudomonas phage YMC0101P52_PAE_BP	YES	YES
		Pseudomonas phage phi297	YES	YES
		sp. AQ5-07 plasmid unnamed1	YES	YES
s1151	TGGAGAAAAGCAATGCGAGTGGTGCGAGGCCA	Pseudomonas phage RSP	YES	YES
		Pseudomonas phage RSP	YES	YES
s568	TGGAGGCGTCTTGTGAAGGCTCGCTGAGTCCT	Unknown
s1152	TGGGCCGGCGCCTACGCGGCGCATCAGCCGGT	Pseudomonas phage JBD93	YES	NO
		Pseudomonas phage DMS3	YES	NO
		phage JBD93	YES	NO
		phage DMS3	YES	NO
		D3112	YES	YES
		phage MP38	YES	YES
		phage vB_PaeS_PAO1_Ab30	YES	YES
		Pseudomonas phage vB_Pae_BR58b	YES	YES
		phage LPB1	YES	YES
		Pseudomonas phage vB_Pae_BR327a	YES	YES
		aeruginosa strain BH9 plasmid pBH6	YES	YES
		Pseudomonas phage vB_Pae-SS2019XII	YES	YES
		Pseudomonas phage vB_Pae_BR313b	YES	YES
		Pseudomonas phage vB_Pae_BR205a	YES	YES
		Pseudomonas phage vB_Pae_BR161b	YES	YES
		Pseudomonas phage vB_Pae_BR243b	YES	YES
		Pseudomonas phage vB_Pae_BR52b	YES	YES
		Pseudomonas phage vB_Pae_CF213b	YES	YES
		Pseudomonas phage vB_Pae_CF136a	YES	YES
		Pseudomonas phage vB_Pae_CF177b	YES	YES
		Pseudomonas phage vB_Pae_CF121a	YES	YES
		Pseudomonas phage vB_Pae_CF183b	YES	YES
		Pseudomonas phage vB_Pae_CF118b	YES	YES
		Pseudomonas phage vB_Pae_CF81b	YES	YES
		Pseudomonas phage vB_Pae_CF65b	YES	YES
		Pseudomonas phage vB_Pae_CF77b	YES	YES
		Pseudomonas phage vB_Pae_CF28a,	YES	YES
		Pseudomonas phage vB_Pae_CF57b	YES	YES
		Pseudomonas phage vB_Pae_CF23b	YES	YES
		Pseudomonas phage vB_Pae_CF74a	YES	YES
		Pseudomonas phage Spike	YES	YES
		Pseudomonas phage vB_PaeS_PAO1_Ab30	YES	YES
		Pseudomonas phage Ps56	YES	YES
		Pseudomonas phage PaMx73	YES	YES
		Pseudomonas phage F_ET2439spPa1651 clone	YES	YES
		Pseudomonas phage LPB1	YES	YES
		Bacteriophage D3112	YES	YES
		Pseudomonas phage MP38	YES	YES
		phage F_HA0480spPa1651	YES	YES
		phage JBD25	YES	YES
		phage PA1KOR2010	YES	YES
		phage MP48	YES	YES
		phage MP22	YES	YES
		phage JBD88a	YES	YES
		phage MP42	YES	YES
		phage H70	YES	YES
		Pseudomonas phage vB_PaeS_PAO1_HW12	YES	YES
		unidentified phage genome assembly 2P1	YES	YES
		Pseudomonas phage YMC1201R24	YES	YES
		Pseudomonas phage JBD16C	YES	YES
		Pseudomonas phage YMC1111R183	YES	YES
		Pseudomonas phage F_ET309spPa1651 clone	YES	YES
		Pseudomonas phage F_TK432spPa1651 clone	YES	YES
		Pseudomonas phage JBD23 clone	YES	YES
		Pseudomonas phage JBD58a clone	YES	YES
		Pseudomonas phage F_KK2074spPa1651 clone	YES	YES
		Pseudomonas phage H70	YES	YES
		Pseudomonas phage JBD25	YES	YES
		Pseudomonas phage F_TK1932spPa1651 clone	YES	YES
		Pseudomonas phage MP48	YES	YES
		Pseudomonas phage JBD88a	YES	YES
		Pseudomonas phage MP42	YES	YES
		Pseudomonas phage JBD26	YES	YES
		Pseudomonas phage F_HA0480spPa1651	YES	YES
		Pseudomonas phage PA1KOR2010	YES	YES
		Phage MP22	YES	YES
		phage JBD24	YES	YES
		Pseudomonas phage JBD24	YES	YES
		Pseudomonas phage F_TK1727spMX560 clone	YES	YES
		Pseudomonas phage Ps60	YES	YES
		phage JD024	YES	YES
		phage JBD5	YES	YES
		phage JBD30	YES	YES
		phage JBD69	YES	YES
		Pseudomonas phage vB_PaeS_PcyII-40_PfII40a isolate PfII40A	YES	YES
		Pseudomonas phage JBD69	YES	YES
		Pseudomonas phage F_MX560spPa1651 clone	YES	YES
		Pseudomonas phage Phi05_1400 B clone	YES	YES
		Pseudomonas phage JD024	YES	YES
		Pseudomonas phage JBD30	YES	YES
		Pseudomonas phage JBD5	YES	YES
s1148	TGCCAGGCGCTGGCAAGACCCTGAACGCGATT	Arthrobacter phage LiSara	YES	YES
		Arthrobacter phage Laroye	YES	YES
		Arthrobacter phage Salgado	YES	YES
		phage Laroye	YES	YES
s1153	TGCCGATCGCGCCGGAAGCGGTGAGCCAGTTC	Unknown
s1149	TGCGACCAGGTCCGCGGTAATCCCTTCTGACA	Unknown
s1154	TGCTGGTTGAAGCGGACGAGCGCCTGGTGCCC	Unknown
s1150	TGGAACCCGGAGAAGGACGGCAGCCCCACCGA	phage YMC1107P54_PAE_BP	YES	YES
		phage phi297	YES	YES
		Pseudomonas phage vB_Pae_BR153a	YES	YES
		Pseudomonas phage YMC1107P54_PAE_BP	YES	YES
		Pseudomonas phage YMC0101P52_PAE_BP	YES	YES
		Pseudomonas phage phi297	YES	YES
s1151	TGGAGAAAAGCAATGCGAGTGGTGCGAGGCCA	Pseudomonas phage RSP	YES	YES
		Pseudomonas phage RSP	YES	YES
s568	TGGAGGCGTCTTGTGAAGGCTCGCTGAGTCCT	Unknown
s1152	TGGGCCGGCGCCTACGCGGCGCATCAGCCGGT	Pseudomonas phage DMS3	YES	NO
		phage DMS3	YES	NO
		Pseudomonas phage JBD93	YES	NO
		phage JBD93	YES	NO
		D3112	YES	YES
		phage MP38	YES	YES
		aeruginosa strain BH9 plasmid pBH6	YES	YES
		phage LPB1	YES	YES
		phage vB_PaeS_PAO1_Ab30	YES	YES
		Pseudomonas phage vB_Pae_BR58b	YES	YES
		Pseudomonas phage vB_Pae-SS2019XII	YES	YES
		Pseudomonas phage vB_Pae_BR327a	YES	YES
		Pseudomonas phage vB_Pae_BR243b	YES	YES
		Pseudomonas phage vB_Pae_BR205a	YES	YES
		Pseudomonas phage vB_Pae_BR313b	YES	YES
		Pseudomonas phage vB_Pae_BR161b	YES	YES
		Pseudomonas phage vB_Pae_CF213b	YES	YES
		Pseudomonas phage vB_Pae_CF183b	YES	YES
		Pseudomonas phage vB_Pae_CF121a	YES	YES
		Pseudomonas phage vB_Pae_CF136a	YES	YES
		Pseudomonas phage vB_Pae_CF177b	YES	YES
		Pseudomonas phage vB_Pae_CF118b	YES	YES
		Pseudomonas phage vB_Pae_CF81b	YES	YES
		Pseudomonas phage vB_Pae_CF74a	YES	YES
		Pseudomonas phage vB_Pae_CF77b	YES	YES
		Pseudomonas phage vB_Pae_CF57b	YES	YES
		Pseudomonas phage vB_Pae_CF28a	YES	YES
		Pseudomonas phage vB_Pae_CF65b	YES	YES
		Pseudomonas phage vB_Pae_CF23b	YES	YES
		Pseudomonas phage Spike	YES	YES
		Pseudomonas phage Ps56	YES	YES
		Pseudomonas phage vB_PaeS_PAO1_Ab30	YES	YES
		Pseudomonas phage F_ET2439spPa1651 clone	YES	YES
		Pseudomonas phage PaMx73	YES	YES
		Pseudomonas phage MP38	YES	YES
		Bacteriophage D3112	YES	YES
		Pseudomonas phage LPB1	YES	YES
		phage F_HA0480spPa1651	YES	YES
		phage JBD25	YES	YES
		phage JBD88a	YES	YES
		phage MP22	YES	YES
		phage MP48	YES	YES
		phage PA1KOR2010	YES	YES
		phage MP42	YES	YES
		phage H70	YES	YES
		Pseudomonas phage YMC1201R24	YES	YES
		Pseudomonas phage vB_PaeS_PAO1_HW12	YES	YES
		Pseudomonas phage JBD16C	YES	YES
		unidentified phage genome assembly 2P1	YES	YES
		Pseudomonas phage YMC1111R1836	YES	YES
		Pseudomonas phage F_TK432spPa1651 clone	YES	YES
		Pseudomonas phage JBD23 clone	YES	YES
		Pseudomonas phage F_ET309spPa1651 clone	YES	YES
		Pseudomonas phage JBD58a clone	YES	YES
		Pseudomonas phage F_KK2074spPa1651 clone	YES	YES
		Pseudomonas phage F_TK1932spPa1651 clone	YES	YES
		Pseudomonas phage H70	YES	YES
		Pseudomonas phage JBD25	YES	YES
		Pseudomonas phage MP48	YES	YES
		Pseudomonas phage JBD88a	YES	YES
		Pseudomonas phage MP42	YES	YES
		Pseudomonas phage F_HA0480spPa1651	YES	YES
		Pseudomonas phage PA1KOR2010	YES	YES
		Pseudomonas phage JBD26	YES	YES
		Phage MP22	YES	YES
		phage JBD24	YES	YES
		Pseudomonas phage JBD	YES	YES
		Pseudomonas phage F_TK1727spMX560 clone	YES	YES
		phage JD024	YES	YES
		phage JBD5	YES	YES
		phage JBD30	YES	YES
		Pseudomonas phage vB_PaeS_PcyII-40_PfII40a isolate PfII40A	YES	YES
		Pseudomonas phage F_MX560spPa1651 clone	YES	YES
		Pseudomonas phage JBD69	YES	YES
		phage JBD69	YES	YES
		Pseudomonas phage Phi05_1400 B clone	YES	YES
		Pseudomonas phage JD024	YES	YES
		Pseudomonas phage JBD30	YES	YES
		Pseudomonas phage JBD5	YES	YES
s1155	TGGGTGGCCGACATCGTTGCGTCGAACTCGTA	Pseudomonas aeruginosa phage phi CTX DNA	YES	NO
		phage phiCTX	YES	NO
		Pseudomonas phage Dobby	YES	NO
		Pseudomonas phage vB_Pae_BR319a	YES	NO
s1156	TGGTCGAACAGATGGCGGTCCTCGGCCAACTG	Unknown
s1157	TGGTGATCTTTCCGTTGTTTGCCTGGGTCATT	Unknown
s1158	TGGTTCTTCGCCAACGGCCGCAGGTTCTGGAT	Unknown
s1159	TGTCCCAGGCGCAGATACACCTGCCCGTCCAG	Unknown
s1160	TGTCTCGAAGTTCATAAGCGGGCTTCGGGCGA	Unknown
s1161	TGTGCCGGTTGAGGAGTGGTATTCGCTTCATC	Unknown
s1162	TTACCAGTCGCTCCAGGCCCTTCTTTTCCGTC	Unknown
s1163	TTCATCAGGATGCCGCCAAGGGTCCGCATAAT	Unknown
s771	TTCCGCCAGTTGCCGAAGCGCCCGAAATAGAG	Unknown
s1164	TTCCGGGTCGATATCTACAACGGCGTGGCCAA	Unknown
s1165	TTCGAATACTTTTTTGACATCCATTTCGCCCT	Unknown
s1166	TTGAGCTTGTCGTTGTACTCGTCGAGGCTCAT	phage MP48	YES	NO
		phage PA1KOR2010	YES	NO
		phage JD024	YES	NO
		phage JBD5	YES	NO
		D3112	YES	NO
		phage MP29	YES	NO
		phage LPB1	YES	NO
		phage H70	YES	NO
		Pseudomonas phage YMC1201R24	YES	NO
		Pseudomonas phage YMC1201R960	YES	NO
		Pseudomonas phage YMC1111R1836	YES	NO
		unidentified phage genome assembly 2P1	YES	NO
		Pseudomonas phage JBD23 clone	YES	NO
		Pseudomonas phage JBDs5 clone	YES	NO
		Pseudomonas phage F_MX560spPa1651 clone	YES	NO
		Pseudomonas phage Phi05_1400 B clone	YES	NO
		Pseudomonas phage H70	YES	NO
		Pseudomonas phage JD024	YES	NO
		Pseudomonas phage MP48	YES	NO
		Pseudomonas phage JBD5	YES	NO
		Pseudomonas phage LPB1	YES	NO
		Pseudomonas phage MP29	YES	NO
		Bacteriophage D3112	YES	NO
		Pseudomonas phage JBD58a clone	YES	YES
		Pseudomonas phage PaMx73	YES	YES
		bacterium NT-25 genome assembly	YES	YES
s618	TTGATCAATGCACTTCCGGTTCCGCAGTTTCT	Unknown
s1167	TTGATCCAGGCGCTTATCCGACGCTGGCACTC	Unknown
s1168	TTGATGGGTTCGTACTCAGGCCCGGAAAACTC	Unknown
s1169	TTGCTCCCCTTGTCGGTCTGGCCAATCATCCA	Unknown
s1170	TTGGACGAACCCCTTTTCTTCAAGCACAGCAA	Unknown
s1171	TTTCGAATGCGAAATTCGGGTCGCATCATGTA	Unknown
s636	TTTTCGTAGATCCCGACGTCGAGGCGCAGAGT	Unknown
s1172	TTTTGGACAGGCCGAGGGGCCGTATCGACGGT	Unknown

## Sheet: new spacer
Spacer	Sequence	New spacer	NCBI	UNIPROT
s1055	AAAAATCACGTTCATCGAAAATCACACGTGAT	x	P.aeruginosa sequence	Unrelated
s1056	AAAACGAGCCACGGGTGTCGGCCTTCGACTCA	x	P.aeruginosa sequence	Unrelated	https://www.uniprot.org/blast/uniprot/B20200706A94466D2655679D1FD8953E075198DA80247814
s1059	AACCATGCGCTGCGGCTGGTCATCAGCGAGCA	x	P.aeruginosa sequence	Unrelated	https://www.uniprot.org/blast/uniprot/B20200706A94466D2655679D1FD8953E075198DA80247893
s1060	AAGCTGGCCGGGTGATCTGCGCAGGCCCGGAT	x	CRISPR region	Unrelated	https://www.uniprot.org/blast/uniprot/B20200706A94466D2655679D1FD8953E075198DA8024790P
s1061	AATGCCCGGACTTGCCGGGCTAATGAGGGGTA	x	P.aeruginosa sequence	Unrelated	https://www.uniprot.org/blast/uniprot/B20200706A94466D2655679D1FD8953E075198DA80247968
s1062	ACCAATGGACCAGCAATCGAACTCAAGAACGA	x	P.aeruginosa sequence	Unrelated	https://www.uniprot.org/blast/uniprot/B20200706A94466D2655679D1FD8953E075198DA80247A5M
s1063	ACCCGAATGCATCACCAACCCACGGCGTGCCC	x	P.aeruginosa sequence	Unrelated	https://www.uniprot.org/blast/uniprot/B20200706A94466D2655679D1FD8953E075198DA80247ADI
s1064	ACCGAATCCGCGACTCGTACCGAGTCGCAAAC	x	P.aeruginosa sequence	Unrelated	https://www.uniprot.org/blast/uniprot/B20200706A94466D2655679D1FD8953E075198DA80247B2R
s1065	ACCGGGAACTGGGCGACGGACCAGAACCTCCT	x	P.aeruginosa sequence	Phage	https://www.uniprot.org/blast/uniprot/B20200706A94466D2655679D1FD8953E075198DA80247BAH
s1066	ACCTTAGAACTGGATGACGAATTCGAACTGCT	x	CRISPR region	Unrelated	https://www.uniprot.org/blast/uniprot/B20200706A94466D2655679D1FD8953E075198DA80247C53
s1067	ACGAACAGCGCTGCGAACTCGCCAAGGTCTGG	x	P.aeruginosa sequence	Unrelated	https://www.uniprot.org/blast/uniprot/B202007088471C63D39733769F8E060B506551E121BE24E2
s1068	ACGAACGAACAGTTTTTTCAGGTTTTTCATAG	x	P.aeruginosa sequence	Unrelated	https://www.uniprot.org/blast/uniprot/B20200708E5A08BB0B2D1C45B0C7BC3B55FD265561BE7D4N
s1073	ACTTGCAGAAGCCCCAGGACTTGAAGCCACTG	x	P.aeruginosa sequence	Unrelated	https://www.uniprot.org/blast/uniprot/B202007085C475328CEF75220C360D524E9D456CE09285FH
s1074	ACTTGGGCGGCCTTGGTCAGGTCGATGGTGAT	x	P.aeruginosa sequence	Phage	https://www.uniprot.org/blast/uniprot/B202007085C475328CEF75220C360D524E9D456CE09286FG
s1075	AGAACGAGCCCCGTGTATCGGCTTTGGACTCA	x	P.aeruginosa sequence	Unrelated	https://www.uniprot.org/blast/uniprot/B20200708216DA2B77BFBD2E6699CA9B6D1C41EB21BD339A
s1076	AGATACCTATCGAGGGGTGCTGAGGACAGATC	x	CRISPR region	Unrelated	https://www.uniprot.org/blast/uniprot/B202007088471C63D39733769F8E060B506551E121BE28AB
s1077	AGCGTGCCATGGCGGCGGTAAGTCAAACCGTT	x	P.aeruginosa sequence	Unrelated	https://www.uniprot.org/blast/uniprot/B202007088471C63D39733769F8E060B506551E121BE2950
s1078	AGCTGGTTGTAGACGGCGATGCACTGCTCGAT	x	P.aeruginosa sequence	Phage	https://www.uniprot.org/blast/uniprot/B202007088471C63D39733769F8E060B506551E121BE29CZ
s1079	AGGAATCGCCCACGCGGTAACACACTTCATAC	x	CRISPR region	Phage	https://www.uniprot.org/blast/uniprot/B20200708216DA2B77BFBD2E6699CA9B6D1C41EB21BD35FL
s1080	AGGACTCAGCGAGCCTTCACAAGACGCCTCCA	x	CRISPR region	Unrelated	https://www.uniprot.org/blast/uniprot/B20200708216DA2B77BFBD2E6699CA9B6D1C41EB21BD3689
s1081	AGTCAGCGATGAGTGACGTAACCATGGCGATA	x	P.aeruginosa sequence	Unrelated	https://www.uniprot.org/blast/uniprot/B20200708216DA2B77BFBD2E6699CA9B6D1C41EB21BD36D9
s1082	AGTGCGGGGTTGAAAAGTGGCTGGGGCGTGAT	x	CRISPR region	Unrelated	https://www.uniprot.org/blast/uniprot/B202007085C475328CEF75220C360D524E9D456CE0928ADN
s1083	AGTTCGGGACACTGCTCCAGCAGCAGGACGCA	x	P.aeruginosa sequence	Unrelated	https://www.uniprot.org/blast/uniprot/B202007088471C63D39733769F8E060B506551E121BE2CCR
s1085	ATACTGACTCAGCCAGGGAAAAGTCACTTGGA	x	P.aeruginosa sequence	Phage	https://www.uniprot.org/blast/uniprot/B20200708E5A08BB0B2D1C45B0C7BC3B55FD265561BE83C2
s1087	ATCACACGTGATGGCGAGGTGAAATCACACAT	x	P.aeruginosa sequence	Unrelated	https://www.uniprot.org/blast/uniprot/B202007088471C63D39733769F8E060B506551E121BE2E26
s1089	ATCGAGCAGTGCATCGCCGTCTACAACCAGCT	x	CRISPR region	Phage	https://www.uniprot.org/blast/uniprot/B202007088471C63D39733769F8E060B506551E121BE2ECB
s1091	ATGCACACGACGTTCGAGTTCTGCATTGACGT	x	P.aeruginosa sequence	Unrelated	https://www.uniprot.org/blast/uniprot/B20200708E5A08BB0B2D1C45B0C7BC3B55FD265561BE8A2Z
s1092	ATGCAGCGATCCGGCCGGCGGAGCCGAAGGA	x	P.aeruginosa sequence	Phage	https://www.uniprot.org/blast/uniprot/B20200708E5A08BB0B2D1C45B0C7BC3B55FD265561BE8ADT
s1093	ATGGGGTCTACATCAGCGATGCGGCTCTGTCC	x	P.aeruginosa sequence	Unrelated
s1094	ATTGGCCGTGCAAGGTCCACCAGTCGATGCTT	x	P.aeruginosa sequence	Unrelated	https://www.uniprot.org/blast/uniprot/B202007088471C63D39733769F8E060B506551E121BE352R
s1095	CAACTGGCGGCCGGCGCTCGGCAGTCCATTCT	x	P.aeruginosa sequence	Phage	https://www.uniprot.org/blast/uniprot/B20200708E5A08BB0B2D1C45B0C7BC3B55FD265561BE8C3R
s1096	CAGGCAGGTGGCTCCGGCCTGGAGGCGGGGTC	x	P.aeruginosa sequence	Unrelated	https://www.uniprot.org/blast/uniprot/B202007085C475328CEF75220C360D524E9D456CE09293B3
s1097	CAGTATCCGGGCCTTGACGGGTTTCCCATGCT	x	P.aeruginosa sequence	Unrelated	https://www.uniprot.org/blast/uniprot/B20200708216DA2B77BFBD2E6699CA9B6D1C41EB21BD4107
s1098	CCGGCATCACCTGGGAAGAAGCCGGCGCCTGG	x	CRISPR region	Unrelated	https://www.uniprot.org/blast/uniprot/B202007088471C63D39733769F8E060B506551E121BE367X
s1099	CCGGGGCATCGAGGACAACGAAATGAGCCTGA	x	CRISPR region	Unrelated	https://www.uniprot.org/blast/uniprot/B20200708216DA2B77BFBD2E6699CA9B6D1C41EB21BD41B5
s1100	CGATACGAGCGCGGGGACTGATTTCACTGGGT	x	P.aeruginosa sequence	Unrelated	https://www.uniprot.org/blast/uniprot/B202007085C475328CEF75220C360D524E9D456CE09294C7
s1101	CGATCTGCTCCGCGCGTTCCGGCGGCGTCGCA	x	P.aeruginosa sequence	Phage	https://www.uniprot.org/blast/uniprot/B202007088471C63D39733769F8E060B506551E121BE3729
s1106	CGTCCAGTCGGGCTGTTGAGTTTCTCTGCTAC	x	P.aeruginosa sequence	Unrelated	https://www.uniprot.org/blast/uniprot/B202007088471C63D39733769F8E060B506551E121BE37E5
s1107	CGTCGCGACTTGTCGCGTCGAACGGAGCGCCG	x	P.aeruginosa sequence	Unrelated	https://www.uniprot.org/blast/uniprot/B20200708E5A08BB0B2D1C45B0C7BC3B55FD265561BE8EBK
s1108	CGTCGGTCGGTGATCCCGCGCCACGACCAGTT	x	P.aeruginosa sequence	Phage	https://www.uniprot.org/blast/uniprot/B202007085C475328CEF75220C360D524E9D456CE09296CY
s1109	CTAAAAGGCCTTTTAAAGCCTTTTAAAGGTAA	x	P.aeruginosa sequence	Unrelated	https://www.uniprot.org/blast/uniprot/B202007085C475328CEF75220C360D524E9D456CE092973Y
s1110	CTCTCCTGAGCGCTGAGGATGCAAGAGCCCGC	x	P.aeruginosa sequence	Phage	https://www.uniprot.org/blast/uniprot/B20200708216DA2B77BFBD2E6699CA9B6D1C41EB21BD4479
s1111	CTGAAACTCGGTGTGTTTGAGATACGCCTTCA	x	P.aeruginosa sequence	Unrelated	https://www.uniprot.org/blast/uniprot/B202007085C475328CEF75220C360D524E9D456CE09297EY
s1112	GAAAAACTTCACAACCGCAGAAGTCATCCTAT	x	nada	Unrelated	https://www.uniprot.org/blast/uniprot/B202007095C475328CEF75220C360D524E9D456CE093E008
s1113	GAAATGCTGGCTCGGCTGACAAAACTTGAGGA	x	CRISPR region	Phage	https://www.uniprot.org/blast/uniprot/B202007095C475328CEF75220C360D524E9D456CE093E04I
s1114	GAAGCTTTTCTCCCCCTGCCCTCTGACCCCCT	x	P.aeruginosa sequence	Unrelated	https://www.uniprot.org/blast/uniprot/B20200709216DA2B77BFBD2E6699CA9B6D1C41EB21BE86A9
s1115	GAAGTTCACCGACGACAGCGGTTCAACGCGTT	x	P.aeruginosa sequence	Unrelated	https://www.uniprot.org/blast/uniprot/B20200709216DA2B77BFBD2E6699CA9B6D1C41EB21BE86A9
s1115	GACAACCAGCTGGCTCAGCCGGTTGTGCTCAA	x	P.aeruginosa sequence	Unrelated	https://www.uniprot.org/blast/uniprot/B20200710A94466D2655679D1FD8953E075198DA802D037F
s1116	GACGTGTGCAGGATCTCGCCGGCGCCGGCAAT	x	P.aeruginosa sequence	Unrelated	https://www.uniprot.org/blast/uniprot/B20200710A94466D2655679D1FD8953E075198DA802D0442
s1117	GAGCAGATCCGCTATGGCATTCAGCAATGCCG	x	CRISPR region	Phage	https://www.uniprot.org/blast/uniprot/B20200710A94466D2655679D1FD8953E075198DA802D051P
s1119	GCCACCAGTTGCTTCACCTGGGAATTGACCTT	x	P.aeruginosa sequence	Phage	https://www.uniprot.org/blast/uniprot/B20200710A94466D2655679D1FD8953E075198DA802D05AA
s1120	GCCAGCAGGCCGACATGATGATCGTGCTCACT	x	P.aeruginosa sequence	Unrelated	https://www.uniprot.org/blast/uniprot/B20200710A94466D2655679D1FD8953E075198DA802D05E2
s1121	GCCCTGGCGCTCCTCGACGCTCACAATCCCTAC	x	P.aeruginosa sequence	Unrelated	https://www.uniprot.org/blast/uniprot/B20200710A94466D2655679D1FD8953E075198DA802D067E
s1122	GCCGTCTGCTTGAACCGGAGCCGCCCGGCACT	x	P.aeruginosa sequence	Unrelated	https://www.uniprot.org/blast/uniprot/B20200710A94466D2655679D1FD8953E075198DA802D072G
s1123	GCGAGCATTTACACGTAATGCCCATTATGCGA	x	P.aeruginosa sequence	Unrelated	https://www.uniprot.org/blast/uniprot/B20200710A94466D2655679D1FD8953E075198DA802D07E9
s1124	GCGAGGGTGGCGGGGCTGAAAAGTCGGGTATA	x	P.aeruginosa sequence	Unrelated	https://www.uniprot.org/blast/uniprot/B20200710A94466D2655679D1FD8953E075198DA802D087M
s1125	GCGCAGGGTACGCCGGTAGGCCTGCAGTGCCT	x	P.aeruginosa sequence	Phage	https://www.uniprot.org/blast/uniprot/B20200710A94466D2655679D1FD8953E075198DA802D097Z
s1126	GCGCTGGCTTTCGGATCGGCGCCGGACACTTT	x	CRISPR region	Unrelated	https://www.uniprot.org/blast/uniprot/B20200710A94466D2655679D1FD8953E075198DA802D09F4
s1127	GCGGCCTCTGTGGGCGTTCCTGATGTCGATCA	x	P.aeruginosa sequence	Unrelated	https://www.uniprot.org/blast/uniprot/B20200710A94466D2655679D1FD8953E075198DA802D0B0C
s1128	GCGTGATGAAACGTCTGCGCTGCCCTCTTTGT	x	CRISPR region	Unrelated	https://www.uniprot.org/blast/uniprot/B20200710A94466D2655679D1FD8953E075198DA802D0C2T
s1130	GGCACCACGTTGGTCGAGCTGTTCAGCTCGTT	x	P.aeruginosa sequence	Phage	https://www.uniprot.org/blast/uniprot/B20200710A94466D2655679D1FD8953E075198DA802D0D4W
s1131	GGCCAACTGAGCCAGACCATGGAGGGCGGCGA	x	P.aeruginosa sequence	Unrelated	https://www.uniprot.org/blast/uniprot/B20200710A94466D2655679D1FD8953E075198DA802D0F7B
s1132	GGCCTGGGCCGGGCTGAGGCGTGGCCGTCGAA	x	P.aeruginosa sequence	Unrelated	https://www.uniprot.org/blast/uniprot/B20200710A94466D2655679D1FD8953E075198DA802D0FEY
s1133	GGCGAGCTACCGCCGACGTGGGGCCACTACGA	x	CRISPR region	Unrelated	https://www.uniprot.org/blast/uniprot/B20200710A94466D2655679D1FD8953E075198DA802D109B
s1134	GGGCACGCCGTGGGTTGGTGATGCATTCGGGT	x	P.aeruginosa sequence	Unrelated	https://www.uniprot.org/blast/uniprot/B20200710A94466D2655679D1FD8953E075198DA802D1123
s1135	GGGCAGGCGATCTACCAGACCCTCGCCGTGAA	x	P.aeruginosa sequence	Unrelated	https://www.uniprot.org/blast/uniprot/B20200710A94466D2655679D1FD8953E075198DA802D1333
s1136	GGGTGGCGGAACCGACTGCCGAATATCACTCC	x	P.aeruginosa sequence	Unrelated	https://www.uniprot.org/blast/uniprot/B20200710A94466D2655679D1FD8953E075198DA802D13DU
s1137	GGGTTTTGACTATTGTCGGACCCGCTCTGGAG	x	CRISPR region	Unrelated	https://www.uniprot.org/blast/uniprot/B20200710A94466D2655679D1FD8953E075198DA802D14EW
s1138	GTCGGCGCGAGACATCATTCCGCCGCGATCCT	x	P.aeruginosa sequence	Unrelated	https://www.uniprot.org/blast/uniprot/B20200710A94466D2655679D1FD8953E075198DA802D168X
s1139	GTCTCGCGCGTGATGCCGTGCTCGATCGCCCA	x	P.aeruginosa sequence	Phage	https://www.uniprot.org/blast/uniprot/B20200710A94466D2655679D1FD8953E075198DA802D16DH
s1140	GTGACTATCGATCCTGAGCTTCAACAGCCAAT	x	P.aeruginosa sequence	Unrelated	https://www.uniprot.org/blast/uniprot/B20200710A94466D2655679D1FD8953E075198DA802D18BX
s1141	GTGCGGGGCGAACGGCTGCTATCAGACACTAC	x	CRISPR region	Unrelated	https://www.uniprot.org/blast/uniprot/B20200710A94466D2655679D1FD8953E075198DA802D1A0W
s1142	GTTTTCACCGATGGTCATGGTCTCTTTCCCGA	x	P.aeruginosa sequence	Unrelated	https://www.uniprot.org/blast/uniprot/B20200710A94466D2655679D1FD8953E075198DA802D1AD4
s1143	TACCAGGAGCCAACAGCGATGTGCCGCCCACAA	x	P.aeruginosa sequence	Phage	https://www.uniprot.org/blast/uniprot/B20200710A94466D2655679D1FD8953E075198DA802D1BDV
s1146	TAGGGTTCAGCCGGTGGCTGCGAGTGTCGATT	x	P.aeruginosa sequence	Unrelated	https://www.uniprot.org/blast/uniprot/B20200710A94466D2655679D1FD8953E075198DA802D1C47
s1147	TATCCGAGTTTCCCAGACCTACGAAATAGTCA	x	P.aeruginosa sequence	Unrelated	https://www.uniprot.org/blast/uniprot/B20200710A94466D2655679D1FD8953E075198DA802D1C47
s1148	TATCGAAGAGTGATCTGCGCTGCTGTGGCGCA	x	P.aeruginosa sequence	Unrelated	https://www.uniprot.org/blast/uniprot/B20200710A94466D2655679D1FD8953E075198DA802D6B4H
s1051	TCAAGTTCGGGTCCGAGCTGGCCGCACACACC	x	P.aeruginosa sequence	Unrelated	https://www.uniprot.org/blast/uniprot/B20200921A94466D2655679D1FD8953E075198DA80A09E7I
s1153	TCGATCACAGCAAGCCCTACCTGACGGTCGAT	x	P.aeruginosa sequence	Unrelated	https://www.uniprot.org/blast/uniprot/B20200710A94466D2655679D1FD8953E075198DA802D6B4H
s1154	TCGATGAAATACTGGCCGTCGAAACAGAGCTT	x	P.aeruginosa sequence	Phage	https://www.uniprot.org/blast/uniprot/B20200710A94466D2655679D1FD8953E075198DA802D6CC6
s1155	TCGCCCGAAGCCCGCTTATGAACTTCGAGAC	x	P.aeruginosa sequence	Unrelated	https://www.uniprot.org/blast/uniprot/B20200710A94466D2655679D1FD8953E075198DA802D6DE6
s1156	TCGCCCGAAGCCCGCTTATGAACTTCGGGACA	x	P.aeruginosa sequence	Unrelated
s1157	TCGCCCTAAGCCCGCTTATGAACTTCGCGAC	x	CRISPR region	Unrelated
s1158	TCGGACAAAGACAGCCTCCGGTCATAGGGTAG	x	P.aeruginosa sequence	Unrelated	https://www.uniprot.org/blast/uniprot/B20200710A94466D2655679D1FD8953E075198DA802D7097
s1162	TCGTCGTGGTTGTAGGCCGCCTGCCACGTCTT	x	CRISPR region	Unrelated	https://www.uniprot.org/blast/uniprot/B20200710A94466D2655679D1FD8953E075198DA802D719E
s1163	TCTTCTGGTGTGGTCGACTCGGTGACAGACAA	x	NÃO	Unrelated	https://www.uniprot.org/blast/uniprot/B20200710A94466D2655679D1FD8953E075198DA802D7206
s1165	TGATCGACATCAGGAACGCCCACAGAGGCCGC	x	P.aeruginosa sequence	Unrelated	https://www.uniprot.org/blast/uniprot/B20200710A94466D2655679D1FD8953E075198DA802D729I
s1167	TGCAGACGTTACGTTAGGCGCAGCCCGACCGA	x	P.aeruginosa sequence	Unrelated	https://www.uniprot.org/blast/uniprot/B20200710A94466D2655679D1FD8953E075198DA802D73F5
s1169	TGCCGATCGCGCCGGAAGCGGTGAGCCAGTTC	x	P.aeruginosa sequence	Unrelated	https://www.uniprot.org/blast/uniprot/B20200710A94466D2655679D1FD8953E075198DA802D755N
s1170	TGCGACCAGGTCCGCGGTAATCCCTTCTGACA	x	CRISPR region	Unrelated	https://www.uniprot.org/blast/uniprot/B20200710A94466D2655679D1FD8953E075198DA802D75DI
s1173	TGGAGGCGTCTTGTGAAGGCTCGCTGAGTCCT	x	CRISPR region	Unrelated	https://www.uniprot.org/blast/uniprot/B20200710A94466D2655679D1FD8953E075198DA802D764D
s1176	TGCCGATCGCGCCGGAAGCGGTGAGCCAGTTC	x	P.aeruginosa sequence	Unrelated	https://www.uniprot.org/blast/uniprot/B20200710A94466D2655679D1FD8953E075198DA802D7755
s1177	TGCGACCAGGTCCGCGGTAATCCCTTCTGACA	x	CRISPR region	Unrelated	https://www.uniprot.org/blast/uniprot/B20200710A94466D2655679D1FD8953E075198DA802D77D7
s1178	TGCTGGTTGAAGCGGACGAGCGCCTGGTGCCC	x	P.aeruginosa sequence	Phage	https://www.uniprot.org/blast/uniprot/B20200710A94466D2655679D1FD8953E075198DA802D782J
s1181	TGGAGGCGTCTTGTGAAGGCTCGCTGAGTCCT	x	CRISPR region	Unrelated	https://www.uniprot.org/blast/uniprot/B20200710A94466D2655679D1FD8953E075198DA802D7963
s1184	TGGTCGAACAGATGGCGGTCCTCGGCCAACTG	x	P.aeruginosa sequence	Unrelated	https://www.uniprot.org/blast/uniprot/B20200710A94466D2655679D1FD8953E075198DA802D7C39
s1185	TGGTGATCTTTCCGTTGTTTGCCTGGGTCATT	x	P.aeruginosa sequence	Phage	https://www.uniprot.org/blast/uniprot/B20200710A94466D2655679D1FD8953E075198DA802D7D95
s1186	TGGTTCTTCGCCAACGGCCGCAGGTTCTGGAT	x	P.aeruginosa sequence	Phage	https://www.uniprot.org/blast/uniprot/B20200710A94466D2655679D1FD8953E075198DA802D7E3X
s1187	TGTCCCAGGCGCAGATACACCTGCCCGTCCAG	x	P.aeruginosa sequence	Unrelated	https://www.uniprot.org/blast/uniprot/B20200710A94466D2655679D1FD8953E075198DA802D7F9I
s1188	TGTCTCGAAGTTCATAAGCGGGCTTCGGGCGA	x	P.aeruginosa sequence	Unrelated	https://www.uniprot.org/blast/uniprot/B20200710A94466D2655679D1FD8953E075198DA802D817V
s1189	TGTGCCGGTTGAGGAGTGGTATTCGCTTCATC	x	P.aeruginosa sequence	Unrelated	https://www.uniprot.org/blast/uniprot/B20200710A94466D2655679D1FD8953E075198DA802D858T
s1190	TTACCAGTCGCTCCAGGCCCTTCTTTTCCGTC	x	P.aeruginosa sequence	Unrelated	https://www.uniprot.org/blast/uniprot/B20200710A94466D2655679D1FD8953E075198DA802D8660
s1191	TTCATCAGGATGCCGCCAAGGGTCCGCATAAT	x	P.aeruginosa sequence	Unrelated	https://www.uniprot.org/blast/uniprot/B20200710A94466D2655679D1FD8953E075198DA802D876A
s1192	TTCCGCCAGTTGCCGAAGCGCCCGAAATAGAG	x	P.aeruginosa sequence	Unrelated	https://www.uniprot.org/blast/uniprot/B20200710A94466D2655679D1FD8953E075198DA802D87B3
s1193	TTCCGGGTCGATATCTACAACGGCGTGGCCAA	x	P.aeruginosa sequence	Unrelated	https://www.uniprot.org/blast/uniprot/B20200710A94466D2655679D1FD8953E075198DA802D886X
s1194	TTCGAATACTTTTTTGACATCCATTTCGCCCT	x	P.aeruginosa sequence	Phage	https://www.uniprot.org/blast/uniprot/B20200710A94466D2655679D1FD8953E075198DA802D88DB
s1196	TTGATCAATGCACTTCCGGTTCCGCAGTTTCT	x	P.aeruginosa sequence	Unrelated	https://www.uniprot.org/blast/uniprot/B20200710A94466D2655679D1FD8953E075198DA802D892X
s1197	TTGATCCAGGCGCTTATCCGACGCTGGCACTC	x	P.aeruginosa sequence	Unrelated	https://www.uniprot.org/blast/uniprot/B20200710A94466D2655679D1FD8953E075198DA802D8A20
s1198	TTGATGGGTTCGTACTCAGGCCCGGAAAACTC	x	P.aeruginosa sequence	Unrelated	https://www.uniprot.org/blast/uniprot/B20200710A94466D2655679D1FD8953E075198DA802D8B4S
s1199	TTGCTCCCCTTGTCGGTCTGGCCAATCATCCA	x	P.aeruginosa sequence	Phage	https://www.uniprot.org/blast/uniprot/B20200710A94466D2655679D1FD8953E075198DA802D8E2G
s1200	TTGGACGAACCCCTTTTCTTCAAGCACAGCAA	x	CRISPR region	Unrelated	https://www.uniprot.org/blast/uniprot/B20200710A94466D2655679D1FD8953E075198DA802D8ECE
s1201	TTTCGAATGCGAAATTCGGGTCGCATCATGTA	x	P.aeruginosa sequence	Phage	uniprot.org/blast/uniprot/B20200710A94466D2655679D1FD8953E075198DA802D8FEF
s1202	TTTTCGTAGATCCCGACGTCGAGGCGCAGAGT	x	P.aeruginosa sequence	Phage	https://www.uniprot.org/blast/uniprot/B20200710A94466D2655679D1FD8953E075198DA802D907E
s1203	TTTTGGACAGGCCGAGGGGCCGTATCGACGGT	x	P.aeruginosa sequence	Unrelated	https://www.uniprot.org/blast/uniprot/B20200710A94466D2655679D1FD8953E075198DA802D91C4
