# Supplementary material for: Molecular epidemiological study of Pseudomonas aeruginosa strains isolated from hospitals in Brazil by MLST and CRISPR/Cas system analysis
Source: Mol Genet Genomics. 2025 Mar 20;300(1):33. doi: 10.1007/s00438-025-02239-5 (PMC11925996; doi:10.1007/s00438-025-02239-5)
Supplement: Supplementary file 3 — Supplementary file3 (XLSX 76 KB) [file 438_2025_2239_MOESM3_ESM.xlsx]

## Sheet: Tree isolates_pubmlst
id	isolate	year	country	source	acsA	aroE	guaA	mutL	nuoD	ppsA	trpE	ST (MLST)	clonal_complex (MLST)	OBS
2444	P3551	2010	Brazil	Urinery Tract Infection	7.63	5	5	4	4	4	3	111
377	P 3303	2002	Brazil	Other	38	11	3	13	1	2	4	235
2107	PCI045	2007	Brazil	Blood	38	11	3	13	1	2	4	235
2108	PCI124	2008	Brazil	Urinery Tract Infection	38	11	3	13	1	2	4	235
7124	MSBR	2019	Brazil	Blood	38	11	3	13	1	2	4	235
2360	P3696	2010	Brazil	Hospital effluent	5	1	59	6	1	33	42	238
2109	PCI042	2007	Brazil	Blood	17	5	12	3	14	4	7	244
2343	P3229	2008	Brazil	Hospital effluent	17	5	12	3	14	4	7	244
2345	P3238	2008	Brazil	Hospital effluent	17	5	12	3	14	4	7	244
2346	P3240	2008	Brazil	Hospital effluent	17	5	12	3	14	4	7	244
2453	P3866	2011	Brazil	Soft Tissue Infection	17	5	12	3	14	4	7	244
2117	A 7.1	2008	Brazil	Other	6	28	4	3	3	4	7	252
2118	A 12.3	2008	Brazil	Other	6	28	4	3	3	4	7	252
6823	P164	2018	Brazil	Water	6	28	4	3	3	4	7	252
2457	P3666	2010	Brazil	Blood	4	4	16	12	1	6	3	253
2447	P3597	2010	Brazil	Urinery Tract Infection	105	5	30	3	3	4	14	261
2459	P3877	2011	Brazil	Soft Tissue Infection	23	5	11	7	1	12	7	274
341	P 2839	2002	Brazil	Blood	39	5	9	11	27	5	2	277
342	P 3141	2002	Brazil	Other	39	5	9	11	27	5	2	277
343	P 3142	2002	Brazil	Urinery Tract Infection	39	5	9	11	27	5	2	277
344	P 867	2000	Brazil	Blood	39	5	9	11	27	5	2	277
345	P 1971	2001	Brazil	Blood	39	5	9	11	27	5	2	277
345	P 1971	2001	Brazil	Blood	39	5	9	11	27	5	2	277
2435	P3498	2009	Brazil	Sputum	82	11	3	13	1	2	4	304
2441	P3571	2010	Brazil	Soft Tissue Infection	82	11	3	13	1	2	4	304
2449	P3630	2010	Brazil	Blood	82	11	3	13	1	2	4	304
2462	P3519	2010	Brazil	Blood	13	8	9	3	1	17	15	309
2356	P3687	2010	Brazil	Hospital effluent	11	20	1	65	4	4	10	381
2115	CTI 19	2008	Brazil	Other	18	4	5	3	1	17	13	446
2111	PCI126	2008	Brazil	Blood	5	4	5	5	5	20	4	532
365	P 3489	2003	Brazil	Soft Tissue Infection	38	89	3	13	1	2	4	593
385	P 2607	2002	Brazil	Other	38	89	3	13	1	2	4	593
389	P 3486	2003	Brazil	Other	38	89	3	13	1	2	4	593
386	P 2669	2002	Brazil	Urinery Tract Infection	17	5	12	31	14	4	7	594
387	P 3135	2002	Brazil	Other	17	5	12	5	14	4	7	595
2362	P3847	2008	Brazil	Hospital effluent	17	5	12	5	14	4	7	595
2110	PCI059	2007	Brazil	Other	17	5	5	2	1	55	5	890
2112	PCI133	2008	Brazil	Other	32	5	61	13	1	6	54	1027
2472	P3592	2010	Brazil	Soft Tissue Infection	15	5	77	72	3	6	68	1247
2472	P3592	2010	Brazil	Soft Tissue Infection	15	5	77	72	3	6	68	1247
2467	P3851	2011	Brazil	Blood	32	8	5	3	5	6	26	1284
6826	P167	2018	Brazil	Water	16	10	11	85	4	4	10	1417
2092	CCBH6393	2010	Brazil	Urinery Tract Infection	9	8	5	67	95	20	9	1560
2105	HU52	1999	Brazil	Urinery Tract Infection	9	8	5	67	95	20	9	1560
2093	CCBH5698	2010	Brazil	Other	15	5	36	11	27	5	2	1561
2113	PCC762	2008	Brazil	Other	11	162	7	7	1	3	3	1602
2116	CTI 9.2B	2008	Brazil	Other	11	162	7	7	1	3	3	1602
2114	CTI9.2A	2008	Brazil	Other	18	4	5	3	1	17	19	1603
2119	A 58.1	2008	Brazil	Other	28	14	11	5	3	15	1	1604
2120	PCA119	2008	Brazil	Water	16	5	6	11	2	15	2	1605
2121	PCA120	2008	Brazil	Water	16	5	6	11	2	15	2	1605
2348	P3671	2010	Brazil	Hospital effluent	5	54	99	48	1	6	3	1621
2196	PCI073	2007	Brazil	Other	16	5	36	153	4	7	19	1767
2197	PCC457	2007	Brazil	Other	16	5	36	153	4	7	13	1768
2198	PCC524	2007	Brazil	Other	89	30	64	136	48	24	187	1769
2316	PCI032	2007	Brazil	Blood	38	11	5	13	1	20	9	1844
2317	A41.1	2008	Brazil	Other	28	5	12	3	3	4	186	1845
2344	P3233	2008	Brazil	Hospital effluent	16	22	11	5	4	4	10	1853
2361	P3846	2008	Brazil	Hospital effluent	16	22	11	5	4	4	10	1853
2347	P3246	2008	Brazil	Hospital effluent	17	5	44	110	14	81	7	1854
2349	P3672	2010	Brazil	Hospital effluent	5	54	44	48	14	81	3	1855
2350	P3673	2010	Brazil	Hospital effluent	30	2	44	110	1	97	7	1856
2351	P3675	2010	Brazil	Hospital effluent	28	54	44	110	4	79	3	1857
2352	P3678	2010	Brazil	Hospital effluent	17	2	11	3	81	38	3	1858
2354	P3681	2010	Brazil	Hospital effluent	17	2	11	3	81	38	3	1858
2353	P3680	2010	Brazil	Hospital effluent	17	5	36	7	27	4	5	1859
2355	P3682	2010	Brazil	Hospital effluent	17	5	36	7	27	4	5	1859
2357	P3691	2010	Brazil	Hospital effluent	17	5	44	3	14	77	5	1860
2358	P3692	2010	Brazil	Hospital effluent	17	20	49	110	11	79	10	1861
2359	P3693	2010	Brazil	Hospital effluent	17	20	12	110	4	81	10	1862
2429	P4015	2012	Brazil	Blood	45	5	15	35	17	8	177	1932
2442	P3626	2010	Brazil	Soft Tissue Infection	45	5	15	35	17	8	177	1932
2430	P3876	2011	Brazil	Soft Tissue Infection	142	12	65	6	1	16	125	1933
2437	P3549	2010	Brazil	Blood	142	12	65	6	1	16	125	1933
2431	P3446	2009	Brazil	Soft Tissue Infection	15	5	36	140	27	4	2	1934
2432	P3507	2009	Brazil	Other	15	121	36	31	4	15	8	1935
2433	P3445	2009	Brazil	Urinery Tract Infection	99	19	19	15	4	4	3	1936
2434	P3513	2010	Brazil	Blood	99	162	7	7	1	3	3	1937
2436	P3515	2010	Brazil	Urinery Tract Infection	146	122	1	18	3	4	3	1938
2438	P3865	2011	Brazil	Soft Tissue Infection	82	11	3	13	1	2	163	1939
2439	P3411	2009	Brazil	Other	82	93	3	13	1	2	4	1940
2455	P3871	2011	Brazil	Soft Tissue Infection	82	93	3	13	1	2	4	1940
2464	P3450	2009	Brazil	Urinery Tract Infection	82	93	3	13	1	2	4	1940
2440	P3509	2009	Brazil	Urinery Tract Infection	17	35	12	3	14	4	7	1941
2456	P3719	2010	Brazil	Sputum	17	35	12	3	14	4	7	1941
2443	P3662	2010	Brazil	Blood	82	16	5	21	1	19	15	1942
2445	P3570	2010	Brazil	Soft Tissue Infection	9	8	5	73	95	20	9	1944
2448	P3661	2010	Brazil	Blood	23	35	11	7	1	12	7	1945
2450	P3579	2010	Brazil	Urinery Tract Infection	71	30	64	26	48	59	143	1946
2451	P3613	2010	Brazil	Urinery Tract Infection	99	6	19	11	4	15	9	1947
2452	P4034	2012	Brazil	Urinery Tract Infection	99	5	5	22	1	6	3	1948
2454	P3552	2010	Brazil	Soft Tissue Infection	70	35	12	119	3	1	18	1949
2461	P3409	2009	Brazil	Urinery Tract Infection	88	35	28	3	4	13	7	1951
2463	P3907	2011	Brazil	Urinery Tract Infection	33	4	57	62	1	1	26	1952
2465	P3752	2010	Brazil	Sputum	12	93	5	21	5	6	118	1953
2466	P3616	2010	Brazil	Urinery Tract Infection	81	4	13	3	93	17	13	1954
2468	P4014	2012	Brazil	Blood	2	4	5	21	1	6	11	1955
2470	P3448	2009	Brazil	Urinery Tract Infection	99	57	7	21	4	15	1	1957
2446	P3751	2010	Brazil	Urinery Tract Infection	39	35	9	140	27	5	2	1958
2471	P3720	2010	Brazil	Urinery Tract Infection	39	35	9	140	27	5	2	1958
2473	P3628	2010	Brazil	Urinery Tract Infection	99	4	11	31	4	4	113	1959
2476	P3505	2009	Brazil	Other	15	5	29	31	4	4	7	1961
2477	P3573	2010	Brazil	Soft Tissue Infection	88	27	3	31	4	13	7	1962
3191	BP1	2012	Brazil	Soft Tissue Infection	9	52	5	67	95	20	9	2236
3192	BP3	2012	Brazil	Soft Tissue Infection	9	52	5	67	95	20	9	2236
3193	BP9	2012	Brazil	Soft Tissue Infection	9	52	5	67	95	20	9	2236
3194	BT24	2012	Brazil	Other	9	52	5	67	95	20	9	2236
3195	BT26	2012	Brazil	Other	9	52	5	67	95	20	9	2236
3196	BP2	2012	Brazil	Soft Tissue Infection	82	39	119	13	13	2	4	2237
3197	BT4	2012	Brazil	Other	82	39	119	13	13	2	4	2237
3198	BP5	2012	Brazil	Soft Tissue Infection	82	39	119	13	13	2	4	2237
3199	BP31	2012	Brazil	Soft Tissue Infection	82	39	119	13	13	2	4	2237
3200	BP32	2012	Brazil	Soft Tissue Infection	82	39	119	13	13	2	4	2237
3201	Psa 190A	2012	Brazil	Other	6	10	1	3	27	4	7	2238
3202	Psa 220B	2012	Brazil	Other	6	75	6	10	3	6	3	2239
3203	Psa 228A	2012	Brazil	Other	6	76	5	138	61	14	3	2240
5655	ET02	2013	Brazil	Other	9	131	5	6	1	17	8	2343
6822	P163	2018	Brazil	Water	6	5	11	29	4	15	11	2502
5854	SC079	2011	Brazil	Blood	17	5	11	72	3	4	3	2524
5855	SC080	2011	Brazil	Blood	17	5	11	72	3	4	3	2524
5856	SC081	2011	Brazil	Blood	17	5	11	72	3	4	3	2524
5857	SC082	2011	Brazil	Blood	17	5	11	72	3	4	3	2524
5858	SC084	2011	Brazil	Eye	17	5	11	72	3	4	3	2524
5859	SC086	2011	Brazil	Other	17	5	11	72	3	4	3	2524
5878	SC004	2010	Brazil	Bronchial Lavage	16	5	5	3	4	42	3	2541
5879	SC009	2010	Brazil	Bronchial Lavage	16	5	5	3	4	42	3	2541
5884	SC010	2010	Brazil	Other	17	5	1	3	3	6	10	2552
5885	SC012	2010	Brazil	Bronchial Lavage	17	5	1	3	3	6	10	2552
5887	SC103	2012	Brazil	Blood	15	5	11	7	4	12	7	2554
5888	SC126	2012	Brazil	Eye	13	4	9	3	1	6	9	2555
5889	SC136	2012	Brazil	Blood	16	3	11	5	4	7	10	2556
5890	SC159	2013	Brazil	Blood	16	3	11	5	4	7	10	2556
5919	CCBH17348	2014	Brazil	Blood	40	5	17	2	4	14	7	2584
5950	SC157	2013	Brazil	Other	113	218	65	31	93	6	26	2603
6824	P165	2018	Brazil	Water	18	8	24	3	1	6	26	2620
6079	21107	2017	Brazil	Sputum	11	5	17	2	74	15	2	2744
6080	21113	2017	Brazil	Sputum	11	5	17	2	74	15	2	2744
6081	21114	2017	Brazil	Sputum	11	5	17	2	74	15	2	2744
6082	21167	2017	Brazil	Sputum	11	5	17	2	74	15	2	2744
6083	21168	2017	Brazil	Sputum	11	5	17	2	74	15	2	2744
6401	L25		Brazil	Hospital effluent	6	76	5	3	3	28	3	2963
6402	M12		Brazil	Hospital effluent	6	76	5	3	3	28	3	2963
6825	P166	2018	Brazil	Water	18	4	134	33	1	6	4	3078
6650	E0163227	2013	Brazil	Other	11	293	6	3	4	4	19	3187
6827	P168	2018	Brazil	Water	35	208	5	5	52	162	47	3312
7119	4396	2017	Brazil	Blood	5	287	65	13	1	1	133	3603
7212	4396	2017	Brazil	Blood	5	287	65	13	1	1	133	3603
7213	4396	2017	Brazil	Blood	5	287	65	13	1	1	133	3603
8078	1624838	2017	Brazil	Other	16	5	11	3	4	15	27	3835
	Pae 12	2015	Brazil	Bone fragment and soft tissue	17	5	12	3	14	44	7	244
	Pae 74	2016	Brazil	Sputum	17	5	12	3	14	44	7	244
	Pae 104	2010	Brazil	Blood	17	5	12	3	14	44	7	244
	Pae 105	2010	Brazil	Urine	17	5	12	3	14	44	7	244
	Pae 127	2010	Brazil	catheter bridge	17	5	12	3	14	44	7	244
	Pae 22	2015	Brazil	Sputum	6	28	4	3	3	4	7	252
	Pae 70	2016	Brazil	Urine	11	5	20	5	5	5	52	275
	Pae 29	2015	Brazil	Sputum	2	4	5	3	1	6	11	357
	Pae 42	2016	Brazil	Sputum	2	4	5	3	1	6	11	357
	Pae 116	2010	Brazil	Wound secretion	15	5	36	11	27	4	2	360
	Pae 94	2016	Brazil	UTI	9	7	63	13	8	7	8	620
	Pae 114	2010	Brazil	Wound secretion	11	5	6	3	4	4	19	850
	Pae 115	2010	Brazil	Urine	11	5	6	3	4	4	19	850
	Pae 108	2010	Brazil	Tracheal aspirate (STB)	5	4	57	62	1	1	26	1076
	Pae 90	2016	Brazil	Urine	16	5	1	3	4	15	7	1239
	Pae 21	2015	Brazil	Urine	11	5	6	3	74	13	7	1394
	Pae 110	2010	Brazil	Wound secretion	28	206	11	3	4	6	1	2234
	Pae 66	2016	Brazil	Bone fragment	18	4	134	33	1	6	4	3078
	Pae 28	2015	Brazil	Surgical material	28	286	12	3	3	4	185	3079
	Pae 39	2015	Brazil	Sputum	28	286	12	3	3	4	185	3079
	Pae 83	2016	Brazil	Tissue fragment	28	286	12	3	3	4	185	3079
	Pae 81	2016	Brazil	Urine	206	287	65	13	1	1	133	3080
	Pae 113	2010	Brazil	Tissue fragment	5	16	25	5	1	104	47	3137
	Pae 93	2016	Brazil	Urine	16	5	6	72	3	6	18	3383
	Pae 107	2010	Brazil	Blood	17	8	26	119	3	4	9	3384

## Sheet: Output
id	isolate	acsA	aroE	guaA	mutL	nuoD	ppsA	trpE	sequências concatenadas
341	P 2839	GGCCCGCTGGCCAACGGCGCCACCACCATTCTGTTCGAGGGCGTGCCGAACTACCCCGACGTGACCCGCGTGGCGAAGATCATCGACAAGCACAAGGTCAACATCCTCTACACCGCGCCGACCGCGATCCGCGCGATGATGGCCGAAGGCAAGGCGGCGGTGGCCGGTGCCGACGGTTCCAGCCTGCGTCTGCTCGGTTCGGTGGGCGAGCCGATCAACCCGGAAGCCTGGCAGTGGTACTACGAGACCGTCGGCCAGTCGCGCTGCCCGATCGTCGACACCTGGTGGCAGACCGAGACCGGCGCCTGCCTGATGACCCCGCTGCCGGGCGCCCACGCGATGAAGCCGGGCTCTGCAGCCAAGCCGTTCTTCGGCGTGGTACCGGCACTG	ATGTCACCGTGCCGTTCAAGGAAGAGGCCTATCGTCTGGTGGACGAGTTGAGCGAGCGGGCCACCCGGGCCGGGGCGGTGAACACCCTGATCCGCCTCGCCGACGGTCGCCTGCGCGGCGACAACACCGACGGCGCCGGCCTGCTGCGGGACCTGACGGCGAACGCCGGGGTCGAGCTGCGCGGCAAGCGGGTTCTCCTGCTCGGCGCCGGCGGTGCGGTGCGTGGGGTGCTCGAACCCTTCCTCGGCGAGTGCCCGGCGGAGTTGCTGATCGCCAACCGCACGGCGCGGAAGGCCGTGGACCTGGCCGAGCGGTTCGCCGACCTCGGCGCGGTGCACGGCTGCGGTTTCGCCGAGGTCGAAGGGCCTTTCGACCTGATCGTCAACGGCACCTCGGCCA…	CTGCTCGGCCTCTCCGGCGGCGTGGACTCCTCGGTGGTCGCCGCGCTGCTGCACAAGGCCATCGGCGACCAACTGACCTGCGTGTTCGTCGACAACGGCCTGCTGCGCCTGCACGAAGGCGACCAGGTGATGGCCATGTTCGCCGAGAACATGGGCGTGAAGGTGATCCGCGCCAACGCCGAGGACAAGTTCCTCGGTCGCCTGGCCGGCGTCGCCGACCCGGAAGAGAAGCGCAAGATCATCGGCCGCACCTTCATCGAAGTCTTCGACGAAGAAGCCACCAAGCTGCAGGACGTGAAGTTCCTCGCCCAGGGCACCATCTACCCCGACGTGATCGAGTCGGCCGGCGCCAAGACCGGCAAGGCCCACGTGA	CTGCAGGAAGTCATCAAGCGCCTGGCGCTGGCCCGTTTCGACGTGGCTTTCCACCTGCGCCACAACGGCAAGACCATCTTCGCCCTGCACGAGGCGCGAGACGAGCTGGCCCGCGCGCGCCGGGTCGGCGCGGTGTGCGGCCAGGCATTCCTCGAGCAGGCGCTGCCGATCGAGGTCGAGCGCAACGGCCTGCACCTGTGGGGTTGGGTCGGCTTGCCGACCTTCTCCCGCAGCCAGCCGGACCTGCAGTACTTCTATGTGAACGGGCGCATGGTGCGCGACAAGCTGGTCGCCCACGCGGTGCGCCAGGCTTATCGCGACGTGCTGTACAACGGCCGGCATCCGACCTTCGTGCTGTTCTTCGAAGTCGATCCGGCGGTGGTGGACGTCAACGTGCAC…	ATGTTCCTCAACCTCGGCCCGAACCACCCGTCCGCCCACGGCGCGTTCCGCATCATCCTGCAGCTGGACGGCGAGGAGATCATCGACTGCGTCCCGGAGATCGGCTACCACCACCGCGGCGCCGAGAAGATGGCCGAGCGCCAGTCCTGGCACAGTTTCATTCCCTACACCGACCGCATCGACTACCTCGGCGGGGTGATGAACAACCTGCCCTACGTACTCTCGGTGGAGAAGCTCGCCGGGATCAAGGTGCCCCAGCGGGTCGACGTGATCCGGATCATGATGGCGGAGTTCTTCCGTATCCTGAACCACCTGCTGTACCTGGGCACCTATATCCAGGACGTCGGCGCCATGACCCCGGTGTTC	CATCGTCCAGGCACGCCCGGAAACCGTGAAGAGCCGCGCCAGCGCCACGGTCATGGAGCGCTACCTGCTGACAGAGAAGGGGACCGTCCTGGTGGAAGGGCGTGCCATCGGCCAGCGCATCGGTGCCGGTCCGGTCAAGGTGATCAACGACGTGTCGGAAATGGACAAGGTCCAACCGGGTGACGTCCTGGTCTCCGACATGACCGACCCGGACTGGGAGCCGGTGATGAAGCGCGCCAGCGCCATCGTCACCAACCGCGGCGGGCGTACCTGCCACGCGGCGATCATCGCTCGCGAACTGGGCATCCCGGCGGTGGTCGGTTGCGGCAACGCCACCCAGATCCTGCAGGATGGCCAGGGGGTGACCGTT	TGTCGTGGGCAGCTCGCCGGAGGTGCTGGTACGGGTCGAGGATGGCCTGGTGACGGTGCGCCCGATCGCCGGTACCCGTCCGCGCGGGATCAACGAAGAGGCCGACCTGGCACTGGAGCAGGATCTGCTGTCGGACGCCAAGGAGATCGCCGAGCACCTGATGCTGATCGACCTGGGGCGCAACGACGTGGGGCGGGTGTCCGATATCGGCGCGGTGAAGGTCACCGAAAAAATGGTGATCGAACGTTACTCCAACGTCATGCACATCGTGTCCAACGTCACCGGGCAATTGCGCGAGGGGCTCAGCGCGATGGACGCGCTGCGGGCGATCCTGCCGGCGGGCACTCTATCCGGCGCGCCGAAGATCCGCGCCATGGAGATCATCGACGAGCTGGAGCC…	GGCCCGCTGGCCAACGGCGCCACCACCATTCTGTTCGAGGGCGTGCCGAACTACCCCGACGTGACCCGCGTGGCGAAGATCATCGACAAGCACAAGGTCAACATCCTCTACACCGCGCCGACCGCGATCCGCGCGATGATGGCCGAAGGCAAGGCGGCGGTGGCCGGTGCCGACGGTTCCAGCCTGCGTCTGCTCGGTTCGGTGGGCGAGCCGATCAACCCGGAAGCCTGGCAGTGGTACTACGAGACCGTCGGCCAGTCGCGCTGCCCGATCGTCGACACCTGGTGGCAGACCGAGACCGGCGCCTGCCTGATGACCCCGCTGCCGGGCGCCCACGCGATGAAGCCGGGCTCTGCAGCCAAGCCGTTCTTCGGCGTGGTACCGGCACTGATGTCACCG…	390	498	373	442	366	370	443	2882	TRUE
342	P 3141	GGCCCGCTGGCCAACGGCGCCACCACCATTCTGTTCGAGGGCGTGCCGAACTACCCCGACGTGACCCGCGTGGCGAAGATCATCGACAAGCACAAGGTCAACATCCTCTACACCGCGCCGACCGCGATCCGCGCGATGATGGCCGAAGGCAAGGCGGCGGTGGCCGGTGCCGACGGTTCCAGCCTGCGTCTGCTCGGTTCGGTGGGCGAGCCGATCAACCCGGAAGCCTGGCAGTGGTACTACGAGACCGTCGGCCAGTCGCGCTGCCCGATCGTCGACACCTGGTGGCAGACCGAGACCGGCGCCTGCCTGATGACCCCGCTGCCGGGCGCCCACGCGATGAAGCCGGGCTCTGCAGCCAAGCCGTTCTTCGGCGTGGTACCGGCACTG	ATGTCACCGTGCCGTTCAAGGAAGAGGCCTATCGTCTGGTGGACGAGTTGAGCGAGCGGGCCACCCGGGCCGGGGCGGTGAACACCCTGATCCGCCTCGCCGACGGTCGCCTGCGCGGCGACAACACCGACGGCGCCGGCCTGCTGCGGGACCTGACGGCGAACGCCGGGGTCGAGCTGCGCGGCAAGCGGGTTCTCCTGCTCGGCGCCGGCGGTGCGGTGCGTGGGGTGCTCGAACCCTTCCTCGGCGAGTGCCCGGCGGAGTTGCTGATCGCCAACCGCACGGCGCGGAAGGCCGTGGACCTGGCCGAGCGGTTCGCCGACCTCGGCGCGGTGCACGGCTGCGGTTTCGCCGAGGTCGAAGGGCCTTTCGACCTGATCGTCAACGGCACCTCGGCCA…	CTGCTCGGCCTCTCCGGCGGCGTGGACTCCTCGGTGGTCGCCGCGCTGCTGCACAAGGCCATCGGCGACCAACTGACCTGCGTGTTCGTCGACAACGGCCTGCTGCGCCTGCACGAAGGCGACCAGGTGATGGCCATGTTCGCCGAGAACATGGGCGTGAAGGTGATCCGCGCCAACGCCGAGGACAAGTTCCTCGGTCGCCTGGCCGGCGTCGCCGACCCGGAAGAGAAGCGCAAGATCATCGGCCGCACCTTCATCGAAGTCTTCGACGAAGAAGCCACCAAGCTGCAGGACGTGAAGTTCCTCGCCCAGGGCACCATCTACCCCGACGTGATCGAGTCGGCCGGCGCCAAGACCGGCAAGGCCCACGTGA	CTGCAGGAAGTCATCAAGCGCCTGGCGCTGGCCCGTTTCGACGTGGCTTTCCACCTGCGCCACAACGGCAAGACCATCTTCGCCCTGCACGAGGCGCGAGACGAGCTGGCCCGCGCGCGCCGGGTCGGCGCGGTGTGCGGCCAGGCATTCCTCGAGCAGGCGCTGCCGATCGAGGTCGAGCGCAACGGCCTGCACCTGTGGGGTTGGGTCGGCTTGCCGACCTTCTCCCGCAGCCAGCCGGACCTGCAGTACTTCTATGTGAACGGGCGCATGGTGCGCGACAAGCTGGTCGCCCACGCGGTGCGCCAGGCTTATCGCGACGTGCTGTACAACGGCCGGCATCCGACCTTCGTGCTGTTCTTCGAAGTCGATCCGGCGGTGGTGGACGTCAACGTGCAC…	ATGTTCCTCAACCTCGGCCCGAACCACCCGTCCGCCCACGGCGCGTTCCGCATCATCCTGCAGCTGGACGGCGAGGAGATCATCGACTGCGTCCCGGAGATCGGCTACCACCACCGCGGCGCCGAGAAGATGGCCGAGCGCCAGTCCTGGCACAGTTTCATTCCCTACACCGACCGCATCGACTACCTCGGCGGGGTGATGAACAACCTGCCCTACGTACTCTCGGTGGAGAAGCTCGCCGGGATCAAGGTGCCCCAGCGGGTCGACGTGATCCGGATCATGATGGCGGAGTTCTTCCGTATCCTGAACCACCTGCTGTACCTGGGCACCTATATCCAGGACGTCGGCGCCATGACCCCGGTGTTC	CATCGTCCAGGCACGCCCGGAAACCGTGAAGAGCCGCGCCAGCGCCACGGTCATGGAGCGCTACCTGCTGACAGAGAAGGGGACCGTCCTGGTGGAAGGGCGTGCCATCGGCCAGCGCATCGGTGCCGGTCCGGTCAAGGTGATCAACGACGTGTCGGAAATGGACAAGGTCCAACCGGGTGACGTCCTGGTCTCCGACATGACCGACCCGGACTGGGAGCCGGTGATGAAGCGCGCCAGCGCCATCGTCACCAACCGCGGCGGGCGTACCTGCCACGCGGCGATCATCGCTCGCGAACTGGGCATCCCGGCGGTGGTCGGTTGCGGCAACGCCACCCAGATCCTGCAGGATGGCCAGGGGGTGACCGTT	TGTCGTGGGCAGCTCGCCGGAGGTGCTGGTACGGGTCGAGGATGGCCTGGTGACGGTGCGCCCGATCGCCGGTACCCGTCCGCGCGGGATCAACGAAGAGGCCGACCTGGCACTGGAGCAGGATCTGCTGTCGGACGCCAAGGAGATCGCCGAGCACCTGATGCTGATCGACCTGGGGCGCAACGACGTGGGGCGGGTGTCCGATATCGGCGCGGTGAAGGTCACCGAAAAAATGGTGATCGAACGTTACTCCAACGTCATGCACATCGTGTCCAACGTCACCGGGCAATTGCGCGAGGGGCTCAGCGCGATGGACGCGCTGCGGGCGATCCTGCCGGCGGGCACTCTATCCGGCGCGCCGAAGATCCGCGCCATGGAGATCATCGACGAGCTGGAGCC…	GGCCCGCTGGCCAACGGCGCCACCACCATTCTGTTCGAGGGCGTGCCGAACTACCCCGACGTGACCCGCGTGGCGAAGATCATCGACAAGCACAAGGTCAACATCCTCTACACCGCGCCGACCGCGATCCGCGCGATGATGGCCGAAGGCAAGGCGGCGGTGGCCGGTGCCGACGGTTCCAGCCTGCGTCTGCTCGGTTCGGTGGGCGAGCCGATCAACCCGGAAGCCTGGCAGTGGTACTACGAGACCGTCGGCCAGTCGCGCTGCCCGATCGTCGACACCTGGTGGCAGACCGAGACCGGCGCCTGCCTGATGACCCCGCTGCCGGGCGCCCACGCGATGAAGCCGGGCTCTGCAGCCAAGCCGTTCTTCGGCGTGGTACCGGCACTGATGTCACCG…	390	498	373	442	366	370	443	2882	TRUE
343	P 3142	GGCCCGCTGGCCAACGGCGCCACCACCATTCTGTTCGAGGGCGTGCCGAACTACCCCGACGTGACCCGCGTGGCGAAGATCATCGACAAGCACAAGGTCAACATCCTCTACACCGCGCCGACCGCGATCCGCGCGATGATGGCCGAAGGCAAGGCGGCGGTGGCCGGTGCCGACGGTTCCAGCCTGCGTCTGCTCGGTTCGGTGGGCGAGCCGATCAACCCGGAAGCCTGGCAGTGGTACTACGAGACCGTCGGCCAGTCGCGCTGCCCGATCGTCGACACCTGGTGGCAGACCGAGACCGGCGCCTGCCTGATGACCCCGCTGCCGGGCGCCCACGCGATGAAGCCGGGCTCTGCAGCCAAGCCGTTCTTCGGCGTGGTACCGGCACTG	ATGTCACCGTGCCGTTCAAGGAAGAGGCCTATCGTCTGGTGGACGAGTTGAGCGAGCGGGCCACCCGGGCCGGGGCGGTGAACACCCTGATCCGCCTCGCCGACGGTCGCCTGCGCGGCGACAACACCGACGGCGCCGGCCTGCTGCGGGACCTGACGGCGAACGCCGGGGTCGAGCTGCGCGGCAAGCGGGTTCTCCTGCTCGGCGCCGGCGGTGCGGTGCGTGGGGTGCTCGAACCCTTCCTCGGCGAGTGCCCGGCGGAGTTGCTGATCGCCAACCGCACGGCGCGGAAGGCCGTGGACCTGGCCGAGCGGTTCGCCGACCTCGGCGCGGTGCACGGCTGCGGTTTCGCCGAGGTCGAAGGGCCTTTCGACCTGATCGTCAACGGCACCTCGGCCA…	CTGCTCGGCCTCTCCGGCGGCGTGGACTCCTCGGTGGTCGCCGCGCTGCTGCACAAGGCCATCGGCGACCAACTGACCTGCGTGTTCGTCGACAACGGCCTGCTGCGCCTGCACGAAGGCGACCAGGTGATGGCCATGTTCGCCGAGAACATGGGCGTGAAGGTGATCCGCGCCAACGCCGAGGACAAGTTCCTCGGTCGCCTGGCCGGCGTCGCCGACCCGGAAGAGAAGCGCAAGATCATCGGCCGCACCTTCATCGAAGTCTTCGACGAAGAAGCCACCAAGCTGCAGGACGTGAAGTTCCTCGCCCAGGGCACCATCTACCCCGACGTGATCGAGTCGGCCGGCGCCAAGACCGGCAAGGCCCACGTGA	CTGCAGGAAGTCATCAAGCGCCTGGCGCTGGCCCGTTTCGACGTGGCTTTCCACCTGCGCCACAACGGCAAGACCATCTTCGCCCTGCACGAGGCGCGAGACGAGCTGGCCCGCGCGCGCCGGGTCGGCGCGGTGTGCGGCCAGGCATTCCTCGAGCAGGCGCTGCCGATCGAGGTCGAGCGCAACGGCCTGCACCTGTGGGGTTGGGTCGGCTTGCCGACCTTCTCCCGCAGCCAGCCGGACCTGCAGTACTTCTATGTGAACGGGCGCATGGTGCGCGACAAGCTGGTCGCCCACGCGGTGCGCCAGGCTTATCGCGACGTGCTGTACAACGGCCGGCATCCGACCTTCGTGCTGTTCTTCGAAGTCGATCCGGCGGTGGTGGACGTCAACGTGCAC…	ATGTTCCTCAACCTCGGCCCGAACCACCCGTCCGCCCACGGCGCGTTCCGCATCATCCTGCAGCTGGACGGCGAGGAGATCATCGACTGCGTCCCGGAGATCGGCTACCACCACCGCGGCGCCGAGAAGATGGCCGAGCGCCAGTCCTGGCACAGTTTCATTCCCTACACCGACCGCATCGACTACCTCGGCGGGGTGATGAACAACCTGCCCTACGTACTCTCGGTGGAGAAGCTCGCCGGGATCAAGGTGCCCCAGCGGGTCGACGTGATCCGGATCATGATGGCGGAGTTCTTCCGTATCCTGAACCACCTGCTGTACCTGGGCACCTATATCCAGGACGTCGGCGCCATGACCCCGGTGTTC	CATCGTCCAGGCACGCCCGGAAACCGTGAAGAGCCGCGCCAGCGCCACGGTCATGGAGCGCTACCTGCTGACAGAGAAGGGGACCGTCCTGGTGGAAGGGCGTGCCATCGGCCAGCGCATCGGTGCCGGTCCGGTCAAGGTGATCAACGACGTGTCGGAAATGGACAAGGTCCAACCGGGTGACGTCCTGGTCTCCGACATGACCGACCCGGACTGGGAGCCGGTGATGAAGCGCGCCAGCGCCATCGTCACCAACCGCGGCGGGCGTACCTGCCACGCGGCGATCATCGCTCGCGAACTGGGCATCCCGGCGGTGGTCGGTTGCGGCAACGCCACCCAGATCCTGCAGGATGGCCAGGGGGTGACCGTT	TGTCGTGGGCAGCTCGCCGGAGGTGCTGGTACGGGTCGAGGATGGCCTGGTGACGGTGCGCCCGATCGCCGGTACCCGTCCGCGCGGGATCAACGAAGAGGCCGACCTGGCACTGGAGCAGGATCTGCTGTCGGACGCCAAGGAGATCGCCGAGCACCTGATGCTGATCGACCTGGGGCGCAACGACGTGGGGCGGGTGTCCGATATCGGCGCGGTGAAGGTCACCGAAAAAATGGTGATCGAACGTTACTCCAACGTCATGCACATCGTGTCCAACGTCACCGGGCAATTGCGCGAGGGGCTCAGCGCGATGGACGCGCTGCGGGCGATCCTGCCGGCGGGCACTCTATCCGGCGCGCCGAAGATCCGCGCCATGGAGATCATCGACGAGCTGGAGCC…	GGCCCGCTGGCCAACGGCGCCACCACCATTCTGTTCGAGGGCGTGCCGAACTACCCCGACGTGACCCGCGTGGCGAAGATCATCGACAAGCACAAGGTCAACATCCTCTACACCGCGCCGACCGCGATCCGCGCGATGATGGCCGAAGGCAAGGCGGCGGTGGCCGGTGCCGACGGTTCCAGCCTGCGTCTGCTCGGTTCGGTGGGCGAGCCGATCAACCCGGAAGCCTGGCAGTGGTACTACGAGACCGTCGGCCAGTCGCGCTGCCCGATCGTCGACACCTGGTGGCAGACCGAGACCGGCGCCTGCCTGATGACCCCGCTGCCGGGCGCCCACGCGATGAAGCCGGGCTCTGCAGCCAAGCCGTTCTTCGGCGTGGTACCGGCACTGATGTCACCG…	390	498	373	442	366	370	443	2882	TRUE
344	P 867	GGCCCGCTGGCCAACGGCGCCACCACCATTCTGTTCGAGGGCGTGCCGAACTACCCCGACGTGACCCGCGTGGCGAAGATCATCGACAAGCACAAGGTCAACATCCTCTACACCGCGCCGACCGCGATCCGCGCGATGATGGCCGAAGGCAAGGCGGCGGTGGCCGGTGCCGACGGTTCCAGCCTGCGTCTGCTCGGTTCGGTGGGCGAGCCGATCAACCCGGAAGCCTGGCAGTGGTACTACGAGACCGTCGGCCAGTCGCGCTGCCCGATCGTCGACACCTGGTGGCAGACCGAGACCGGCGCCTGCCTGATGACCCCGCTGCCGGGCGCCCACGCGATGAAGCCGGGCTCTGCAGCCAAGCCGTTCTTCGGCGTGGTACCGGCACTG	ATGTCACCGTGCCGTTCAAGGAAGAGGCCTATCGTCTGGTGGACGAGTTGAGCGAGCGGGCCACCCGGGCCGGGGCGGTGAACACCCTGATCCGCCTCGCCGACGGTCGCCTGCGCGGCGACAACACCGACGGCGCCGGCCTGCTGCGGGACCTGACGGCGAACGCCGGGGTCGAGCTGCGCGGCAAGCGGGTTCTCCTGCTCGGCGCCGGCGGTGCGGTGCGTGGGGTGCTCGAACCCTTCCTCGGCGAGTGCCCGGCGGAGTTGCTGATCGCCAACCGCACGGCGCGGAAGGCCGTGGACCTGGCCGAGCGGTTCGCCGACCTCGGCGCGGTGCACGGCTGCGGTTTCGCCGAGGTCGAAGGGCCTTTCGACCTGATCGTCAACGGCACCTCGGCCA…	CTGCTCGGCCTCTCCGGCGGCGTGGACTCCTCGGTGGTCGCCGCGCTGCTGCACAAGGCCATCGGCGACCAACTGACCTGCGTGTTCGTCGACAACGGCCTGCTGCGCCTGCACGAAGGCGACCAGGTGATGGCCATGTTCGCCGAGAACATGGGCGTGAAGGTGATCCGCGCCAACGCCGAGGACAAGTTCCTCGGTCGCCTGGCCGGCGTCGCCGACCCGGAAGAGAAGCGCAAGATCATCGGCCGCACCTTCATCGAAGTCTTCGACGAAGAAGCCACCAAGCTGCAGGACGTGAAGTTCCTCGCCCAGGGCACCATCTACCCCGACGTGATCGAGTCGGCCGGCGCCAAGACCGGCAAGGCCCACGTGA	CTGCAGGAAGTCATCAAGCGCCTGGCGCTGGCCCGTTTCGACGTGGCTTTCCACCTGCGCCACAACGGCAAGACCATCTTCGCCCTGCACGAGGCGCGAGACGAGCTGGCCCGCGCGCGCCGGGTCGGCGCGGTGTGCGGCCAGGCATTCCTCGAGCAGGCGCTGCCGATCGAGGTCGAGCGCAACGGCCTGCACCTGTGGGGTTGGGTCGGCTTGCCGACCTTCTCCCGCAGCCAGCCGGACCTGCAGTACTTCTATGTGAACGGGCGCATGGTGCGCGACAAGCTGGTCGCCCACGCGGTGCGCCAGGCTTATCGCGACGTGCTGTACAACGGCCGGCATCCGACCTTCGTGCTGTTCTTCGAAGTCGATCCGGCGGTGGTGGACGTCAACGTGCAC…	ATGTTCCTCAACCTCGGCCCGAACCACCCGTCCGCCCACGGCGCGTTCCGCATCATCCTGCAGCTGGACGGCGAGGAGATCATCGACTGCGTCCCGGAGATCGGCTACCACCACCGCGGCGCCGAGAAGATGGCCGAGCGCCAGTCCTGGCACAGTTTCATTCCCTACACCGACCGCATCGACTACCTCGGCGGGGTGATGAACAACCTGCCCTACGTACTCTCGGTGGAGAAGCTCGCCGGGATCAAGGTGCCCCAGCGGGTCGACGTGATCCGGATCATGATGGCGGAGTTCTTCCGTATCCTGAACCACCTGCTGTACCTGGGCACCTATATCCAGGACGTCGGCGCCATGACCCCGGTGTTC	CATCGTCCAGGCACGCCCGGAAACCGTGAAGAGCCGCGCCAGCGCCACGGTCATGGAGCGCTACCTGCTGACAGAGAAGGGGACCGTCCTGGTGGAAGGGCGTGCCATCGGCCAGCGCATCGGTGCCGGTCCGGTCAAGGTGATCAACGACGTGTCGGAAATGGACAAGGTCCAACCGGGTGACGTCCTGGTCTCCGACATGACCGACCCGGACTGGGAGCCGGTGATGAAGCGCGCCAGCGCCATCGTCACCAACCGCGGCGGGCGTACCTGCCACGCGGCGATCATCGCTCGCGAACTGGGCATCCCGGCGGTGGTCGGTTGCGGCAACGCCACCCAGATCCTGCAGGATGGCCAGGGGGTGACCGTT	TGTCGTGGGCAGCTCGCCGGAGGTGCTGGTACGGGTCGAGGATGGCCTGGTGACGGTGCGCCCGATCGCCGGTACCCGTCCGCGCGGGATCAACGAAGAGGCCGACCTGGCACTGGAGCAGGATCTGCTGTCGGACGCCAAGGAGATCGCCGAGCACCTGATGCTGATCGACCTGGGGCGCAACGACGTGGGGCGGGTGTCCGATATCGGCGCGGTGAAGGTCACCGAAAAAATGGTGATCGAACGTTACTCCAACGTCATGCACATCGTGTCCAACGTCACCGGGCAATTGCGCGAGGGGCTCAGCGCGATGGACGCGCTGCGGGCGATCCTGCCGGCGGGCACTCTATCCGGCGCGCCGAAGATCCGCGCCATGGAGATCATCGACGAGCTGGAGCC…	GGCCCGCTGGCCAACGGCGCCACCACCATTCTGTTCGAGGGCGTGCCGAACTACCCCGACGTGACCCGCGTGGCGAAGATCATCGACAAGCACAAGGTCAACATCCTCTACACCGCGCCGACCGCGATCCGCGCGATGATGGCCGAAGGCAAGGCGGCGGTGGCCGGTGCCGACGGTTCCAGCCTGCGTCTGCTCGGTTCGGTGGGCGAGCCGATCAACCCGGAAGCCTGGCAGTGGTACTACGAGACCGTCGGCCAGTCGCGCTGCCCGATCGTCGACACCTGGTGGCAGACCGAGACCGGCGCCTGCCTGATGACCCCGCTGCCGGGCGCCCACGCGATGAAGCCGGGCTCTGCAGCCAAGCCGTTCTTCGGCGTGGTACCGGCACTGATGTCACCG…	390	498	373	442	366	370	443	2882	TRUE
345	P 1971	GGCCCGCTGGCCAACGGCGCCACCACCATTCTGTTCGAGGGCGTGCCGAACTACCCCGACGTGACCCGCGTGGCGAAGATCATCGACAAGCACAAGGTCAACATCCTCTACACCGCGCCGACCGCGATCCGCGCGATGATGGCCGAAGGCAAGGCGGCGGTGGCCGGTGCCGACGGTTCCAGCCTGCGTCTGCTCGGTTCGGTGGGCGAGCCGATCAACCCGGAAGCCTGGCAGTGGTACTACGAGACCGTCGGCCAGTCGCGCTGCCCGATCGTCGACACCTGGTGGCAGACCGAGACCGGCGCCTGCCTGATGACCCCGCTGCCGGGCGCCCACGCGATGAAGCCGGGCTCTGCAGCCAAGCCGTTCTTCGGCGTGGTACCGGCACTG	ATGTCACCGTGCCGTTCAAGGAAGAGGCCTATCGTCTGGTGGACGAGTTGAGCGAGCGGGCCACCCGGGCCGGGGCGGTGAACACCCTGATCCGCCTCGCCGACGGTCGCCTGCGCGGCGACAACACCGACGGCGCCGGCCTGCTGCGGGACCTGACGGCGAACGCCGGGGTCGAGCTGCGCGGCAAGCGGGTTCTCCTGCTCGGCGCCGGCGGTGCGGTGCGTGGGGTGCTCGAACCCTTCCTCGGCGAGTGCCCGGCGGAGTTGCTGATCGCCAACCGCACGGCGCGGAAGGCCGTGGACCTGGCCGAGCGGTTCGCCGACCTCGGCGCGGTGCACGGCTGCGGTTTCGCCGAGGTCGAAGGGCCTTTCGACCTGATCGTCAACGGCACCTCGGCCA…	CTGCTCGGCCTCTCCGGCGGCGTGGACTCCTCGGTGGTCGCCGCGCTGCTGCACAAGGCCATCGGCGACCAACTGACCTGCGTGTTCGTCGACAACGGCCTGCTGCGCCTGCACGAAGGCGACCAGGTGATGGCCATGTTCGCCGAGAACATGGGCGTGAAGGTGATCCGCGCCAACGCCGAGGACAAGTTCCTCGGTCGCCTGGCCGGCGTCGCCGACCCGGAAGAGAAGCGCAAGATCATCGGCCGCACCTTCATCGAAGTCTTCGACGAAGAAGCCACCAAGCTGCAGGACGTGAAGTTCCTCGCCCAGGGCACCATCTACCCCGACGTGATCGAGTCGGCCGGCGCCAAGACCGGCAAGGCCCACGTGA	CTGCAGGAAGTCATCAAGCGCCTGGCGCTGGCCCGTTTCGACGTGGCTTTCCACCTGCGCCACAACGGCAAGACCATCTTCGCCCTGCACGAGGCGCGAGACGAGCTGGCCCGCGCGCGCCGGGTCGGCGCGGTGTGCGGCCAGGCATTCCTCGAGCAGGCGCTGCCGATCGAGGTCGAGCGCAACGGCCTGCACCTGTGGGGTTGGGTCGGCTTGCCGACCTTCTCCCGCAGCCAGCCGGACCTGCAGTACTTCTATGTGAACGGGCGCATGGTGCGCGACAAGCTGGTCGCCCACGCGGTGCGCCAGGCTTATCGCGACGTGCTGTACAACGGCCGGCATCCGACCTTCGTGCTGTTCTTCGAAGTCGATCCGGCGGTGGTGGACGTCAACGTGCAC…	ATGTTCCTCAACCTCGGCCCGAACCACCCGTCCGCCCACGGCGCGTTCCGCATCATCCTGCAGCTGGACGGCGAGGAGATCATCGACTGCGTCCCGGAGATCGGCTACCACCACCGCGGCGCCGAGAAGATGGCCGAGCGCCAGTCCTGGCACAGTTTCATTCCCTACACCGACCGCATCGACTACCTCGGCGGGGTGATGAACAACCTGCCCTACGTACTCTCGGTGGAGAAGCTCGCCGGGATCAAGGTGCCCCAGCGGGTCGACGTGATCCGGATCATGATGGCGGAGTTCTTCCGTATCCTGAACCACCTGCTGTACCTGGGCACCTATATCCAGGACGTCGGCGCCATGACCCCGGTGTTC	CATCGTCCAGGCACGCCCGGAAACCGTGAAGAGCCGCGCCAGCGCCACGGTCATGGAGCGCTACCTGCTGACAGAGAAGGGGACCGTCCTGGTGGAAGGGCGTGCCATCGGCCAGCGCATCGGTGCCGGTCCGGTCAAGGTGATCAACGACGTGTCGGAAATGGACAAGGTCCAACCGGGTGACGTCCTGGTCTCCGACATGACCGACCCGGACTGGGAGCCGGTGATGAAGCGCGCCAGCGCCATCGTCACCAACCGCGGCGGGCGTACCTGCCACGCGGCGATCATCGCTCGCGAACTGGGCATCCCGGCGGTGGTCGGTTGCGGCAACGCCACCCAGATCCTGCAGGATGGCCAGGGGGTGACCGTT	TGTCGTGGGCAGCTCGCCGGAGGTGCTGGTACGGGTCGAGGATGGCCTGGTGACGGTGCGCCCGATCGCCGGTACCCGTCCGCGCGGGATCAACGAAGAGGCCGACCTGGCACTGGAGCAGGATCTGCTGTCGGACGCCAAGGAGATCGCCGAGCACCTGATGCTGATCGACCTGGGGCGCAACGACGTGGGGCGGGTGTCCGATATCGGCGCGGTGAAGGTCACCGAAAAAATGGTGATCGAACGTTACTCCAACGTCATGCACATCGTGTCCAACGTCACCGGGCAATTGCGCGAGGGGCTCAGCGCGATGGACGCGCTGCGGGCGATCCTGCCGGCGGGCACTCTATCCGGCGCGCCGAAGATCCGCGCCATGGAGATCATCGACGAGCTGGAGCC…	GGCCCGCTGGCCAACGGCGCCACCACCATTCTGTTCGAGGGCGTGCCGAACTACCCCGACGTGACCCGCGTGGCGAAGATCATCGACAAGCACAAGGTCAACATCCTCTACACCGCGCCGACCGCGATCCGCGCGATGATGGCCGAAGGCAAGGCGGCGGTGGCCGGTGCCGACGGTTCCAGCCTGCGTCTGCTCGGTTCGGTGGGCGAGCCGATCAACCCGGAAGCCTGGCAGTGGTACTACGAGACCGTCGGCCAGTCGCGCTGCCCGATCGTCGACACCTGGTGGCAGACCGAGACCGGCGCCTGCCTGATGACCCCGCTGCCGGGCGCCCACGCGATGAAGCCGGGCTCTGCAGCCAAGCCGTTCTTCGGCGTGGTACCGGCACTGATGTCACCG…	390	498	373	442	366	370	443	2882	TRUE
346	P 700									0	0	0	0	0	0	0	0	TRUE
347	P 1621									0	0	0	0	0	0	0	0	TRUE
348	P 3301									0	0	0	0	0	0	0	0	TRUE
349	P 3302									0	0	0	0	0	0	0	0	TRUE
350	P 3304									0	0	0	0	0	0	0	0	TRUE
351	P 3964									0	0	0	0	0	0	0	0	TRUE
352	P 3311									0	0	0	0	0	0	0	0	TRUE
353	P 2478									0	0	0	0	0	0	0	0	TRUE
354	P 2533									0	0	0	0	0	0	0	0	TRUE
355	P 2535									0	0	0	0	0	0	0	0	TRUE
356	P 2527									0	0	0	0	0	0	0	0	TRUE
357	P 2479									0	0	0	0	0	0	0	0	TRUE
358	P 2608									0	0	0	0	0	0	0	0	TRUE
359	P 2528									0	0	0	0	0	0	0	0	TRUE
360	P 3488									0	0	0	0	0	0	0	0	TRUE
361	P 2430									0	0	0	0	0	0	0	0	TRUE
362	P 3962									0	0	0	0	0	0	0	0	TRUE
363	P 3490									0	0	0	0	0	0	0	0	TRUE
364	P 2477									0	0	0	0	0	0	0	0	TRUE
365	P 3489	GGCCCGCTGGCCAACGGCGCCACCACCATTCTGTTCGAGGGCGTGCCGAACTACCCCGACGTGACCCGCGTGGCGAAGATCATCGACAAGCACAAGGTCAACATCCTCTACACCGCGCCGACCGCGATCCGCGCGATGATGGCCGAAGGCAAGGCGGCGGTGGCCGGTGCCGACGGTTCCAGCCTGCGTCTGCTCGGTTCGGTGGGCGAGCCGATCAACCCGGAAGCCTGGCAGTGGTACTACGAGACCGTCGGCCAGTCGCGCTGCCCGATCGTCGACACCTGGTGGCAGACCGAGACCGGCGCCTGCCTGATGACCCCGCTGCCGGGCGCCCACGCGATGAAGCCGGGCTCCGCGGCCAAGCCGTTCTTCGGCGTGGTTCCGGCACTG	ATGTCACCGTGCCGTTCAAGGAAGAGACCTATCGTCTGGTGGACGAGTTGAGCGAGCGGGCCACCCGGGCCGGGGCGGTGAACACCCTGATCCGCCTCGCCGACGGTCGCCTGCGCGGCGACAACACCGACGGCGCCGGCCTGCTGCGGGACCTGACGGCGAACGCCGGGGTCGAGCTGCGCGGCAAGCGGGTTCTCCTGCTCGGCGCCGGCGGTGCGGTGCGTGGGGTGCTCGAACCCTTCCTCGGCGAGTGCCCGGCGGAGTTGCTGATCGCCAACCGCACGGCGCGGAAGGCCGTGGACCTGGCCGAGCGGTTCGCCGACCTCGGCGCGGTGCACGGCTGCGGTTTCGCCGAGGTCGAAGGGCCTTTCGACCTGATCGTCAACGGCACCTCGGCCA…	CTGCTCGGCCTCTCCGGCGGCGTGGACTCCTCGGTGGTCGCCGCGCTGCTGCACAAGGCCATCGGCGACCAACTGACCTGCGTGTTCGTCGACAACGGCCTGCTGCGCCTGCACGAAGGCGACCAGGTGATGGCCATGTTCGCCGAGAACATGGGCGTGAAGGTGATCCGTGCCAACGCCGAGGACAAGTTCCTCGGCCGCCTGGCCGGCGTCGCCGATCCGGAAGAGAAGCGCAAGATCATCGGCCGCACCTTCATCGAAGTCTTCGACGAAGAAGCCACCAAGCTGCAGGACGTGAAGTTCCTCGCCCAGGGCACCATCTACCCCGACGTGATCGAGTCGGCCGGCGCCAAGACCGGCAAGGCCCACGTGA	CTGCAGGAAGTCATCAAGCGCCTGGCGCTGGCCCGTTTCGACGTGGCTTTCCACCTGCGCCACAACGGCAAGACCATCTTCGCCCTGCACGAGGCGCGAGACGAGCTGGCCCGCGCGCGCCGGGTCGGCGCGGTGTGCGGCCAGGCATTCCTCGAGCAGGCGCTGCCGATCGAGGTCGAGCGCAACGGTCTGCACCTGTGGGGCTGGGTCGGCTTGCCGACCTTCTCCCGCAGCCAGCCGGACCTGCAGTACTTCTATGTGAACGGGCGCATGGTGCGCGACAAGCTGGTCGCCCACGCGGTGCGCCAGGCTTATCGCGACGTGCTGTACAACGGCCGGCATCCGACCTTCGTGCTGTTCTTCGAAGTCGATCCGGCGGTGGTGGACGTCAACGTGCAC…	ATGTTCCTCAACCTCGGCCCGAACCACCCGTCCGCCCACGGCGCGTTCCGCATCATCCTGCAACTGGACGGCGAGGAGATCATCGACTGCGTCCCGGAGATCGGCTACCACCACCGCGGCGCCGAGAAGATGGCCGAGCGCCAGTCCTGGCACAGTTTCATCCCCTACACCGACCGCATCGACTACCTCGGCGGGGTGATGAACAACCTGCCCTACGTACTCTCGGTGGAGAAGCTCGCCGGGATCAAGGTGCCGCAGCGGGTCGACGTGATCCGGATCATGATGGCGGAGTTCTTCCGTATCCTGAACCACCTGCTGTACCTGGGCACCTATATCCAGGACGTCGGCGCCATGACCCCGGTGTTC	CATCGTCCAGGCACGCCCGGAAACCGTGAAGAGCCGCGCCAGCGCCACGGTCATGGAGCGCTACCTGCTGAAAGAGAAGGGGACCGTCCTGGTGGAAGGACGTGCCATCGGCCAGCGCATCGGTGCCGGTCCAGTCAAGGTGATCAACGACGTGTCGGAAATGGACAAGGTCCAACCGGGTGACGTCCTGGTCTCCGACATGACCGACCCGGACTGGGAGCCGGTGATGAAGCGCGCCAGCGCCATCGTCACCAACCGCGGCGGGCGTACCTGCCACGCGGCGATCATCGCTCGCGAACTGGGCATCCCGGCGGTGGTCGGTTGCGGCAACGCCACCCAGATCCTGCAGGATGGGCAGGGGGTGACCGTT	TGTCGTGGGCAGCTCGCCGGAGGTGCTGGTACGGGTCGAGGATGGCCTGGTCACGGTGCGCCCGATCGCCGGTACCCGTCCGCGCGGGATCAACGAAGAGGCCGACCTGGCGCTGGAGCAGGATCTGCTGTCGGACGCCAAGGAGATCGCCGAGCACCTGATGCTGATCGACCTGGGGCGCAACGACGTGGGGCGGGTGTCCGATATCGGCGCGGTGAAGGTCACCGAAAAAATGGTGATCGAACGTTACTCCAACGTCATGCACATCGTGTCCAACGTCACCGGGCAATTGCGCGAGGGGCTCAGCGCGATGGACGCGCTGCGGGCGATCCTGCCGGCGGGTACGCTGTCCGGCGCGCCGAAGATCCGCGCCATGGAGATCATCGACGAGCTGGAGCC…	GGCCCGCTGGCCAACGGCGCCACCACCATTCTGTTCGAGGGCGTGCCGAACTACCCCGACGTGACCCGCGTGGCGAAGATCATCGACAAGCACAAGGTCAACATCCTCTACACCGCGCCGACCGCGATCCGCGCGATGATGGCCGAAGGCAAGGCGGCGGTGGCCGGTGCCGACGGTTCCAGCCTGCGTCTGCTCGGTTCGGTGGGCGAGCCGATCAACCCGGAAGCCTGGCAGTGGTACTACGAGACCGTCGGCCAGTCGCGCTGCCCGATCGTCGACACCTGGTGGCAGACCGAGACCGGCGCCTGCCTGATGACCCCGCTGCCGGGCGCCCACGCGATGAAGCCGGGCTCCGCGGCCAAGCCGTTCTTCGGCGTGGTTCCGGCACTGATGTCACCG…	390	498	373	442	366	370	443	2882	TRUE
366	P 2818									0	0	0	0	0	0	0	0	TRUE
367	P 2674									0	0	0	0	0	0	0	0	TRUE
368	P 3299									0	0	0	0	0	0	0	0	TRUE
369	P 2606									0	0	0	0	0	0	0	0	TRUE
370	P 2807									0	0	0	0	0	0	0	0	TRUE
371	P 3300									0	0	0	0	0	0	0	0	TRUE
372	P 1104									0	0	0	0	0	0	0	0	TRUE
373	P 1280									0	0	0	0	0	0	0	0	TRUE
374	P 2613									0	0	0	0	0	0	0	0	TRUE
375	P 2819									0	0	0	0	0	0	0	0	TRUE
376	P 2951									0	0	0	0	0	0	0	0	TRUE
377	P 3303	GGCCCGCTGGCCAACGGCGCCACCACCATTCTGTTCGAGGGCGTGCCGAACTACCCCGACGTGACCCGCGTGGCGAAGATCATCGACAAGCACAAGGTCAACATCCTCTACACCGCGCCGACCGCGATCCGCGCGATGATGGCCGAAGGCAAGGCGGCGGTGGCCGGTGCCGACGGTTCCAGCCTGCGTCTGCTCGGTTCGGTGGGCGAGCCGATCAACCCGGAAGCCTGGCAGTGGTACTACGAGACCGTCGGCCAGTCGCGCTGCCCGATCGTCGACACCTGGTGGCAGACCGAGACCGGCGCCTGCCTGATGACCCCGCTGCCGGGCGCCCACGCGATGAAGCCGGGCTCCGCGGCCAAGCCGTTCTTCGGCGTGGTTCCGGCACTG	ATGTCACCGTGCCGTTCAAGGAAGAGGCCTATCGTCTGGTGGACGAATTGAGCGAGCGGGCCACCCGGGCCGGGGCGGTGAACACCCTGATCCGCCTGGCCGACGGTCGCCTGCGCGGCGACAACACCGACGGCGCGGGCTTGCTGCGGGACCTGACGGCGAACGCCGGGGTCGAGCTGCGCGGCAAGCGGGTTCTCCTGCTCGGCGCCGGCGGTGCGGTGCGCGGGGTGCTCGAACCCTTCCTCGGCGAGTGCCCGGCGGAGTTGCTGATCGCCAACCGCACGGCGCGGAAGGCCGTGGATCTGGCCGAGCGGTTCGCCGATCTCGGCGCGGTGCGCGGCTGCGGTTTCGCCGAGGTCGAAGGGCCTTTCGACCTGGTCGTCAACGGCACCTCGGCCA…	CTGCTCGGCCTCTCCGGCGGCGTGGACTCCTCGGTGGTCGCCGCGCTGCTGCACAAGGCCATCGGCGACCAACTGACCTGCGTGTTCGTCGACAACGGCCTGCTGCGCCTGCACGAAGGCGACCAGGTGATGGCCATGTTCGCCGAGAACATGGGCGTGAAGGTGATCCGTGCCAACGCCGAGGACAAGTTCCTCGGCCGCCTGGCCGGCGTCGCCGATCCGGAAGAGAAGCGCAAGATCATCGGCCGCACCTTCATCGAAGTCTTCGACGAAGAAGCCACCAAGCTGCAGGACGTGAAGTTCCTCGCCCAGGGCACCATCTACCCCGACGTGATCGAGTCGGCCGGCGCCAAGACCGGCAAGGCCCACGTGA	CTGCAGGAAGTCATCAAGCGCCTGGCGCTGGCCCGTTTCGACGTGGCTTTCCACCTGCGCCACAACGGCAAGACCATCTTCGCCCTGCACGAGGCGCGAGACGAGCTGGCCCGCGCGCGCCGGGTCGGCGCGGTGTGCGGCCAGGCATTCCTCGAGCAGGCGCTGCCGATCGAGGTCGAGCGCAACGGTCTGCACCTGTGGGGCTGGGTCGGCTTGCCGACCTTCTCCCGCAGCCAGCCGGACCTGCAGTACTTCTATGTGAACGGGCGCATGGTGCGCGACAAGCTGGTCGCCCACGCGGTGCGCCAGGCTTATCGCGACGTGCTGTACAACGGCCGGCATCCGACCTTCGTGCTGTTCTTCGAAGTCGATCCGGCGGTGGTGGACGTCAACGTGCAC…	ATGTTCCTCAACCTCGGCCCGAACCACCCGTCCGCCCACGGCGCGTTCCGCATCATCCTGCAACTGGACGGCGAGGAGATCATCGACTGCGTCCCGGAGATCGGCTACCACCACCGCGGCGCCGAGAAGATGGCCGAGCGCCAGTCCTGGCACAGTTTCATCCCCTACACCGACCGCATCGACTACCTCGGCGGGGTGATGAACAACCTGCCCTACGTACTCTCGGTGGAGAAGCTCGCCGGGATCAAGGTGCCGCAGCGGGTCGACGTGATCCGGATCATGATGGCGGAGTTCTTCCGTATCCTGAACCACCTGCTGTACCTGGGCACCTATATCCAGGACGTCGGCGCCATGACCCCGGTGTTC	CATCGTCCAGGCACGCCCGGAAACCGTGAAGAGCCGCGCCAGCGCCACGGTCATGGAGCGCTACCTGCTGAAAGAGAAGGGGACCGTCCTGGTGGAAGGACGTGCCATCGGCCAGCGCATCGGTGCCGGTCCAGTCAAGGTGATCAACGACGTGTCGGAAATGGACAAGGTCCAACCGGGTGACGTCCTGGTCTCCGACATGACCGACCCGGACTGGGAGCCGGTGATGAAGCGCGCCAGCGCCATCGTCACCAACCGCGGCGGGCGTACCTGCCACGCGGCGATCATCGCTCGCGAACTGGGCATCCCGGCGGTGGTCGGTTGCGGCAACGCCACCCAGATCCTGCAGGATGGGCAGGGGGTGACCGTT	TGTCGTGGGCAGCTCGCCGGAGGTGCTGGTACGGGTCGAGGATGGCCTGGTCACGGTGCGCCCGATCGCCGGTACCCGTCCGCGCGGGATCAACGAAGAGGCCGACCTGGCGCTGGAGCAGGATCTGCTGTCGGACGCCAAGGAGATCGCCGAGCACCTGATGCTGATCGACCTGGGGCGCAACGACGTGGGGCGGGTGTCCGATATCGGCGCGGTGAAGGTCACCGAAAAAATGGTGATCGAACGTTACTCCAACGTCATGCACATCGTGTCCAACGTCACCGGGCAATTGCGCGAGGGGCTCAGCGCGATGGACGCGCTGCGGGCGATCCTGCCGGCGGGTACGCTGTCCGGCGCGCCGAAGATCCGCGCCATGGAGATCATCGACGAGCTGGAGCC…	GGCCCGCTGGCCAACGGCGCCACCACCATTCTGTTCGAGGGCGTGCCGAACTACCCCGACGTGACCCGCGTGGCGAAGATCATCGACAAGCACAAGGTCAACATCCTCTACACCGCGCCGACCGCGATCCGCGCGATGATGGCCGAAGGCAAGGCGGCGGTGGCCGGTGCCGACGGTTCCAGCCTGCGTCTGCTCGGTTCGGTGGGCGAGCCGATCAACCCGGAAGCCTGGCAGTGGTACTACGAGACCGTCGGCCAGTCGCGCTGCCCGATCGTCGACACCTGGTGGCAGACCGAGACCGGCGCCTGCCTGATGACCCCGCTGCCGGGCGCCCACGCGATGAAGCCGGGCTCCGCGGCCAAGCCGTTCTTCGGCGTGGTTCCGGCACTGATGTCACCG…	390	498	373	442	366	370	443	2882	TRUE
378	P 3305									0	0	0	0	0	0	0	0	TRUE
379	P 3307									0	0	0	0	0	0	0	0	TRUE
380	P 3310									0	0	0	0	0	0	0	0	TRUE
381	P 3748									0	0	0	0	0	0	0	0	TRUE
382	P 2746									0	0	0	0	0	0	0	0	TRUE
383	P 3747									0	0	0	0	0	0	0	0	TRUE
384	P 1088									0	0	0	0	0	0	0	0	TRUE
385	P 2607	GGCCCGCTGGCCAACGGCGCCACCACCATTCTGTTCGAGGGCGTGCCGAACTACCCCGACGTGACCCGCGTGGCGAAGATCATCGACAAGCACAAGGTCAACATCCTCTACACCGCGCCGACCGCGATCCGCGCGATGATGGCCGAAGGCAAGGCGGCGGTGGCCGGTGCCGACGGTTCCAGCCTGCGTCTGCTCGGTTCGGTGGGCGAGCCGATCAACCCGGAAGCCTGGCAGTGGTACTACGAGACCGTCGGCCAGTCGCGCTGCCCGATCGTCGACACCTGGTGGCAGACCGAGACCGGCGCCTGCCTGATGACCCCGCTGCCGGGCGCCCACGCGATGAAGCCGGGCTCCGCGGCCAAGCCGTTCTTCGGCGTGGTTCCGGCACTG	ATGTCACCGTGCCGTTCAAGGAAGAGACCTATCGTCTGGTGGACGAGTTGAGCGAGCGGGCCACCCGGGCCGGGGCGGTGAACACCCTGATCCGCCTCGCCGACGGTCGCCTGCGCGGCGACAACACCGACGGCGCCGGCCTGCTGCGGGACCTGACGGCGAACGCCGGGGTCGAGCTGCGCGGCAAGCGGGTTCTCCTGCTCGGCGCCGGCGGTGCGGTGCGTGGGGTGCTCGAACCCTTCCTCGGCGAGTGCCCGGCGGAGTTGCTGATCGCCAACCGCACGGCGCGGAAGGCCGTGGACCTGGCCGAGCGGTTCGCCGACCTCGGCGCGGTGCACGGCTGCGGTTTCGCCGAGGTCGAAGGGCCTTTCGACCTGATCGTCAACGGCACCTCGGCCA…	CTGCTCGGCCTCTCCGGCGGCGTGGACTCCTCGGTGGTCGCCGCGCTGCTGCACAAGGCCATCGGCGACCAACTGACCTGCGTGTTCGTCGACAACGGCCTGCTGCGCCTGCACGAAGGCGACCAGGTGATGGCCATGTTCGCCGAGAACATGGGCGTGAAGGTGATCCGTGCCAACGCCGAGGACAAGTTCCTCGGCCGCCTGGCCGGCGTCGCCGATCCGGAAGAGAAGCGCAAGATCATCGGCCGCACCTTCATCGAAGTCTTCGACGAAGAAGCCACCAAGCTGCAGGACGTGAAGTTCCTCGCCCAGGGCACCATCTACCCCGACGTGATCGAGTCGGCCGGCGCCAAGACCGGCAAGGCCCACGTGA	CTGCAGGAAGTCATCAAGCGCCTGGCGCTGGCCCGTTTCGACGTGGCTTTCCACCTGCGCCACAACGGCAAGACCATCTTCGCCCTGCACGAGGCGCGAGACGAGCTGGCCCGCGCGCGCCGGGTCGGCGCGGTGTGCGGCCAGGCATTCCTCGAGCAGGCGCTGCCGATCGAGGTCGAGCGCAACGGTCTGCACCTGTGGGGCTGGGTCGGCTTGCCGACCTTCTCCCGCAGCCAGCCGGACCTGCAGTACTTCTATGTGAACGGGCGCATGGTGCGCGACAAGCTGGTCGCCCACGCGGTGCGCCAGGCTTATCGCGACGTGCTGTACAACGGCCGGCATCCGACCTTCGTGCTGTTCTTCGAAGTCGATCCGGCGGTGGTGGACGTCAACGTGCAC…	ATGTTCCTCAACCTCGGCCCGAACCACCCGTCCGCCCACGGCGCGTTCCGCATCATCCTGCAACTGGACGGCGAGGAGATCATCGACTGCGTCCCGGAGATCGGCTACCACCACCGCGGCGCCGAGAAGATGGCCGAGCGCCAGTCCTGGCACAGTTTCATCCCCTACACCGACCGCATCGACTACCTCGGCGGGGTGATGAACAACCTGCCCTACGTACTCTCGGTGGAGAAGCTCGCCGGGATCAAGGTGCCGCAGCGGGTCGACGTGATCCGGATCATGATGGCGGAGTTCTTCCGTATCCTGAACCACCTGCTGTACCTGGGCACCTATATCCAGGACGTCGGCGCCATGACCCCGGTGTTC	CATCGTCCAGGCACGCCCGGAAACCGTGAAGAGCCGCGCCAGCGCCACGGTCATGGAGCGCTACCTGCTGAAAGAGAAGGGGACCGTCCTGGTGGAAGGACGTGCCATCGGCCAGCGCATCGGTGCCGGTCCAGTCAAGGTGATCAACGACGTGTCGGAAATGGACAAGGTCCAACCGGGTGACGTCCTGGTCTCCGACATGACCGACCCGGACTGGGAGCCGGTGATGAAGCGCGCCAGCGCCATCGTCACCAACCGCGGCGGGCGTACCTGCCACGCGGCGATCATCGCTCGCGAACTGGGCATCCCGGCGGTGGTCGGTTGCGGCAACGCCACCCAGATCCTGCAGGATGGGCAGGGGGTGACCGTT	TGTCGTGGGCAGCTCGCCGGAGGTGCTGGTACGGGTCGAGGATGGCCTGGTCACGGTGCGCCCGATCGCCGGTACCCGTCCGCGCGGGATCAACGAAGAGGCCGACCTGGCGCTGGAGCAGGATCTGCTGTCGGACGCCAAGGAGATCGCCGAGCACCTGATGCTGATCGACCTGGGGCGCAACGACGTGGGGCGGGTGTCCGATATCGGCGCGGTGAAGGTCACCGAAAAAATGGTGATCGAACGTTACTCCAACGTCATGCACATCGTGTCCAACGTCACCGGGCAATTGCGCGAGGGGCTCAGCGCGATGGACGCGCTGCGGGCGATCCTGCCGGCGGGTACGCTGTCCGGCGCGCCGAAGATCCGCGCCATGGAGATCATCGACGAGCTGGAGCC…	GGCCCGCTGGCCAACGGCGCCACCACCATTCTGTTCGAGGGCGTGCCGAACTACCCCGACGTGACCCGCGTGGCGAAGATCATCGACAAGCACAAGGTCAACATCCTCTACACCGCGCCGACCGCGATCCGCGCGATGATGGCCGAAGGCAAGGCGGCGGTGGCCGGTGCCGACGGTTCCAGCCTGCGTCTGCTCGGTTCGGTGGGCGAGCCGATCAACCCGGAAGCCTGGCAGTGGTACTACGAGACCGTCGGCCAGTCGCGCTGCCCGATCGTCGACACCTGGTGGCAGACCGAGACCGGCGCCTGCCTGATGACCCCGCTGCCGGGCGCCCACGCGATGAAGCCGGGCTCCGCGGCCAAGCCGTTCTTCGGCGTGGTTCCGGCACTGATGTCACCG…	390	498	373	442	366	370	443	2882	TRUE
386	P 2669	GGCCCGCTGGCCAACGGCGCCACCACCATTCTGTTCGAGGGCGTGCCGAACTACCCCGACGTGACCCGCGTGGCGAAAATCATCGACAAGCACAAGGTCAACATCCTCTACACCGCGCCGACCGCGATCCGCGCGATGATGGCCGAAGGCAAGGCGGCGGTGGCCGGTGCCGACGGTTCCAGCCTGCGTCTGCTCGGTTCGGTGGGCGAGCCGATCAACCCGGAAGCCTGGCAGTGGTACTACGAGACCGTCGGCCAGTCGCGCTGCCCGATCGTCGACACCTGGTGGCAGACCGAGACCGGCGCCTGCCTGATGACCCCGCTGCCGGGCGCCCACGCGATGAAGCCGGGCTCTGCAGCCAAGCCGTTCTTCGGCGTGGTACCGGCACTG	ATGTCACCGTGCCGTTCAAGGAAGAGGCCTATCGTCTGGTGGACGAGTTGAGCGAGCGGGCCACCCGGGCCGGGGCGGTGAACACCCTGATCCGCCTCGCCGACGGTCGCCTGCGCGGCGACAACACCGACGGCGCCGGCCTGCTGCGGGACCTGACGGCGAACGCCGGGGTCGAGCTGCGCGGCAAGCGGGTTCTCCTGCTCGGCGCCGGCGGTGCGGTGCGTGGGGTGCTCGAACCCTTCCTCGGCGAGTGCCCGGCGGAGTTGCTGATCGCCAACCGCACGGCGCGGAAGGCCGTGGACCTGGCCGAGCGGTTCGCCGACCTCGGCGCGGTGCACGGCTGCGGTTTCGCCGAGGTCGAAGGGCCTTTCGACCTGATCGTCAACGGCACCTCGGCCA…	CTGCTCGGCCTCTCCGGCGGCGTGGACTCCTCGGTGGTCGCCGCGCTGCTGCACAAGGCCATCGGCGACCAACTGACCTGCGTGTTCGTCGACAACGGCCTGCTGCGCCTGCACGAAGGCGACCAGGTGATGGCCATGTTCGCCGAGAACATGGGCGTGAAGGTGATCCGCGCCAACGCCGAGGACAAGTTCCTCGGCCGCCTGGCCGGCGTCGCCGACCCGGAAGAGAAGCGCAAGATCATCGGCCGCACCTTCATCGAAGTCTTCGACGAAGAAGCCACCAAGCTGCAGGACGTGAAGTTCCTCGCCCAGGGCACCATCTACCCCGACGTGATCGAGTCGGCCGGCGCCAAGACCGGCAAGGCCCACGTGA	CTGCAGGAAGTCATCAAGCGCCTGGCGCTGGCCCGCTTCGACGTGGCTTTCCACCTGCGCCACAACGGCAAGACCATCTTCGCCCTGCACGAGGCGCGAGACGAGCTGGCCCGCGCGCGCCGGGTCGGCGCGGTGTGCGGCCAGGCATTCCTCGAGCAGGCGCTGCCGATCGAGGTCGAGCGCAACGGCCTGCACCTGTGGGGCTGGGTCGGCTTGCCGACCTTCTCCCGCAGCCAGCCGGACCTGCAGTACTTCTATGTGAACGGGCGCATGGTGCGCGACAAGCTGGTCGCCCACGCGGTGCGCCAGGCTTATCGCGACGTGCTGTACAACGGCCGGCATCCGACCTTCGTGCTGTTCTTCGAAGTCGATCCGGCGGTGGTGGACGTCAACGTGCAC…	ATGTTCCTCAACCTCGGCCCGAACCACCCGTCCGCCCACGGCGCGTTCCGCATCATCCTGCAACTGGACGGCGAGGAGATCATCGACTGCGTCCCGGAGATCGGCTACCACCACCGCGGCGCCGAGAAGATGGCCGAGCGCCAGTCCTGGCACAGTTTCATCCCCTACACCGACCGCATCGACTACCTCGGCGGGGTGATGAACAACCTGCCCTACGTACTCTCGGTGGAGAAGCTCGCAGGGATCAAGGTGCCGCAGCGGGTCGACGTGATCCGGATCATGATGGCGGAGTTCTTCCGTATCCTGAACCACCTGCTGTACCTGGGCACCTATATCCAAGACGTCGGCGCCATGACCCCGGTGTTC	CATCGTCCAGGCACGCCCGGAAACCGTGAAGAGCCGCGCCAGCGCCACGGTCATGGAGCGCTACCTGCTGAAAGAGAAGGGGACCGTCCTGGTGGAAGGGCGTGCCATCGGCCAGCGCATCGGTGCCGGTCCGGTCAAGGTGATCAACGACGTGTCGGAAATGGACAAGGTCCAACCGGGTGACGTCCTGGTCTCCGACATGACCGACCCGGACTGGGAGCCGGTGATGAAGCGCGCCAGCGCCATCGTCACCAACCGCGGCGGGCGTACCTGCCACGCGGCGATCATCGCTCGCGAACTGGGCATCCCGGCGGTGGTCGGTTGCGGCAACGCCACCCAGATCCTGCAGGATGGCCAGGGGGTGACCGTT	TGTCGTGGGCAGCTCGCCGGAGGTGCTGGTACGGGTCGAGGATGGCCTGGTGACGGTGCGCCCGATCGCCGGTACCCGTCCGCGCGGGATCAACGAAGAGGCCGACCTGGCACTGGAGCAGGATCTGCTGTCGGACGCCAAGGAGATCGCCGAGCACCTGATGCTGATCGACCTGGGGCGCAACGACGTGGGGCGGGTGTCCGATATCGGCGCGGTGAAGGTCACCGAAAAAATGGTGATCGAACGTTACTCCAACGTCATGCACATCGTGTCCAACGTCACCGGGCAATTGCGCGAGGGGCTCAGCGCGATGGACGCGCTGCGGGCGATTCTGCCGGCGGGCACTCTATCCGGCGCGCCGAAGATCCGCGCCATGGAGATCATCGACGAGCTGGAGCC…	GGCCCGCTGGCCAACGGCGCCACCACCATTCTGTTCGAGGGCGTGCCGAACTACCCCGACGTGACCCGCGTGGCGAAAATCATCGACAAGCACAAGGTCAACATCCTCTACACCGCGCCGACCGCGATCCGCGCGATGATGGCCGAAGGCAAGGCGGCGGTGGCCGGTGCCGACGGTTCCAGCCTGCGTCTGCTCGGTTCGGTGGGCGAGCCGATCAACCCGGAAGCCTGGCAGTGGTACTACGAGACCGTCGGCCAGTCGCGCTGCCCGATCGTCGACACCTGGTGGCAGACCGAGACCGGCGCCTGCCTGATGACCCCGCTGCCGGGCGCCCACGCGATGAAGCCGGGCTCTGCAGCCAAGCCGTTCTTCGGCGTGGTACCGGCACTGATGTCACCG…	390	498	373	442	366	370	443	2882	TRUE
387	P 3135	GGCCCGCTGGCCAACGGCGCCACCACCATTCTGTTCGAGGGCGTGCCGAACTACCCCGACGTGACCCGCGTGGCGAAAATCATCGACAAGCACAAGGTCAACATCCTCTACACCGCGCCGACCGCGATCCGCGCGATGATGGCCGAAGGCAAGGCGGCGGTGGCCGGTGCCGACGGTTCCAGCCTGCGTCTGCTCGGTTCGGTGGGCGAGCCGATCAACCCGGAAGCCTGGCAGTGGTACTACGAGACCGTCGGCCAGTCGCGCTGCCCGATCGTCGACACCTGGTGGCAGACCGAGACCGGCGCCTGCCTGATGACCCCGCTGCCGGGCGCCCACGCGATGAAGCCGGGCTCTGCAGCCAAGCCGTTCTTCGGCGTGGTACCGGCACTG	ATGTCACCGTGCCGTTCAAGGAAGAGGCCTATCGTCTGGTGGACGAGTTGAGCGAGCGGGCCACCCGGGCCGGGGCGGTGAACACCCTGATCCGCCTCGCCGACGGTCGCCTGCGCGGCGACAACACCGACGGCGCCGGCCTGCTGCGGGACCTGACGGCGAACGCCGGGGTCGAGCTGCGCGGCAAGCGGGTTCTCCTGCTCGGCGCCGGCGGTGCGGTGCGTGGGGTGCTCGAACCCTTCCTCGGCGAGTGCCCGGCGGAGTTGCTGATCGCCAACCGCACGGCGCGGAAGGCCGTGGACCTGGCCGAGCGGTTCGCCGACCTCGGCGCGGTGCACGGCTGCGGTTTCGCCGAGGTCGAAGGGCCTTTCGACCTGATCGTCAACGGCACCTCGGCCA…	CTGCTCGGCCTCTCCGGCGGCGTGGACTCCTCGGTGGTCGCCGCGCTGCTGCACAAGGCCATCGGCGACCAACTGACCTGCGTGTTCGTCGACAACGGCCTGCTGCGCCTGCACGAAGGCGACCAGGTGATGGCCATGTTCGCCGAGAACATGGGCGTGAAGGTGATCCGCGCCAACGCCGAGGACAAGTTCCTCGGCCGCCTGGCCGGCGTCGCCGACCCGGAAGAGAAGCGCAAGATCATCGGCCGCACCTTCATCGAAGTCTTCGACGAAGAAGCCACCAAGCTGCAGGACGTGAAGTTCCTCGCCCAGGGCACCATCTACCCCGACGTGATCGAGTCGGCCGGCGCCAAGACCGGCAAGGCCCACGTGA	CTGCAGGAAGTCATCAAGCGCCTGGCGCTGGCCCGTTTCGACGTGGCTTTCCACCTGCGCCACAACGGCAAGACCATCTTCGCCCTGCACGAGGCGCGAGACGAGCTGGCCCGCGCGCGCCGGGTCGGCGCGGTGTGCGGCCAGGCATTCCTCGAGCAGGCGCTGCCGATCGAGGTCGAGCGCAACGGCCTGCACCTGTGGGGCTGGGTCGGCTTGCCGACCTTCTCCCGCAGCCAGCCGGACCTGCAGTACTTCTATGTGAACGGGCGCATGGTGCGCGACAAGCTGGTCGCCCACGCGGTGCGCCAGGCTTATCGCGACGTGCTGTACAACGGCCGGCATCCGACCTTCGTGCTGTTCTTCGAAGTCGATCCGGCGGTGGTGGACGTCAACGTGCAC…	ATGTTCCTCAACCTCGGCCCGAACCACCCGTCCGCCCACGGCGCGTTCCGCATCATCCTGCAACTGGACGGCGAGGAGATCATCGACTGCGTCCCGGAGATCGGCTACCACCACCGCGGCGCCGAGAAGATGGCCGAGCGCCAGTCCTGGCACAGTTTCATCCCCTACACCGACCGCATCGACTACCTCGGCGGGGTGATGAACAACCTGCCCTACGTACTCTCGGTGGAGAAGCTCGCAGGGATCAAGGTGCCGCAGCGGGTCGACGTGATCCGGATCATGATGGCGGAGTTCTTCCGTATCCTGAACCACCTGCTGTACCTGGGCACCTATATCCAAGACGTCGGCGCCATGACCCCGGTGTTC	CATCGTCCAGGCACGCCCGGAAACCGTGAAGAGCCGCGCCAGCGCCACGGTCATGGAGCGCTACCTGCTGAAAGAGAAGGGGACCGTCCTGGTGGAAGGGCGTGCCATCGGCCAGCGCATCGGTGCCGGTCCGGTCAAGGTGATCAACGACGTGTCGGAAATGGACAAGGTCCAACCGGGTGACGTCCTGGTCTCCGACATGACCGACCCGGACTGGGAGCCGGTGATGAAGCGCGCCAGCGCCATCGTCACCAACCGCGGCGGGCGTACCTGCCACGCGGCGATCATCGCTCGCGAACTGGGCATCCCGGCGGTGGTCGGTTGCGGCAACGCCACCCAGATCCTGCAGGATGGCCAGGGGGTGACCGTT	TGTCGTGGGCAGCTCGCCGGAGGTGCTGGTACGGGTCGAGGATGGCCTGGTGACGGTGCGCCCGATCGCCGGTACCCGTCCGCGCGGGATCAACGAAGAGGCCGACCTGGCACTGGAGCAGGATCTGCTGTCGGACGCCAAGGAGATCGCCGAGCACCTGATGCTGATCGACCTGGGGCGCAACGACGTGGGGCGGGTGTCCGATATCGGCGCGGTGAAGGTCACCGAAAAAATGGTGATCGAACGTTACTCCAACGTCATGCACATCGTGTCCAACGTCACCGGGCAATTGCGCGAGGGGCTCAGCGCGATGGACGCGCTGCGGGCGATTCTGCCGGCGGGCACTCTATCCGGCGCGCCGAAGATCCGCGCCATGGAGATCATCGACGAGCTGGAGCC…	GGCCCGCTGGCCAACGGCGCCACCACCATTCTGTTCGAGGGCGTGCCGAACTACCCCGACGTGACCCGCGTGGCGAAAATCATCGACAAGCACAAGGTCAACATCCTCTACACCGCGCCGACCGCGATCCGCGCGATGATGGCCGAAGGCAAGGCGGCGGTGGCCGGTGCCGACGGTTCCAGCCTGCGTCTGCTCGGTTCGGTGGGCGAGCCGATCAACCCGGAAGCCTGGCAGTGGTACTACGAGACCGTCGGCCAGTCGCGCTGCCCGATCGTCGACACCTGGTGGCAGACCGAGACCGGCGCCTGCCTGATGACCCCGCTGCCGGGCGCCCACGCGATGAAGCCGGGCTCTGCAGCCAAGCCGTTCTTCGGCGTGGTACCGGCACTGATGTCACCG…	390	498	373	442	366	370	443	2882	TRUE
388	P 3306									0	0	0	0	0	0	0	0	TRUE
389	P 3486	GGCCCGCTGGCCAACGGCGCCACCACCATTCTGTTCGAGGGCGTGCCGAACTACCCCGACGTGACCCGCGTGGCGAAGATCATCGACAAGCACAAGGTCAACATCCTCTACACCGCGCCGACCGCGATCCGCGCGATGATGGCCGAAGGCAAGGCGGCGGTGGCCGGTGCCGACGGTTCCAGCCTGCGTCTGCTCGGTTCGGTGGGCGAGCCGATCAACCCGGAAGCCTGGCAGTGGTACTACGAGACCGTCGGCCAGTCGCGCTGCCCGATCGTCGACACCTGGTGGCAGACCGAGACCGGCGCCTGCCTGATGACCCCGCTGCCGGGCGCCCACGCGATGAAGCCGGGCTCCGCGGCCAAGCCGTTCTTCGGCGTGGTTCCGGCACTG	ATGTCACCGTGCCGTTCAAGGAAGAGACCTATCGTCTGGTGGACGAGTTGAGCGAGCGGGCCACCCGGGCCGGGGCGGTGAACACCCTGATCCGCCTCGCCGACGGTCGCCTGCGCGGCGACAACACCGACGGCGCCGGCCTGCTGCGGGACCTGACGGCGAACGCCGGGGTCGAGCTGCGCGGCAAGCGGGTTCTCCTGCTCGGCGCCGGCGGTGCGGTGCGTGGGGTGCTCGAACCCTTCCTCGGCGAGTGCCCGGCGGAGTTGCTGATCGCCAACCGCACGGCGCGGAAGGCCGTGGACCTGGCCGAGCGGTTCGCCGACCTCGGCGCGGTGCACGGCTGCGGTTTCGCCGAGGTCGAAGGGCCTTTCGACCTGATCGTCAACGGCACCTCGGCCA…	CTGCTCGGCCTCTCCGGCGGCGTGGACTCCTCGGTGGTCGCCGCGCTGCTGCACAAGGCCATCGGCGACCAACTGACCTGCGTGTTCGTCGACAACGGCCTGCTGCGCCTGCACGAAGGCGACCAGGTGATGGCCATGTTCGCCGAGAACATGGGCGTGAAGGTGATCCGTGCCAACGCCGAGGACAAGTTCCTCGGCCGCCTGGCCGGCGTCGCCGATCCGGAAGAGAAGCGCAAGATCATCGGCCGCACCTTCATCGAAGTCTTCGACGAAGAAGCCACCAAGCTGCAGGACGTGAAGTTCCTCGCCCAGGGCACCATCTACCCCGACGTGATCGAGTCGGCCGGCGCCAAGACCGGCAAGGCCCACGTGA	CTGCAGGAAGTCATCAAGCGCCTGGCGCTGGCCCGTTTCGACGTGGCTTTCCACCTGCGCCACAACGGCAAGACCATCTTCGCCCTGCACGAGGCGCGAGACGAGCTGGCCCGCGCGCGCCGGGTCGGCGCGGTGTGCGGCCAGGCATTCCTCGAGCAGGCGCTGCCGATCGAGGTCGAGCGCAACGGTCTGCACCTGTGGGGCTGGGTCGGCTTGCCGACCTTCTCCCGCAGCCAGCCGGACCTGCAGTACTTCTATGTGAACGGGCGCATGGTGCGCGACAAGCTGGTCGCCCACGCGGTGCGCCAGGCTTATCGCGACGTGCTGTACAACGGCCGGCATCCGACCTTCGTGCTGTTCTTCGAAGTCGATCCGGCGGTGGTGGACGTCAACGTGCAC…	ATGTTCCTCAACCTCGGCCCGAACCACCCGTCCGCCCACGGCGCGTTCCGCATCATCCTGCAACTGGACGGCGAGGAGATCATCGACTGCGTCCCGGAGATCGGCTACCACCACCGCGGCGCCGAGAAGATGGCCGAGCGCCAGTCCTGGCACAGTTTCATCCCCTACACCGACCGCATCGACTACCTCGGCGGGGTGATGAACAACCTGCCCTACGTACTCTCGGTGGAGAAGCTCGCCGGGATCAAGGTGCCGCAGCGGGTCGACGTGATCCGGATCATGATGGCGGAGTTCTTCCGTATCCTGAACCACCTGCTGTACCTGGGCACCTATATCCAGGACGTCGGCGCCATGACCCCGGTGTTC	CATCGTCCAGGCACGCCCGGAAACCGTGAAGAGCCGCGCCAGCGCCACGGTCATGGAGCGCTACCTGCTGAAAGAGAAGGGGACCGTCCTGGTGGAAGGACGTGCCATCGGCCAGCGCATCGGTGCCGGTCCAGTCAAGGTGATCAACGACGTGTCGGAAATGGACAAGGTCCAACCGGGTGACGTCCTGGTCTCCGACATGACCGACCCGGACTGGGAGCCGGTGATGAAGCGCGCCAGCGCCATCGTCACCAACCGCGGCGGGCGTACCTGCCACGCGGCGATCATCGCTCGCGAACTGGGCATCCCGGCGGTGGTCGGTTGCGGCAACGCCACCCAGATCCTGCAGGATGGGCAGGGGGTGACCGTT	TGTCGTGGGCAGCTCGCCGGAGGTGCTGGTACGGGTCGAGGATGGCCTGGTCACGGTGCGCCCGATCGCCGGTACCCGTCCGCGCGGGATCAACGAAGAGGCCGACCTGGCGCTGGAGCAGGATCTGCTGTCGGACGCCAAGGAGATCGCCGAGCACCTGATGCTGATCGACCTGGGGCGCAACGACGTGGGGCGGGTGTCCGATATCGGCGCGGTGAAGGTCACCGAAAAAATGGTGATCGAACGTTACTCCAACGTCATGCACATCGTGTCCAACGTCACCGGGCAATTGCGCGAGGGGCTCAGCGCGATGGACGCGCTGCGGGCGATCCTGCCGGCGGGTACGCTGTCCGGCGCGCCGAAGATCCGCGCCATGGAGATCATCGACGAGCTGGAGCC…	GGCCCGCTGGCCAACGGCGCCACCACCATTCTGTTCGAGGGCGTGCCGAACTACCCCGACGTGACCCGCGTGGCGAAGATCATCGACAAGCACAAGGTCAACATCCTCTACACCGCGCCGACCGCGATCCGCGCGATGATGGCCGAAGGCAAGGCGGCGGTGGCCGGTGCCGACGGTTCCAGCCTGCGTCTGCTCGGTTCGGTGGGCGAGCCGATCAACCCGGAAGCCTGGCAGTGGTACTACGAGACCGTCGGCCAGTCGCGCTGCCCGATCGTCGACACCTGGTGGCAGACCGAGACCGGCGCCTGCCTGATGACCCCGCTGCCGGGCGCCCACGCGATGAAGCCGGGCTCCGCGGCCAAGCCGTTCTTCGGCGTGGTTCCGGCACTGATGTCACCG…	390	498	373	442	366	370	443	2882	TRUE
390	P 4620									0	0	0	0	0	0	0	0	TRUE
391	P 2525									0	0	0	0	0	0	0	0	TRUE
392	P 2526									0	0	0	0	0	0	0	0	TRUE
393	P 2536									0	0	0	0	0	0	0	0	TRUE
394	P 2610									0	0	0	0	0	0	0	0	TRUE
395	P 2640									0	0	0	0	0	0	0	0	TRUE
2092	CCBH6393	GGCCCGTTGGCCAATGGCGCTACCACCATTCTGTTCGAGGGCGTGCCGAACTACCCCGACGTGACCCGCGTGGCGAAAATCATCGACAAGCACAAGGTCAACATCCTCTACACCGCCCCGACCGCGATCCGCGCGATGATGGCCGAAGGCAAGGCGGCGGTGGCCGGTGCCGACGGTTCCAGCCTGCGTCTGCTCGGTTCGGTGGGCGAGCCGATCAACCCGGAAGCCTGGCAGTGGTACTACGAGACCGTCGGCCAGTCGCGCTGCCCGATCGTCGACACCTGGTGGCAGACCGAGACCGGCGCCTGCCTGATGACCCCGTTGCCGGGCGCCCATGCGATGAAGCCGGGCTCCGCGGCCAAGCCGTTCTTCGGCGTGGTCCCGGCGCTG	ATGTCACCGTGCCGTTCAAGGAAGAGGCCTATCGTCTGGTGGACGAATTGAGCGAGCGGGCCACCCGGGCCGGGGCGGTGAACACCCTGATCCGCCTGGCCGACGGTCGCCTGCGCGGCGACAACACCGACGGCGCGGGCTTGCTGCGGGACCTGACGGCGAACGCCGGGGTCGAGCTGCGCGGCAAGCGGGTTCTCCTGCTCGGCGCCGGCGGTGCGGTGCGCGGGGTGCTCGAACCCTTCCTCGGCGAGTGCCCGGCGGAGCTGCTGATCGCCAACCGCACGGCGCGGAAGGCCGTGGATCTGGCCGAGCGGTTCGCCGATCTCGGCGCGGTGCGCGGCTGCGGTTTCGCCGAGGTCGAAGGGCCTTTCGACCTGGTCGTCAACGGCACCTCGGCCA…	CTGCTCGGCCTCTCCGGCGGCGTGGACTCCTCGGTGGTCGCCGCGCTGCTGCACAAGGCCATCGGCGACCAACTGACCTGCGTGTTCGTCGACAACGGCCTGCTGCGCCTGCACGAAGGCGACCAGGTGATGGCCATGTTCGCCGAGAACATGGGCGTGAAGGTGATCCGCGCCAACGCCGAGGACAAGTTCCTCGGCCGCCTGGCCGGCGTCGCCGATCCGGAAGAGAAGCGCAAGATCATCGGCCGCACCTTCATCGAAGTCTTCGACGAAGAAGCCACCAAGCTGCAGGACGTGAAGTTCCTCGCCCAGGGCACCATCTACCCCGACGTGATCGAGTCGGCCGGCGCCAAGACCGGCAAGGCCCACGTGA	CTGCAGGAGGTCATCAAGCGCCTGGCGCTGGCCCGCTTCGACGTGGCTTTCCACCTGCGCCACAACGGCAAGACCATCTTCGCCCTGCACGAGGCGCGAGACGAGCTGGCCCGCGCGCGCCGGGTCGGCGCGGTGTGCGGCCAGGCATTCCTCGAGCAGGCGTTGCCGATCGAGGTCGAGCGCAACGGCCTGCACCTGTGGGGCTGGGTCGGCTTGCCGACCTTCTCCCGCAGCCAGCCGGACCTGCAGTACTTCTATGTGAACGGGCGCATGGTGCGCGACAAGCTGGTCGCCCACGCGGTGCGCCAGGCTTATCGCGACGTGCTGTACAACGGCCGGCATCCGACCTTCGTGCTGTTCTTCGAAGTCGATCCGGCGGTGGTGGACGTCAACGTGCAC…	ATGTTCCTCAACCTCGGCCCGAACCACCCGTCCGCCCACGGCGCGTTCCGCATTATCCTGCAACTGGACGGCGAGGAGATCATCGACTGCGTCCCGGAGATCGGCTACCACCACCGCGGCGCCGAGAAGATGGCCGAGCGCCAGTCCTGGCACAGTTTCATCCCCTACACCGACCGCATCGACTACCTCGGCGGTGTGATGAACAACCTGCCCTACGTACTCTCGGTGGAGAAGCTCGCCGGGATCAAGGTGCCGCAGCGGGTCGACGTGATCCGGATCATGATGGCGGAGTTCTTCCGTATCCTGAACCACCTGCTGTACCTGGGCACCTATATCCAGGACGTCGGCGCCATGACCCCGGTGTTC	CATCGTCCAGGCACGCCCGGAAACCGTGAAGAGCCGCGCCAGCGCCACGGTCATGGAGCGCTACCTGCTGAAAGAGAAGGGGACCGTCCTGGTGGAAGGACGTGCCATCGGTCAGCGCATCGGTGCCGGTCCGGTCAAGGTGATCAACGACGTGTCGGAAATGGACAAGGTCCAACCGGGTGACGTCCTGGTCTCCGACATGACCGACCCGGACTGGGAGCCGGTGATGAAGCGCGCCAGCGCCATCGTCACCAACCGCGGCGGGCGTACCTGCCACGCGGCGATCATCGCTCGCGAACTGGGCATCCCGGCGGTGGTCGGTTGCGGCAATGCCACCCAGATCCTGCAGGATGGCCAGGGGGTGACCGTT	TGTCGTGGGCAGCTCGCCGGAGGTGCTGGTACGGGTCGAGGATGGCCTGGTGACGGTGCGCCCGATCGCCGGTACCCGTCCGCGCGGGATCAACGAAGAGGCAGACCTGGCGCTGGAGCAGGATCTGCTGTCGGACGCCAAGGAGATCGCCGAGCACCTGATGCTGATCGACCTGGGGCGCAACGACGTGGGGCGGGTGTCCGACATCGGCGCGGTGAAGGTCACCGAAAAAATGGTGATCGAACGTTACTCCAACGTCATGCACATCGTGTCCAACGTCACCGGGCAATTGCGCGAGGGGCTCAGCGCGATGGACGCGCTGCGGGCGATCCTGCCGGCGGGTACGCTGTCCGGCGCGCCGAAGATCCGCGCCATGGAGATCATCGACGAGCTGGAGCC…	GGCCCGTTGGCCAATGGCGCTACCACCATTCTGTTCGAGGGCGTGCCGAACTACCCCGACGTGACCCGCGTGGCGAAAATCATCGACAAGCACAAGGTCAACATCCTCTACACCGCCCCGACCGCGATCCGCGCGATGATGGCCGAAGGCAAGGCGGCGGTGGCCGGTGCCGACGGTTCCAGCCTGCGTCTGCTCGGTTCGGTGGGCGAGCCGATCAACCCGGAAGCCTGGCAGTGGTACTACGAGACCGTCGGCCAGTCGCGCTGCCCGATCGTCGACACCTGGTGGCAGACCGAGACCGGCGCCTGCCTGATGACCCCGTTGCCGGGCGCCCATGCGATGAAGCCGGGCTCCGCGGCCAAGCCGTTCTTCGGCGTGGTCCCGGCGCTGATGTCACCG…	390	498	373	442	366	370	443	2882	TRUE
2093	CCBH5698	GGCCCGCTGGCCAACGGCGCCACCACCATTCTGTTCGAGGGCGTGCCGAACTACCCCGACGTGACCCGCGTGGCGAAAATCATCGACAAGCACAAGGTCAACATCCTCTACACCGCGCCGACCGCGATCCGCGCGATGATGGCCGAAGGCAAGGCGGCGGTGGCCGGTGCCGACGGTTCCAGCCTGCGTCTGCTCGGTTCGGTGGGCGAGCCGATCAACCCGGAAGCCTGGCAGTGGTACTACGAGACCGTCGGCCAGTCGCGCTGCCCGATCGTCGACACCTGGTGGCAGACCGAGACCGGCGCCTGCCTGATGACCCCGCTGCCGGGCGCCCACGCGATGAAGCCGGGCTCTGCAGCCAAGCCGTTCTTCGGCGTGGTACCGGCGCTG	ATGTCACCGTGCCGTTCAAGGAAGAGGCCTATCGTCTGGTGGACGAGTTGAGCGAGCGGGCCACCCGGGCCGGGGCGGTGAACACCCTGATCCGCCTCGCCGACGGTCGCCTGCGCGGCGACAACACCGACGGCGCCGGCCTGCTGCGGGACCTGACGGCGAACGCCGGGGTCGAGCTGCGCGGCAAGCGGGTTCTCCTGCTCGGCGCCGGCGGTGCGGTGCGTGGGGTGCTCGAACCCTTCCTCGGCGAGTGCCCGGCGGAGTTGCTGATCGCCAACCGCACGGCGCGGAAGGCCGTGGACCTGGCCGAGCGGTTCGCCGACCTCGGCGCGGTGCACGGCTGCGGTTTCGCCGAGGTCGAAGGGCCTTTCGACCTGATCGTCAACGGCACCTCGGCCA…	CTGCTAGGCCTCTCCGGCGGCGTGGACTCCTCGGTGGTCGCCGCGCTGCTGCACAAGGCCATCGGCGACCAACTGACCTGCGTGTTCGTCGACAACGGCCTGCTGCGCCTGCACGAAGGCGACCAGGTGATGGCCATGTTCGCCGAGAACATGGGCGTGAAGGTGATCCGCGCCAACGCCGAGGACAAGTTCCTCGGCCGCCTGGCCGGCGTCGCCGACCCGGAAGAGAAGCGCAAGATCATCGGCCGCACCTTCATCGAAGTCTTCGACGAAGAAGCCACCAAGCTGCAGGACGTGAAGTTCCTCGCCCAGGGCACCATCTACCCCGACGTGATCGAGTCGGCCGGCGCCAAGACCGGCAAGGCCCACGTGA	CTGCAGGAAGTCATCAAGCGCCTGGCGCTGGCCCGTTTCGACGTGGCTTTCCACCTGCGCCACAACGGCAAGACCATCTTCGCCCTGCACGAGGCGCGAGACGAGCTGGCCCGCGCGCGCCGGGTCGGCGCGGTGTGCGGCCAGGCATTCCTCGAGCAGGCGCTGCCGATCGAGGTCGAGCGCAACGGCCTGCACCTGTGGGGTTGGGTCGGCTTGCCGACCTTCTCCCGCAGCCAGCCGGACCTGCAGTACTTCTATGTGAACGGGCGCATGGTGCGCGACAAGCTGGTCGCCCACGCGGTGCGCCAGGCTTATCGCGACGTGCTGTACAACGGCCGGCATCCGACCTTCGTGCTGTTCTTCGAAGTCGATCCGGCGGTGGTGGACGTCAACGTGCAC…	ATGTTCCTCAACCTCGGCCCGAACCACCCGTCCGCCCACGGCGCGTTCCGCATCATCCTGCAGCTGGACGGCGAGGAGATCATCGACTGCGTCCCGGAGATCGGCTACCACCACCGCGGCGCCGAGAAGATGGCCGAGCGCCAGTCCTGGCACAGTTTCATTCCCTACACCGACCGCATCGACTACCTCGGCGGGGTGATGAACAACCTGCCCTACGTACTCTCGGTGGAGAAGCTCGCCGGGATCAAGGTGCCCCAGCGGGTCGACGTGATCCGGATCATGATGGCGGAGTTCTTCCGTATCCTGAACCACCTGCTGTACCTGGGCACCTATATCCAGGACGTCGGCGCCATGACCCCGGTGTTC	CATCGTCCAGGCACGCCCGGAAACCGTGAAGAGCCGCGCCAGCGCCACGGTCATGGAGCGCTACCTGCTGACAGAGAAGGGGACCGTCCTGGTGGAAGGGCGTGCCATCGGCCAGCGCATCGGTGCCGGTCCGGTCAAGGTGATCAACGACGTGTCGGAAATGGACAAGGTCCAACCGGGTGACGTCCTGGTCTCCGACATGACCGACCCGGACTGGGAGCCGGTGATGAAGCGCGCCAGCGCCATCGTCACCAACCGCGGCGGGCGTACCTGCCACGCGGCGATCATCGCTCGCGAACTGGGCATCCCGGCGGTGGTCGGTTGCGGCAACGCCACCCAGATCCTGCAGGATGGCCAGGGGGTGACCGTT	TGTCGTGGGCAGCTCGCCGGAGGTGCTGGTACGGGTCGAGGATGGCCTGGTGACGGTGCGCCCGATCGCCGGTACCCGTCCGCGCGGGATCAACGAAGAGGCCGACCTGGCACTGGAGCAGGATCTGCTGTCGGACGCCAAGGAGATCGCCGAGCACCTGATGCTGATCGACCTGGGGCGCAACGACGTGGGGCGGGTGTCCGATATCGGCGCGGTGAAGGTCACCGAAAAAATGGTGATCGAACGTTACTCCAACGTCATGCACATCGTGTCCAACGTCACCGGGCAATTGCGCGAGGGGCTCAGCGCGATGGACGCGCTGCGGGCGATCCTGCCGGCGGGCACTCTATCCGGCGCGCCGAAGATCCGCGCCATGGAGATCATCGACGAGCTGGAGCC…	GGCCCGCTGGCCAACGGCGCCACCACCATTCTGTTCGAGGGCGTGCCGAACTACCCCGACGTGACCCGCGTGGCGAAAATCATCGACAAGCACAAGGTCAACATCCTCTACACCGCGCCGACCGCGATCCGCGCGATGATGGCCGAAGGCAAGGCGGCGGTGGCCGGTGCCGACGGTTCCAGCCTGCGTCTGCTCGGTTCGGTGGGCGAGCCGATCAACCCGGAAGCCTGGCAGTGGTACTACGAGACCGTCGGCCAGTCGCGCTGCCCGATCGTCGACACCTGGTGGCAGACCGAGACCGGCGCCTGCCTGATGACCCCGCTGCCGGGCGCCCACGCGATGAAGCCGGGCTCTGCAGCCAAGCCGTTCTTCGGCGTGGTACCGGCGCTGATGTCACCG…	390	498	373	442	366	370	443	2882	TRUE
2104	CTI33									0	0	0	0	0	0	0	0	TRUE
2105	HU52	GGCCCGTTGGCCAATGGCGCTACCACCATTCTGTTCGAGGGCGTGCCGAACTACCCCGACGTGACCCGCGTGGCGAAAATCATCGACAAGCACAAGGTCAACATCCTCTACACCGCCCCGACCGCGATCCGCGCGATGATGGCCGAAGGCAAGGCGGCGGTGGCCGGTGCCGACGGTTCCAGCCTGCGTCTGCTCGGTTCGGTGGGCGAGCCGATCAACCCGGAAGCCTGGCAGTGGTACTACGAGACCGTCGGCCAGTCGCGCTGCCCGATCGTCGACACCTGGTGGCAGACCGAGACCGGCGCCTGCCTGATGACCCCGTTGCCGGGCGCCCATGCGATGAAGCCGGGCTCCGCGGCCAAGCCGTTCTTCGGCGTGGTCCCGGCGCTG	ATGTCACCGTGCCGTTCAAGGAAGAGGCCTATCGTCTGGTGGACGAATTGAGCGAGCGGGCCACCCGGGCCGGGGCGGTGAACACCCTGATCCGCCTGGCCGACGGTCGCCTGCGCGGCGACAACACCGACGGCGCGGGCTTGCTGCGGGACCTGACGGCGAACGCCGGGGTCGAGCTGCGCGGCAAGCGGGTTCTCCTGCTCGGCGCCGGCGGTGCGGTGCGCGGGGTGCTCGAACCCTTCCTCGGCGAGTGCCCGGCGGAGCTGCTGATCGCCAACCGCACGGCGCGGAAGGCCGTGGATCTGGCCGAGCGGTTCGCCGATCTCGGCGCGGTGCGCGGCTGCGGTTTCGCCGAGGTCGAAGGGCCTTTCGACCTGGTCGTCAACGGCACCTCGGCCA…	CTGCTCGGCCTCTCCGGCGGCGTGGACTCCTCGGTGGTCGCCGCGCTGCTGCACAAGGCCATCGGCGACCAACTGACCTGCGTGTTCGTCGACAACGGCCTGCTGCGCCTGCACGAAGGCGACCAGGTGATGGCCATGTTCGCCGAGAACATGGGCGTGAAGGTGATCCGCGCCAACGCCGAGGACAAGTTCCTCGGCCGCCTGGCCGGCGTCGCCGATCCGGAAGAGAAGCGCAAGATCATCGGCCGCACCTTCATCGAAGTCTTCGACGAAGAAGCCACCAAGCTGCAGGACGTGAAGTTCCTCGCCCAGGGCACCATCTACCCCGACGTGATCGAGTCGGCCGGCGCCAAGACCGGCAAGGCCCACGTGA	CTGCAGGAGGTCATCAAGCGCCTGGCGCTGGCCCGCTTCGACGTGGCTTTCCACCTGCGCCACAACGGCAAGACCATCTTCGCCCTGCACGAGGCGCGAGACGAGCTGGCCCGCGCGCGCCGGGTCGGCGCGGTGTGCGGCCAGGCATTCCTCGAGCAGGCGTTGCCGATCGAGGTCGAGCGCAACGGCCTGCACCTGTGGGGCTGGGTCGGCTTGCCGACCTTCTCCCGCAGCCAGCCGGACCTGCAGTACTTCTATGTGAACGGGCGCATGGTGCGCGACAAGCTGGTCGCCCACGCGGTGCGCCAGGCTTATCGCGACGTGCTGTACAACGGCCGGCATCCGACCTTCGTGCTGTTCTTCGAAGTCGATCCGGCGGTGGTGGACGTCAACGTGCAC…	ATGTTCCTCAACCTCGGCCCGAACCACCCGTCCGCCCACGGCGCGTTCCGCATTATCCTGCAACTGGACGGCGAGGAGATCATCGACTGCGTCCCGGAGATCGGCTACCACCACCGCGGCGCCGAGAAGATGGCCGAGCGCCAGTCCTGGCACAGTTTCATCCCCTACACCGACCGCATCGACTACCTCGGCGGTGTGATGAACAACCTGCCCTACGTACTCTCGGTGGAGAAGCTCGCCGGGATCAAGGTGCCGCAGCGGGTCGACGTGATCCGGATCATGATGGCGGAGTTCTTCCGTATCCTGAACCACCTGCTGTACCTGGGCACCTATATCCAGGACGTCGGCGCCATGACCCCGGTGTTC	CATCGTCCAGGCACGCCCGGAAACCGTGAAGAGCCGCGCCAGCGCCACGGTCATGGAGCGCTACCTGCTGAAAGAGAAGGGGACCGTCCTGGTGGAAGGACGTGCCATCGGTCAGCGCATCGGTGCCGGTCCGGTCAAGGTGATCAACGACGTGTCGGAAATGGACAAGGTCCAACCGGGTGACGTCCTGGTCTCCGACATGACCGACCCGGACTGGGAGCCGGTGATGAAGCGCGCCAGCGCCATCGTCACCAACCGCGGCGGGCGTACCTGCCACGCGGCGATCATCGCTCGCGAACTGGGCATCCCGGCGGTGGTCGGTTGCGGCAATGCCACCCAGATCCTGCAGGATGGCCAGGGGGTGACCGTT	TGTCGTGGGCAGCTCGCCGGAGGTGCTGGTACGGGTCGAGGATGGCCTGGTGACGGTGCGCCCGATCGCCGGTACCCGTCCGCGCGGGATCAACGAAGAGGCAGACCTGGCGCTGGAGCAGGATCTGCTGTCGGACGCCAAGGAGATCGCCGAGCACCTGATGCTGATCGACCTGGGGCGCAACGACGTGGGGCGGGTGTCCGACATCGGCGCGGTGAAGGTCACCGAAAAAATGGTGATCGAACGTTACTCCAACGTCATGCACATCGTGTCCAACGTCACCGGGCAATTGCGCGAGGGGCTCAGCGCGATGGACGCGCTGCGGGCGATCCTGCCGGCGGGTACGCTGTCCGGCGCGCCGAAGATCCGCGCCATGGAGATCATCGACGAGCTGGAGCC…	GGCCCGTTGGCCAATGGCGCTACCACCATTCTGTTCGAGGGCGTGCCGAACTACCCCGACGTGACCCGCGTGGCGAAAATCATCGACAAGCACAAGGTCAACATCCTCTACACCGCCCCGACCGCGATCCGCGCGATGATGGCCGAAGGCAAGGCGGCGGTGGCCGGTGCCGACGGTTCCAGCCTGCGTCTGCTCGGTTCGGTGGGCGAGCCGATCAACCCGGAAGCCTGGCAGTGGTACTACGAGACCGTCGGCCAGTCGCGCTGCCCGATCGTCGACACCTGGTGGCAGACCGAGACCGGCGCCTGCCTGATGACCCCGTTGCCGGGCGCCCATGCGATGAAGCCGGGCTCCGCGGCCAAGCCGTTCTTCGGCGTGGTCCCGGCGCTGATGTCACCG…	390	498	373	442	366	370	443	2882	TRUE
2106	HU169									0	0	0	0	0	0	0	0	TRUE
2107	PCI045	GGCCCGCTGGCCAACGGCGCCACCACCATTCTGTTCGAGGGCGTGCCGAACTACCCCGACGTGACCCGCGTGGCGAAGATCATCGACAAGCACAAGGTCAACATCCTCTACACCGCGCCGACCGCGATCCGCGCGATGATGGCCGAAGGCAAGGCGGCGGTGGCCGGTGCCGACGGTTCCAGCCTGCGTCTGCTCGGTTCGGTGGGCGAGCCGATCAACCCGGAAGCCTGGCAGTGGTACTACGAGACCGTCGGCCAGTCGCGCTGCCCGATCGTCGACACCTGGTGGCAGACCGAGACCGGCGCCTGCCTGATGACCCCGCTGCCGGGCGCCCACGCGATGAAGCCGGGCTCCGCGGCCAAGCCGTTCTTCGGCGTGGTTCCGGCACTG	ATGTCACCGTGCCGTTCAAGGAAGAGGCCTATCGTCTGGTGGACGAATTGAGCGAGCGGGCCACCCGGGCCGGGGCGGTGAACACCCTGATCCGCCTGGCCGACGGTCGCCTGCGCGGCGACAACACCGACGGCGCGGGCTTGCTGCGGGACCTGACGGCGAACGCCGGGGTCGAGCTGCGCGGCAAGCGGGTTCTCCTGCTCGGCGCCGGCGGTGCGGTGCGCGGGGTGCTCGAACCCTTCCTCGGCGAGTGCCCGGCGGAGTTGCTGATCGCCAACCGCACGGCGCGGAAGGCCGTGGATCTGGCCGAGCGGTTCGCCGATCTCGGCGCGGTGCGCGGCTGCGGTTTCGCCGAGGTCGAAGGGCCTTTCGACCTGGTCGTCAACGGCACCTCGGCCA…	CTGCTCGGCCTCTCCGGCGGCGTGGACTCCTCGGTGGTCGCCGCGCTGCTGCACAAGGCCATCGGCGACCAACTGACCTGCGTGTTCGTCGACAACGGCCTGCTGCGCCTGCACGAAGGCGACCAGGTGATGGCCATGTTCGCCGAGAACATGGGCGTGAAGGTGATCCGTGCCAACGCCGAGGACAAGTTCCTCGGCCGCCTGGCCGGCGTCGCCGATCCGGAAGAGAAGCGCAAGATCATCGGCCGCACCTTCATCGAAGTCTTCGACGAAGAAGCCACCAAGCTGCAGGACGTGAAGTTCCTCGCCCAGGGCACCATCTACCCCGACGTGATCGAGTCGGCCGGCGCCAAGACCGGCAAGGCCCACGTGA	CTGCAGGAAGTCATCAAGCGCCTGGCGCTGGCCCGTTTCGACGTGGCTTTCCACCTGCGCCACAACGGCAAGACCATCTTCGCCCTGCACGAGGCGCGAGACGAGCTGGCCCGCGCGCGCCGGGTCGGCGCGGTGTGCGGCCAGGCATTCCTCGAGCAGGCGCTGCCGATCGAGGTCGAGCGCAACGGTCTGCACCTGTGGGGCTGGGTCGGCTTGCCGACCTTCTCCCGCAGCCAGCCGGACCTGCAGTACTTCTATGTGAACGGGCGCATGGTGCGCGACAAGCTGGTCGCCCACGCGGTGCGCCAGGCTTATCGCGACGTGCTGTACAACGGCCGGCATCCGACCTTCGTGCTGTTCTTCGAAGTCGATCCGGCGGTGGTGGACGTCAACGTGCAC…	ATGTTCCTCAACCTCGGCCCGAACCACCCGTCCGCCCACGGCGCGTTCCGCATCATCCTGCAACTGGACGGCGAGGAGATCATCGACTGCGTCCCGGAGATCGGCTACCACCACCGCGGCGCCGAGAAGATGGCCGAGCGCCAGTCCTGGCACAGTTTCATCCCCTACACCGACCGCATCGACTACCTCGGCGGGGTGATGAACAACCTGCCCTACGTACTCTCGGTGGAGAAGCTCGCCGGGATCAAGGTGCCGCAGCGGGTCGACGTGATCCGGATCATGATGGCGGAGTTCTTCCGTATCCTGAACCACCTGCTGTACCTGGGCACCTATATCCAGGACGTCGGCGCCATGACCCCGGTGTTC	CATCGTCCAGGCACGCCCGGAAACCGTGAAGAGCCGCGCCAGCGCCACGGTCATGGAGCGCTACCTGCTGAAAGAGAAGGGGACCGTCCTGGTGGAAGGACGTGCCATCGGCCAGCGCATCGGTGCCGGTCCAGTCAAGGTGATCAACGACGTGTCGGAAATGGACAAGGTCCAACCGGGTGACGTCCTGGTCTCCGACATGACCGACCCGGACTGGGAGCCGGTGATGAAGCGCGCCAGCGCCATCGTCACCAACCGCGGCGGGCGTACCTGCCACGCGGCGATCATCGCTCGCGAACTGGGCATCCCGGCGGTGGTCGGTTGCGGCAACGCCACCCAGATCCTGCAGGATGGGCAGGGGGTGACCGTT	TGTCGTGGGCAGCTCGCCGGAGGTGCTGGTACGGGTCGAGGATGGCCTGGTCACGGTGCGCCCGATCGCCGGTACCCGTCCGCGCGGGATCAACGAAGAGGCCGACCTGGCGCTGGAGCAGGATCTGCTGTCGGACGCCAAGGAGATCGCCGAGCACCTGATGCTGATCGACCTGGGGCGCAACGACGTGGGGCGGGTGTCCGATATCGGCGCGGTGAAGGTCACCGAAAAAATGGTGATCGAACGTTACTCCAACGTCATGCACATCGTGTCCAACGTCACCGGGCAATTGCGCGAGGGGCTCAGCGCGATGGACGCGCTGCGGGCGATCCTGCCGGCGGGTACGCTGTCCGGCGCGCCGAAGATCCGCGCCATGGAGATCATCGACGAGCTGGAGCC…	GGCCCGCTGGCCAACGGCGCCACCACCATTCTGTTCGAGGGCGTGCCGAACTACCCCGACGTGACCCGCGTGGCGAAGATCATCGACAAGCACAAGGTCAACATCCTCTACACCGCGCCGACCGCGATCCGCGCGATGATGGCCGAAGGCAAGGCGGCGGTGGCCGGTGCCGACGGTTCCAGCCTGCGTCTGCTCGGTTCGGTGGGCGAGCCGATCAACCCGGAAGCCTGGCAGTGGTACTACGAGACCGTCGGCCAGTCGCGCTGCCCGATCGTCGACACCTGGTGGCAGACCGAGACCGGCGCCTGCCTGATGACCCCGCTGCCGGGCGCCCACGCGATGAAGCCGGGCTCCGCGGCCAAGCCGTTCTTCGGCGTGGTTCCGGCACTGATGTCACCG…	390	498	373	442	366	370	443	2882	TRUE
2108	PCI124	GGCCCGCTGGCCAACGGCGCCACCACCATTCTGTTCGAGGGCGTGCCGAACTACCCCGACGTGACCCGCGTGGCGAAGATCATCGACAAGCACAAGGTCAACATCCTCTACACCGCGCCGACCGCGATCCGCGCGATGATGGCCGAAGGCAAGGCGGCGGTGGCCGGTGCCGACGGTTCCAGCCTGCGTCTGCTCGGTTCGGTGGGCGAGCCGATCAACCCGGAAGCCTGGCAGTGGTACTACGAGACCGTCGGCCAGTCGCGCTGCCCGATCGTCGACACCTGGTGGCAGACCGAGACCGGCGCCTGCCTGATGACCCCGCTGCCGGGCGCCCACGCGATGAAGCCGGGCTCCGCGGCCAAGCCGTTCTTCGGCGTGGTTCCGGCACTG	ATGTCACCGTGCCGTTCAAGGAAGAGGCCTATCGTCTGGTGGACGAATTGAGCGAGCGGGCCACCCGGGCCGGGGCGGTGAACACCCTGATCCGCCTGGCCGACGGTCGCCTGCGCGGCGACAACACCGACGGCGCGGGCTTGCTGCGGGACCTGACGGCGAACGCCGGGGTCGAGCTGCGCGGCAAGCGGGTTCTCCTGCTCGGCGCCGGCGGTGCGGTGCGCGGGGTGCTCGAACCCTTCCTCGGCGAGTGCCCGGCGGAGTTGCTGATCGCCAACCGCACGGCGCGGAAGGCCGTGGATCTGGCCGAGCGGTTCGCCGATCTCGGCGCGGTGCGCGGCTGCGGTTTCGCCGAGGTCGAAGGGCCTTTCGACCTGGTCGTCAACGGCACCTCGGCCA…	CTGCTCGGCCTCTCCGGCGGCGTGGACTCCTCGGTGGTCGCCGCGCTGCTGCACAAGGCCATCGGCGACCAACTGACCTGCGTGTTCGTCGACAACGGCCTGCTGCGCCTGCACGAAGGCGACCAGGTGATGGCCATGTTCGCCGAGAACATGGGCGTGAAGGTGATCCGTGCCAACGCCGAGGACAAGTTCCTCGGCCGCCTGGCCGGCGTCGCCGATCCGGAAGAGAAGCGCAAGATCATCGGCCGCACCTTCATCGAAGTCTTCGACGAAGAAGCCACCAAGCTGCAGGACGTGAAGTTCCTCGCCCAGGGCACCATCTACCCCGACGTGATCGAGTCGGCCGGCGCCAAGACCGGCAAGGCCCACGTGA	CTGCAGGAAGTCATCAAGCGCCTGGCGCTGGCCCGTTTCGACGTGGCTTTCCACCTGCGCCACAACGGCAAGACCATCTTCGCCCTGCACGAGGCGCGAGACGAGCTGGCCCGCGCGCGCCGGGTCGGCGCGGTGTGCGGCCAGGCATTCCTCGAGCAGGCGCTGCCGATCGAGGTCGAGCGCAACGGTCTGCACCTGTGGGGCTGGGTCGGCTTGCCGACCTTCTCCCGCAGCCAGCCGGACCTGCAGTACTTCTATGTGAACGGGCGCATGGTGCGCGACAAGCTGGTCGCCCACGCGGTGCGCCAGGCTTATCGCGACGTGCTGTACAACGGCCGGCATCCGACCTTCGTGCTGTTCTTCGAAGTCGATCCGGCGGTGGTGGACGTCAACGTGCAC…	ATGTTCCTCAACCTCGGCCCGAACCACCCGTCCGCCCACGGCGCGTTCCGCATCATCCTGCAACTGGACGGCGAGGAGATCATCGACTGCGTCCCGGAGATCGGCTACCACCACCGCGGCGCCGAGAAGATGGCCGAGCGCCAGTCCTGGCACAGTTTCATCCCCTACACCGACCGCATCGACTACCTCGGCGGGGTGATGAACAACCTGCCCTACGTACTCTCGGTGGAGAAGCTCGCCGGGATCAAGGTGCCGCAGCGGGTCGACGTGATCCGGATCATGATGGCGGAGTTCTTCCGTATCCTGAACCACCTGCTGTACCTGGGCACCTATATCCAGGACGTCGGCGCCATGACCCCGGTGTTC	CATCGTCCAGGCACGCCCGGAAACCGTGAAGAGCCGCGCCAGCGCCACGGTCATGGAGCGCTACCTGCTGAAAGAGAAGGGGACCGTCCTGGTGGAAGGACGTGCCATCGGCCAGCGCATCGGTGCCGGTCCAGTCAAGGTGATCAACGACGTGTCGGAAATGGACAAGGTCCAACCGGGTGACGTCCTGGTCTCCGACATGACCGACCCGGACTGGGAGCCGGTGATGAAGCGCGCCAGCGCCATCGTCACCAACCGCGGCGGGCGTACCTGCCACGCGGCGATCATCGCTCGCGAACTGGGCATCCCGGCGGTGGTCGGTTGCGGCAACGCCACCCAGATCCTGCAGGATGGGCAGGGGGTGACCGTT	TGTCGTGGGCAGCTCGCCGGAGGTGCTGGTACGGGTCGAGGATGGCCTGGTCACGGTGCGCCCGATCGCCGGTACCCGTCCGCGCGGGATCAACGAAGAGGCCGACCTGGCGCTGGAGCAGGATCTGCTGTCGGACGCCAAGGAGATCGCCGAGCACCTGATGCTGATCGACCTGGGGCGCAACGACGTGGGGCGGGTGTCCGATATCGGCGCGGTGAAGGTCACCGAAAAAATGGTGATCGAACGTTACTCCAACGTCATGCACATCGTGTCCAACGTCACCGGGCAATTGCGCGAGGGGCTCAGCGCGATGGACGCGCTGCGGGCGATCCTGCCGGCGGGTACGCTGTCCGGCGCGCCGAAGATCCGCGCCATGGAGATCATCGACGAGCTGGAGCC…	GGCCCGCTGGCCAACGGCGCCACCACCATTCTGTTCGAGGGCGTGCCGAACTACCCCGACGTGACCCGCGTGGCGAAGATCATCGACAAGCACAAGGTCAACATCCTCTACACCGCGCCGACCGCGATCCGCGCGATGATGGCCGAAGGCAAGGCGGCGGTGGCCGGTGCCGACGGTTCCAGCCTGCGTCTGCTCGGTTCGGTGGGCGAGCCGATCAACCCGGAAGCCTGGCAGTGGTACTACGAGACCGTCGGCCAGTCGCGCTGCCCGATCGTCGACACCTGGTGGCAGACCGAGACCGGCGCCTGCCTGATGACCCCGCTGCCGGGCGCCCACGCGATGAAGCCGGGCTCCGCGGCCAAGCCGTTCTTCGGCGTGGTTCCGGCACTGATGTCACCG…	390	498	373	442	366	370	443	2882	TRUE
2109	PCI042	GGCCCGCTGGCCAACGGCGCCACCACCATTCTGTTCGAGGGCGTGCCGAACTACCCCGACGTGACCCGCGTGGCGAAAATCATCGACAAGCACAAGGTCAACATCCTCTACACCGCGCCGACCGCGATCCGCGCGATGATGGCCGAAGGCAAGGCGGCGGTGGCCGGTGCCGACGGTTCCAGCCTGCGTCTGCTCGGTTCGGTGGGCGAGCCGATCAACCCGGAAGCCTGGCAGTGGTACTACGAGACCGTCGGCCAGTCGCGCTGCCCGATCGTCGACACCTGGTGGCAGACCGAGACCGGCGCCTGCCTGATGACCCCGCTGCCGGGCGCCCACGCGATGAAGCCGGGCTCTGCAGCCAAGCCGTTCTTCGGCGTGGTACCGGCACTG	ATGTCACCGTGCCGTTCAAGGAAGAGGCCTATCGTCTGGTGGACGAGTTGAGCGAGCGGGCCACCCGGGCCGGGGCGGTGAACACCCTGATCCGCCTCGCCGACGGTCGCCTGCGCGGCGACAACACCGACGGCGCCGGCCTGCTGCGGGACCTGACGGCGAACGCCGGGGTCGAGCTGCGCGGCAAGCGGGTTCTCCTGCTCGGCGCCGGCGGTGCGGTGCGTGGGGTGCTCGAACCCTTCCTCGGCGAGTGCCCGGCGGAGTTGCTGATCGCCAACCGCACGGCGCGGAAGGCCGTGGACCTGGCCGAGCGGTTCGCCGACCTCGGCGCGGTGCACGGCTGCGGTTTCGCCGAGGTCGAAGGGCCTTTCGACCTGATCGTCAACGGCACCTCGGCCA…	CTGCTCGGCCTCTCCGGCGGCGTGGACTCCTCGGTGGTCGCCGCGCTGCTGCACAAGGCCATCGGCGACCAACTGACCTGCGTGTTCGTCGACAACGGCCTGCTGCGCCTGCACGAAGGCGACCAGGTGATGGCCATGTTCGCCGAGAACATGGGCGTGAAGGTGATCCGCGCCAACGCCGAGGACAAGTTCCTCGGCCGCCTGGCCGGCGTCGCCGACCCGGAAGAGAAGCGCAAGATCATCGGCCGCACCTTCATCGAAGTCTTCGACGAAGAAGCCACCAAGCTGCAGGACGTGAAGTTCCTCGCCCAGGGCACCATCTACCCCGACGTGATCGAGTCGGCCGGCGCCAAGACCGGCAAGGCCCACGTGA	CTGCAGGAGGTCATCAAGCGCCTGGCGCTGGCCCGCTTCGACGTGGCTTTCCACCTGCGCCACAACGGCAAGACCATCTTCGCCCTGCACGAGGCGCGAGACGAGCTGGCCCGCGCGCGCCGGGTCGGCGCGGTGTGCGGCCAGGCATTCCTCGAGCAGGCGCTGCCGATCGAGGTCGAGCGCAACGGCCTGCACCTGTGGGGCTGGGTCGGCTTGCCGACCTTCTCCCGCAGCCAGCCGGACCTGCAGTACTTCTATGTGAACGGGCGCATGGTGCGCGACAAGCTGGTCGCCCACGCGGTGCGCCAGGCTTATCGCGACGTGCTGTACAACGGCCGGCATCCGACCTTCGTGCTGTTCTTCGAAGTCGATCCGGCGGTGGTGGACGTCAACGTGCAC…	ATGTTCCTCAACCTCGGCCCGAACCACCCGTCCGCCCACGGCGCGTTCCGCATCATCCTGCAACTGGACGGCGAGGAGATCATCGACTGCGTCCCGGAGATCGGCTACCACCACCGCGGCGCCGAGAAGATGGCCGAGCGCCAGTCCTGGCACAGTTTCATCCCCTACACCGACCGCATCGACTACCTCGGCGGGGTGATGAACAACCTGCCCTACGTACTCTCGGTGGAGAAGCTCGCAGGGATCAAGGTGCCGCAGCGGGTCGACGTGATCCGGATCATGATGGCGGAGTTCTTCCGTATCCTGAACCACCTGCTGTACCTGGGCACCTATATCCAAGACGTCGGCGCCATGACCCCGGTGTTC	CATCGTCCAGGCACGCCCGGAAACCGTGAAGAGCCGCGCCAGCGCCACGGTCATGGAGCGCTACCTGCTGAAAGAGAAGGGGACCGTCCTGGTGGAAGGGCGTGCCATCGGCCAGCGCATCGGTGCCGGTCCGGTCAAGGTGATCAACGACGTGTCGGAAATGGACAAGGTCCAACCGGGTGACGTCCTGGTCTCCGACATGACCGACCCGGACTGGGAGCCGGTGATGAAGCGCGCCAGCGCCATCGTCACCAACCGCGGCGGGCGTACCTGCCACGCGGCGATCATCGCTCGCGAACTGGGCATCCCGGCGGTGGTCGGTTGCGGCAACGCCACCCAGATCCTGCAGGATGGCCAGGGGGTGACCGTT	TGTCGTGGGCAGCTCGCCGGAGGTGCTGGTACGGGTCGAGGATGGCCTGGTGACGGTGCGCCCGATCGCCGGTACCCGTCCGCGCGGGATCAACGAAGAGGCCGACCTGGCACTGGAGCAGGATCTGCTGTCGGACGCCAAGGAGATCGCCGAGCACCTGATGCTGATCGACCTGGGGCGCAACGACGTGGGGCGGGTGTCCGATATCGGCGCGGTGAAGGTCACCGAAAAAATGGTGATCGAACGTTACTCCAACGTCATGCACATCGTGTCCAACGTCACCGGGCAATTGCGCGAGGGGCTCAGCGCGATGGACGCGCTGCGGGCGATTCTGCCGGCGGGCACTCTATCCGGCGCGCCGAAGATCCGCGCCATGGAGATCATCGACGAGCTGGAGCC…	GGCCCGCTGGCCAACGGCGCCACCACCATTCTGTTCGAGGGCGTGCCGAACTACCCCGACGTGACCCGCGTGGCGAAAATCATCGACAAGCACAAGGTCAACATCCTCTACACCGCGCCGACCGCGATCCGCGCGATGATGGCCGAAGGCAAGGCGGCGGTGGCCGGTGCCGACGGTTCCAGCCTGCGTCTGCTCGGTTCGGTGGGCGAGCCGATCAACCCGGAAGCCTGGCAGTGGTACTACGAGACCGTCGGCCAGTCGCGCTGCCCGATCGTCGACACCTGGTGGCAGACCGAGACCGGCGCCTGCCTGATGACCCCGCTGCCGGGCGCCCACGCGATGAAGCCGGGCTCTGCAGCCAAGCCGTTCTTCGGCGTGGTACCGGCACTGATGTCACCG…	390	498	373	442	366	370	443	2882	TRUE
2110	PCI059	GGCCCGCTGGCCAACGGCGCCACCACCATTCTGTTCGAGGGCGTGCCGAACTACCCCGACGTGACCCGCGTGGCGAAAATCATCGACAAGCACAAGGTCAACATCCTCTACACCGCGCCGACCGCGATCCGCGCGATGATGGCCGAAGGCAAGGCGGCGGTGGCCGGTGCCGACGGTTCCAGCCTGCGTCTGCTCGGTTCGGTGGGCGAGCCGATCAACCCGGAAGCCTGGCAGTGGTACTACGAGACCGTCGGCCAGTCGCGCTGCCCGATCGTCGACACCTGGTGGCAGACCGAGACCGGCGCCTGCCTGATGACCCCGCTGCCGGGCGCCCACGCGATGAAGCCGGGCTCTGCAGCCAAGCCGTTCTTCGGCGTGGTACCGGCACTG	ATGTCACCGTGCCGTTCAAGGAAGAGGCCTATCGTCTGGTGGACGAGTTGAGCGAGCGGGCCACCCGGGCCGGGGCGGTGAACACCCTGATCCGCCTCGCCGACGGTCGCCTGCGCGGCGACAACACCGACGGCGCCGGCCTGCTGCGGGACCTGACGGCGAACGCCGGGGTCGAGCTGCGCGGCAAGCGGGTTCTCCTGCTCGGCGCCGGCGGTGCGGTGCGTGGGGTGCTCGAACCCTTCCTCGGCGAGTGCCCGGCGGAGTTGCTGATCGCCAACCGCACGGCGCGGAAGGCCGTGGACCTGGCCGAGCGGTTCGCCGACCTCGGCGCGGTGCACGGCTGCGGTTTCGCCGAGGTCGAAGGGCCTTTCGACCTGATCGTCAACGGCACCTCGGCCA…	CTGCTCGGCCTCTCCGGCGGCGTGGACTCCTCGGTGGTCGCCGCGCTGCTGCACAAGGCCATCGGCGACCAACTGACCTGCGTGTTCGTCGACAACGGCCTGCTGCGCCTGCACGAAGGCGACCAGGTGATGGCCATGTTCGCCGAGAACATGGGCGTGAAGGTGATCCGCGCCAACGCCGAGGACAAGTTCCTCGGCCGCCTGGCCGGCGTCGCCGATCCGGAAGAGAAGCGCAAGATCATCGGCCGCACCTTCATCGAAGTCTTCGACGAAGAAGCCACCAAGCTGCAGGACGTGAAGTTCCTCGCCCAGGGCACCATCTACCCCGACGTGATCGAGTCGGCCGGCGCCAAGACCGGCAAGGCCCACGTGA	CTGCAGGAGGTCATCAAGCGCCTGGCGCTGGCCCGCTTCGACGTGGCTTTCCACCTGCGCCACAACGGCAAGACCATCTTCGCCCTGCACGAGGCGCGAGACGAGCTGGCCCGCGCGCGCCGGGTCGGCGCGGTGTGCGGCCAGGCATTCCTCGAGCAGGCGCTGCCGATCGAGGTCGAGCGCAACGGTCTGCACCTGTGGGGCTGGGTCGGCTTGCCGACCTTCTCCCGCAGCCAGCCGGACCTGCAGTACTTCTATGTGAACGGGCGCATGGTGCGCGACAAGCTGGTCGCCCACGCGGTGCGCCAGGCTTATCGCGACGTGCTGTACAACGGCCGGCATCCGACCTTCGTGCTGTTCTTCGAAGTCGATCCGGCGGTGGTGGACGTCAACGTGCAC…	ATGTTCCTCAACCTCGGCCCGAACCACCCGTCCGCCCACGGCGCGTTCCGCATCATCCTGCAACTGGACGGCGAGGAGATCATCGACTGCGTCCCGGAGATCGGCTACCACCACCGCGGCGCCGAGAAGATGGCCGAGCGCCAGTCCTGGCACAGTTTCATCCCCTACACCGACCGCATCGACTACCTCGGCGGGGTGATGAACAACCTGCCCTACGTACTCTCGGTGGAGAAGCTCGCCGGGATCAAGGTGCCGCAGCGGGTCGACGTGATCCGGATCATGATGGCGGAGTTCTTCCGTATCCTGAACCACCTGCTGTACCTGGGCACCTATATCCAGGACGTCGGCGCCATGACCCCGGTGTTC	CATCGTCCAGGCACGCCCGGAAACCGTGAAGAGCCGCGCCAGCGCCACGGTCATGGAGCGCTACCTGCTGAAAGAGAAGGGGACCGTCCTGGTGGAAGGACGTGCCATCGGCCAGCGCATCGGTGCCGGTCCGGTCAAAGTGATCAACGACGTGTCGGAAATGGACAAGGTCCAACCGGGTGACGTCCTGGTCTCCGACATGACCGACCCGGACTGGGAGCCGGTGATGAAGCGCGCCAGCGCCATCGTCACCAACCGCGGCGGGCGTACCTGCCACGCGGCGATCATCGCTCGCGAACTGGGCATCCCGGCGGTGGTCGGTTGCGGCAACGCCACCCAGATCCTGCAGGATGGGCAGGGGGTGACCGTT	TGTCGTGGGTAGCTCGCCGGAGGTGCTGGTACGGGTCGAGGATGGCCTGGTCACGGTGCGCCCGATCGCCGGCACCCGTCCGCGCGGGATCAACGAAGAGGCCGACCTGGCGCTGGAGCAGGATCTGCTATCGGACGCCAAGGAGATCGCCGAGCACCTGATGCTGATCGACCTGGGGCGCAACGACGTGGGTCGAGTGTCCGACATCGGCGCGGTGAAGGTCACCGAAAAAATGGTGATCGAACGTTACTCCAACGTCATGCACATCGTGTCCAACGTCACCGGGCAATTGCGCGAGGGGCTCAGCGCGATGGACGCGCTGCGGGCGATCCTGCCGGCGGGTACGCTGTCCGGCGCGCCGAAGATCCGCGCCATGGAGATCATCGACGAGCTGGAGCC…	GGCCCGCTGGCCAACGGCGCCACCACCATTCTGTTCGAGGGCGTGCCGAACTACCCCGACGTGACCCGCGTGGCGAAAATCATCGACAAGCACAAGGTCAACATCCTCTACACCGCGCCGACCGCGATCCGCGCGATGATGGCCGAAGGCAAGGCGGCGGTGGCCGGTGCCGACGGTTCCAGCCTGCGTCTGCTCGGTTCGGTGGGCGAGCCGATCAACCCGGAAGCCTGGCAGTGGTACTACGAGACCGTCGGCCAGTCGCGCTGCCCGATCGTCGACACCTGGTGGCAGACCGAGACCGGCGCCTGCCTGATGACCCCGCTGCCGGGCGCCCACGCGATGAAGCCGGGCTCTGCAGCCAAGCCGTTCTTCGGCGTGGTACCGGCACTGATGTCACCG…	390	498	373	442	366	370	443	2882	TRUE
2111	PCI126	GGCCCGTTGGCCAACGGCGCCACCACCATTCTGTTCGAGGGCGTACCGAACTACCCCGACGTGACCCGCGTGGCGAAGATCATCGACAAGCACAAGGTCAACATCCTCTACACCGCGCCGACCGCGATCCGCGCGATGATGGCCGAAGGCAAGGCGGCGGTGGCCGGTGCCGACGGTTCCAGCCTGCGTCTGCTCGGTTCGGTGGGCGAGCCGATCAACCCGGAAGCCTGGCAGTGGTACTACGAGACCGTCGGCCAGTCGCGCTGCCCGATCGTCGACACCTGGTGGCAGACCGAGACCGGCGCCTGCCTGATGACCCCGTTGCCGGGCGCCCATGCGATGAAGCCGGGCTCCGCGGCCAAGCCGTTCTTCGGCGTGGTCCCGGCGCTG	ATGTCACCGTGCCGTTCAAGGAAGAGGCCTATCGTCTGGTGGACGAATTGAGCGAGCGGGCCACCCGGGCCGGGGCGGTGAACACCCTGATCCGCCTGGCCGACGGTCGCCTGCGCGGCGACAACACCGACGGCGCGGGCTTGCTGCGGGACCTGACGGCGAACGCCGGGGTCGAGCTGCGCGGCAAGCGGGTTCTCCTGCTCGGCGCCGGCGGTGCGGTGCGCGGGGTGCTCGAACCCTTCCTCGGCGAGTGCCCGGCGGAGTTGCTGATCGCCAACCGCACGGCGCGGAAGGCCGTGGACCTGGCCGAGCGATTCGCCGATCTCGGCGCGGTGCGCGGCTGCGGTTTCGCCGAGGTCGAAGGGCCTTTCGACCTGGTCGTCAACGGCACCTCGGCCA…	CTGCTCGGCCTCTCCGGCGGCGTGGACTCCTCGGTGGTCGCCGCGCTGCTGCACAAGGCCATCGGCGACCAACTGACCTGCGTGTTCGTCGACAACGGCCTGCTGCGCCTGCACGAAGGCGACCAGGTGATGGCCATGTTCGCCGAGAACATGGGCGTGAAGGTGATCCGCGCCAACGCCGAGGACAAGTTCCTCGGCCGCCTGGCCGGCGTCGCCGATCCGGAAGAGAAGCGCAAGATCATCGGCCGCACCTTCATCGAAGTCTTCGACGAAGAAGCCACCAAGCTGCAGGACGTGAAGTTCCTCGCCCAGGGCACCATCTACCCCGACGTGATCGAGTCGGCCGGCGCCAAGACCGGCAAGGCCCACGTGA	CTGCAGGAAGTCATCAAGCGCCTGGCGCTGGCCCGTTTCGACGTGGCTTTCCACCTGCGCCACAACGGCAAGACCATCTTCGCCCTGCACGAGGCGCGAGACGAGCTGGCCCGCGCGCGCCGGGTCGGCGCGGTGTGCGGCCAGGCATTCCTCGAGCAGGCGCTGCCGATCGAGGTCGAGCGCAACGGCCTGCACCTGTGGGGCTGGGTCGGCTTGCCGACCTTCTCCCGCAGCCAGCCGGACCTGCAGTACTTCTATGTGAACGGGCGCATGGTGCGCGACAAGCTGGTCGCCCACGCGGTGCGCCAGGCTTATCGCGACGTGCTGTACAACGGCCGGCATCCGACCTTCGTGCTGTTCTTCGAAGTCGATCCGGCGGTGGTGGACGTCAACGTGCAC…	ATGTTCCTCAACCTCGGCCCGAACCACCCGTCCGCCCACGGCGCGTTCCGCATCATCCTGCAACTGGACGGTGAGGAGATCATCGACTGCGTCCCGGAGATCGGCTACCACCACCGCGGCGCCGAGAAGATGGCCGAGCGCCAGTCCTGGCACAGTTTCATCCCCTACACCGACCGCATCGACTACCTCGGCGGGGTGATGAACAACCTGCCCTACGTACTCTCGGTGGAGAAGCTCGCCGGGATCAAGGTGCCGCAGCGGGTCGACGTGATCCGGATCATGATGGCGGAGTTCTTCCGTATCCTGAACCACCTGCTGTACCTGGGCACCTATATCCAGGACGTCGGCGCCATGACCCCGGTGTTC	CATCGTCCAGGCACGCCCGGAAACCGTGAAGAGCCGCGCCAGCGCCACGGTCATGGAGCGCTACCTGCTGAAAGAGAAGGGGACCGTCCTGGTGGAAGGACGTGCCATCGGTCAGCGCATCGGTGCCGGTCCGGTCAAGGTGATCAACGACGTGTCGGAAATGGACAAGGTCCAACCGGGTGACGTCCTGGTCTCCGACATGACCGACCCGGACTGGGAGCCGGTGATGAAGCGCGCCAGCGCCATCGTCACCAACCGCGGCGGGCGTACCTGCCACGCGGCGATCATCGCTCGCGAACTGGGCATCCCGGCGGTGGTCGGTTGCGGCAATGCCACCCAGATCCTGCAGGATGGCCAGGGGGTGACCGTT	TGTCGTGGGCAGCTCGCCGGAGGTGCTGGTACGGGTCGAGGATGGCCTGGTCACGGTGCGCCCGATCGCCGGTACCCGTCCGCGCGGGATCAACGAAGAGGCCGACCTGGCGCTGGAGCAGGATCTGCTGTCGGACGCCAAGGAGATCGCCGAGCACCTGATGCTGATCGACCTGGGGCGCAACGACGTGGGGCGGGTGTCCGATATCGGCGCGGTGAAGGTCACCGAAAAAATGGTGATCGAACGTTACTCCAACGTCATGCACATCGTGTCCAACGTCACCGGGCAATTGCGCGAGGGGCTCAGCGCGATGGACGCGCTGCGGGCGATCCTGCCGGCGGGTACGCTGTCCGGCGCGCCGAAGATCCGCGCCATGGAGATCATCGACGAGCTGGAGCC…	GGCCCGTTGGCCAACGGCGCCACCACCATTCTGTTCGAGGGCGTACCGAACTACCCCGACGTGACCCGCGTGGCGAAGATCATCGACAAGCACAAGGTCAACATCCTCTACACCGCGCCGACCGCGATCCGCGCGATGATGGCCGAAGGCAAGGCGGCGGTGGCCGGTGCCGACGGTTCCAGCCTGCGTCTGCTCGGTTCGGTGGGCGAGCCGATCAACCCGGAAGCCTGGCAGTGGTACTACGAGACCGTCGGCCAGTCGCGCTGCCCGATCGTCGACACCTGGTGGCAGACCGAGACCGGCGCCTGCCTGATGACCCCGTTGCCGGGCGCCCATGCGATGAAGCCGGGCTCCGCGGCCAAGCCGTTCTTCGGCGTGGTCCCGGCGCTGATGTCACCG…	390	498	373	442	366	370	443	2882	TRUE
2112	PCI133	GGCCCGTTGGCCAACGGCGCCACCACCATTCTGTTCGAGGGCGTACCGAACTACCCCGACGTGACCCGCGTGGCGAAGATCATCGACAAGCACAAGGTCAACATCCTCTACACCGCGCCGACCGCGATCCGCGCGATGATGGCCGAAGGCAAGGCGGCGGTGGCCGGTGCCGACGGTTCCAGCCTGCGTCTGCTCGGTTCGGTGGGCGAGCCGATCAACCCGGAAGCCTGGCAGTGGTACTACGAGACCGTCGGCCAGTCGCGCTGCCCGATCGTCGACACCTGGTGGCAGACCGAGACCGGCGCCTGCCTGATGACCCCGCTGCCGGGCGCCCACGCGATGAAGCCGGGCTCCGCGGCCAAGCCGTTCTTCGGCGTGGTCCCGGCACTG	ATGTCACCGTGCCGTTCAAGGAAGAGGCCTATCGTCTGGTGGACGAGTTGAGCGAGCGGGCCACCCGGGCCGGGGCGGTGAACACCCTGATCCGCCTCGCCGACGGTCGCCTGCGCGGCGACAACACCGACGGCGCCGGCCTGCTGCGGGACCTGACGGCGAACGCCGGGGTCGAGCTGCGCGGCAAGCGGGTTCTCCTGCTCGGCGCCGGCGGTGCGGTGCGTGGGGTGCTCGAACCCTTCCTCGGCGAGTGCCCGGCGGAGTTGCTGATCGCCAACCGCACGGCGCGGAAGGCCGTGGACCTGGCCGAGCGGTTCGCCGACCTCGGCGCGGTGCACGGCTGCGGTTTCGCCGAGGTCGAAGGGCCTTTCGACCTGATCGTCAACGGCACCTCGGCCA…	CTGCTCGGCCTCTCCGGCGGCGTGGACTCCTCGGTGGTCGCCGCGCTGCTGCACAAGGCCATCGGCGACCAACTGACCTGCGTGTTCGTCGACAACGGCCTGCTGCGCCTGCACGAAGGCGACCAGGTGATGGCCATGTTCGCCGAGAACATGGGTGTGAAGGTGATCCGCGCCAACGCCGAGGACAAGTTCCTCGGCCGCCTGGCCGGCGTCGCCGATCCGGAAGAGAAGCGCAAGATCATCGGCCGCACCTTCATCGAAGTCTTCGACGAAGAAGCCACCAAGCTGCAGGACGTGAAGTTCCTCGCCCAGGGCACCATCTACCCCGACGTGATCGAGTCGGCCGGCGCCAAGACCGGCAAGGCCCACGTGA	CTGCAGGAAGTCATCAAGCGCCTGGCGCTGGCCCGTTTCGACGTGGCTTTCCACCTGCGCCACAACGGCAAGACCATCTTCGCCCTGCACGAGGCGCGAGACGAGCTGGCCCGCGCGCGCCGGGTCGGCGCGGTGTGCGGCCAGGCATTCCTCGAGCAGGCGCTGCCGATCGAGGTCGAGCGCAACGGTCTGCACCTGTGGGGCTGGGTCGGCTTGCCGACCTTCTCCCGCAGCCAGCCGGACCTGCAGTACTTCTATGTGAACGGGCGCATGGTGCGCGACAAGCTGGTCGCCCACGCGGTGCGCCAGGCTTATCGCGACGTGCTGTACAACGGCCGGCATCCGACCTTCGTGCTGTTCTTCGAAGTCGATCCGGCGGTGGTGGACGTCAACGTGCAC…	ATGTTCCTCAACCTCGGCCCGAACCACCCGTCCGCCCACGGCGCGTTCCGCATCATCCTGCAACTGGACGGCGAGGAGATCATCGACTGCGTCCCGGAGATCGGCTACCACCACCGCGGCGCCGAGAAGATGGCCGAGCGCCAGTCCTGGCACAGTTTCATCCCCTACACCGACCGCATCGACTACCTCGGCGGGGTGATGAACAACCTGCCCTACGTACTCTCGGTGGAGAAGCTCGCCGGGATCAAGGTGCCGCAGCGGGTCGACGTGATCCGGATCATGATGGCGGAGTTCTTCCGTATCCTGAACCACCTGCTGTACCTGGGCACCTATATCCAGGACGTCGGCGCCATGACCCCGGTGTTC	CATCGTCCAGGCACGCCCGGAAACCGTGAAGAGCCGCGCCAGCGCCACGGTCATGGAGCGCTACCTGCTGAAAGAGAAGGGGACCGTCCTGGTGGAAGGACGTGCCATCGGCCAGCGCATCGGTGCCGGTCCGGTCAAGGTGATCAACGACGTGTCGGAAATGGACAAGGTCCAACCGGGTGACGTCCTGGTCTCCGACATGACCGACCCGGACTGGGAGCCGGTGATGAAGCGCGCCAGCGCCATCGTCACCAACCGCGGCGGGCGTACCTGCCACGCGGCGATCATCGCTCGCGAACTGGGCATCCCGGCGGTGGTCGGTTGCGGCAACGCCACCCAGATCCTGCAGGATGGGCAGGGGGTGACCGTT	TGTCGTGGGTAGCTCGCCGGAGGTGCTGGTACGGGTCGAGGATGGCCTGGTGACGGTGCGCCCGATCGCCGGCACCCGTCCGCGCGGGATCAACGAAGAGGCCGACCTGGCGCTGGAGCAGGATCTGCTATCGGACGCCAAGGAGATCGCCGAGCACCTGATGCTGATCGACCTGGGGCGCAACGACGTGGGTCGAGTGTCCGACATCGGCGCGGTGAAGGTCACCGAAAAAATGGTGATCGAACGTTACTCCAACGTCATGCACATCGTGTCCAACGTCACCGGGCAATTGCGCGAGGGGCTCAGCGCGATGGACGCGCTGCGGGCGATCCTGCCGGCGGGTACGCTGTCCGGCGCGCCGAAGATCCGCGCCATGGAGATCATCGACGAGCTGGAGCC…	GGCCCGTTGGCCAACGGCGCCACCACCATTCTGTTCGAGGGCGTACCGAACTACCCCGACGTGACCCGCGTGGCGAAGATCATCGACAAGCACAAGGTCAACATCCTCTACACCGCGCCGACCGCGATCCGCGCGATGATGGCCGAAGGCAAGGCGGCGGTGGCCGGTGCCGACGGTTCCAGCCTGCGTCTGCTCGGTTCGGTGGGCGAGCCGATCAACCCGGAAGCCTGGCAGTGGTACTACGAGACCGTCGGCCAGTCGCGCTGCCCGATCGTCGACACCTGGTGGCAGACCGAGACCGGCGCCTGCCTGATGACCCCGCTGCCGGGCGCCCACGCGATGAAGCCGGGCTCCGCGGCCAAGCCGTTCTTCGGCGTGGTCCCGGCACTGATGTCACCG…	390	498	373	442	366	370	443	2882	TRUE
2113	PCC762	GGCCCGCTGGCCAACGGCGCCACCACCATTCTGTTCGAGGGCGTGCCGAACTACCCCGACGTGACCCGCGTGGCGAAAATCATCGACAAGCACAAGGTCAACATCCTCTACACCGCGCCGACCGCGATCCGCGCGATGATGGCCGAAGGCAAGGCGGCGGTGGCCGGTGCCGACGGTTCCAGCCTGCGTCTGCTCGGTTCGGTGGGCGAGCCGATCAACCCGGAAGCCTGGCAGTGGTACTACGAGACCGTCGGCCAGTCGCGCTGCCCGATCGTCGACACCTGGTGGCAGACCGAGACCGGCGCCTGCCTGATGACCCCGTTGCCGGGCGCCCATGCGATGAAGCCGGGCTCCGCGGCCAAGCCGTTCTTCGGCGTGGTCCCGGCGCTG	ATGTCACCGTGCCGTTCAAGGAAGAGGCCTATCGTCTGGTGGACGAGTTGAGCGAGCGGGCCACCCGGGCCGGGGCGGTGAACACCCTGATCCGCCTCGCCGACGGTCGCCTGCGCGGCGACAACACCGACGGCGCCGGCCTGCTGCGGGACCTGACGGCGAACGCCGGGGTCGAGCTGCGCGGCAAGCGGGTTCTCCTGCTCGGCGCCGGCGGTGCGGTGCGTGGGGTGCTCGAACCCTTCCTCGGCGAGTGCCCGGCGGAGTTGCTGATCGCCAACCGCACGGCGCGGAAGGCCGTGGACCTGGCCGAGCGGTTCGCCGACCTCGGCGCGGTGCACGGCTGCGGTTTCGCCGAGGTCGAAGGGCCTTTCGACCTGATCGTCAACGGCACCTCGGCCA…	CTGCTCGGCCTCTCCGGCGGCGTGGACTCCTCGGTGGTCGCCGCGCTGCTGCACAAGGCCATCGGCGACCAACTGACCTGCGTGTTCGTCGACAACGGCCTGCTGCGCCTGCACGAAGGCGACCAGGTGATGGCCATGTTCGCCGAGAACATGGGCGTGAAGGTGATCCGCGCCAACGCCGAGGACAAGTTCCTCGGCCGCCTGGCCGGCGTCGCCGACCCGGAAGAGAAGCGCAAGATCATCGGCCGCACCTTCATCGAAGTTTTCGACGAAGAAGCCACCAAGCTGCAGGACGTGAAGTTCCTCGCCCAGGGCACCATCTACCCCGACGTGATCGAGTCGGCCGGCGCCAAGACCGGCAAGGCCCACGTGA	CTGCAGGAAGTCATCAAGCGCCTGGCGCTGGCCCGTTTCGACGTGGCTTTCCACCTGCGCCACAACGGCAAGACCATCTTCGCCCTGCACGAGGCGCGAGACGAGCTGGCCCGCGCGCGCCGGGTCGGCGCGGTGTGCGGCCAGGCATTCCTCGAGCAGGCGCTGCCGATCGAGGTCGAGCGCAACGGCCTGCACCTGTGGGGTTGGGTCGGCTTGCCGACCTTCTCTCGCAGCCAGCCGGACCTGCAGTACTTCTATGTGAACGGGCGCATGGTGCGCGACAAGCTGGTCGCCCACGCGGTGCGCCAGGCTTATCGCGACGTGCTGTACAACGGCCGGCATCCGACCTTCGTGCTGTTCTTCGAAGTCGATCCGGCGGTGGTGGACGTCAACGTGCAC…	ATGTTCCTCAACCTCGGCCCGAACCACCCGTCCGCCCACGGCGCGTTCCGCATCATCCTGCAACTGGACGGCGAGGAGATCATCGACTGCGTCCCGGAGATCGGCTACCACCACCGCGGCGCCGAGAAGATGGCCGAGCGCCAGTCCTGGCACAGTTTCATCCCCTACACCGACCGCATCGACTACCTCGGCGGGGTGATGAACAACCTGCCCTACGTACTCTCGGTGGAGAAGCTCGCCGGGATCAAGGTGCCGCAGCGGGTCGACGTGATCCGGATCATGATGGCGGAGTTCTTCCGTATCCTGAACCACCTGCTGTACCTGGGCACCTATATCCAGGACGTCGGCGCCATGACCCCGGTGTTC	CATCGTCCAGGCACGCCCGGAAACCGTGAAGAGCCGCGCCAGCGCCACGGTCATGGAGCGCTACCTGCTGAAAGAGAAGGGGACCGTCCTGGTGGAAGGGCGTGCCATCGGCCAGCGCATCGGTGCCGGTCCTGTCAAGGTGATCAACGACGTGTCGGAAATGGACAAGGTCCAACCGGGTGACGTCCTGGTCTCCGACATGACCGACCCGGACTGGGAGCCGGTGATGAAGCGCGCCAGCGCCATCGTCACCAACCGCGGCGGGCGTACCTGCCACGCGGCGATCATCGCTCGCGAACTGGGCATCCCGGCGGTGGTCGGTTGCGGCAACGCCACCCAGATCCTGCAGGATGGCCAGGGGGTGACCGTT	TGTCGTGGGCAGCTCGCCGGAGGTGCTGGTACGGGTCGAGGATGGCCTGGTGACGGTGCGCCCGATCGCCGGTACCCGTCCGCGCGGGATCAACGAAGAGGCCGACCTGGCGCTGGAGCAGGATCTGCTGTCGGACGCCAAGGAGATCGCCGAGCACCTGATGCTGATCGACCTGGGGCGCAACGACGTGGGGCGGGTGTCCGACATCGGCGCGGTGAAGGTCACCGAAAAAATGGTGATCGAACGTTACTCCAACGTCATGCACATCGTGTCCAACGTCACCGGGCAATTGCGCGAGGGGCTCAGCGCGATGGACGCGCTGCGGGCGATCCTGCCGGCGGGTACGCTGTCCGGCGCGCCGAAGATCCGCGCCATGGAGATCATCGACGAGCTGGAGCC…	GGCCCGCTGGCCAACGGCGCCACCACCATTCTGTTCGAGGGCGTGCCGAACTACCCCGACGTGACCCGCGTGGCGAAAATCATCGACAAGCACAAGGTCAACATCCTCTACACCGCGCCGACCGCGATCCGCGCGATGATGGCCGAAGGCAAGGCGGCGGTGGCCGGTGCCGACGGTTCCAGCCTGCGTCTGCTCGGTTCGGTGGGCGAGCCGATCAACCCGGAAGCCTGGCAGTGGTACTACGAGACCGTCGGCCAGTCGCGCTGCCCGATCGTCGACACCTGGTGGCAGACCGAGACCGGCGCCTGCCTGATGACCCCGTTGCCGGGCGCCCATGCGATGAAGCCGGGCTCCGCGGCCAAGCCGTTCTTCGGCGTGGTCCCGGCGCTGATGTCACCG…	390	498	373	442	366	370	443	2882	TRUE
2114	CTI9.2A	GGCCCGCTGGCCAACGGCGCCACCACCATTCTGTTCGAGGGCGTGCCGAACTACCCCGACGTGACCCGCGTGGCGAAGATCATCGACAAGCACAAGGTCAACATCCTCTACACCGCGCCGACCGCGATCCGCGCGATGATGGCCGAAGGCAAGGCGGCGGTGGCCGGTGCCGACGGTTCCAGCCTGCGTCTGCTCGGTTCGGTGGGCGAGCCGATCAACCCGGAAGCCTGGCAGTGGTACTACGAGACCGTCGGCCAGTCGCGCTGCCCGATCGTCGACACCTGGTGGCAGACCGAGACCGGCGCCTGCCTGATGACCCCGTTGCCGGGCGCCCATGCGATGAAGCCGGGCTCCGCGGCCAAGCCGTTCTTCGGCGTGGTCCCGGCGCTG	ATGTCACCGTGCCGTTCAAGGAAGAGGCCTATCGTCTGGTGGACGAATTGAGCGAGCGGGCCACCCGGGCCGGGGCGGTGAACACCCTGATCCGCCTGGCCGACGGTCGCCTGCGCGGCGACAACACCGACGGCGCGGGCTTGCTGCGGGACCTGACGGCGAACGCCGGGGTCGAGCTGCGCGGCAAGCGGGTTCTCCTGCTCGGCGCCGGCGGTGCGGTGCGCGGGGTGCTCGAACCCTTCCTCGGCGAGTGCCCGGCGGAGTTGCTGATCGCCAACCGCACGGCGCGGAAGGCCGTGGACCTGGCCGAGCGATTCGCCGATCTCGGCGCGGTGCGCGGCTGCGGTTTCGCCGAGGTCGAAGGGCCTTTCGACCTGGTCGTCAACGGCACCTCGGCCA…	CTGCTCGGCCTCTCCGGCGGCGTGGACTCCTCGGTGGTCGCCGCGCTGCTGCACAAGGCCATCGGCGACCAACTGACCTGCGTGTTCGTCGACAACGGCCTGCTGCGCCTGCACGAAGGCGACCAGGTGATGGCCATGTTCGCCGAGAACATGGGCGTGAAGGTGATCCGCGCCAACGCCGAGGACAAGTTCCTCGGCCGCCTGGCCGGCGTCGCCGATCCGGAAGAGAAGCGCAAGATCATCGGCCGCACCTTCATCGAAGTCTTCGACGAAGAAGCCACCAAGCTGCAGGACGTGAAGTTCCTCGCCCAGGGCACCATCTACCCCGACGTGATCGAGTCGGCCGGCGCCAAGACCGGCAAGGCCCACGTGA	CTGCAGGAGGTCATCAAGCGCCTGGCGCTGGCCCGCTTCGACGTGGCTTTCCACCTGCGCCACAACGGCAAGACCATCTTCGCCCTGCACGAGGCGCGAGACGAGCTGGCCCGCGCGCGCCGGGTCGGCGCGGTGTGCGGCCAGGCATTCCTCGAGCAGGCGCTGCCGATCGAGGTCGAGCGCAACGGCCTGCACCTGTGGGGCTGGGTCGGCTTGCCGACCTTCTCCCGCAGCCAGCCGGACCTGCAGTACTTCTATGTGAACGGGCGCATGGTGCGCGACAAGCTGGTCGCCCACGCGGTGCGCCAGGCTTATCGCGACGTGCTGTACAACGGCCGGCATCCGACCTTCGTGCTGTTCTTCGAAGTCGATCCGGCGGTGGTGGACGTCAACGTGCAC…	ATGTTCCTCAACCTCGGCCCGAACCACCCGTCCGCCCACGGCGCGTTCCGCATCATCCTGCAACTGGACGGCGAGGAGATCATCGACTGCGTCCCGGAGATCGGCTACCACCACCGCGGCGCCGAGAAGATGGCCGAGCGCCAGTCCTGGCACAGTTTCATCCCCTACACCGACCGCATCGACTACCTCGGCGGGGTGATGAACAACCTGCCCTACGTACTCTCGGTGGAGAAGCTCGCCGGGATCAAGGTGCCGCAGCGGGTCGACGTGATCCGGATCATGATGGCGGAGTTCTTCCGTATCCTGAACCACCTGCTGTACCTGGGCACCTATATCCAGGACGTCGGCGCCATGACCCCGGTGTTC	CATCGTCCAGGCACGCCCGGAAACCGTGAAGAGCCGCGCCAGCGCCACGGTCATGGAGCGCTACCTGCTGAAAGAGAAGGGGACCGTCCTGGTGGAAGGACGTGCCATCGGCCAGCGCATCGGTGCCGGTCCAGTCAAGGTGATCAACGACGTGTCGGAAATGGACAAGGTCCAACCGGGTGACGTCCTGGTCTCCGACATGACCGACCCGGACTGGGAGCCGGTGATGAAGCGCGCCAGCGCCATCGTCACCAACCGCGGCGGGCGTACCTGCCACGCGGCGATCATCGCTCGCGAACTGGGCATCCCGGCGGTGGTCGGTTGCGGCAATGCCACCCAGATCCTGCAGGATGGCCAGGGGGTGACCGTT	TGTCGTGGGCAGCTCGCCGGAGGTGCTGGTACGGGTCGAGGATGGCCTGGTGACGGTGCGCCCGATCGCCGGTACCCGTCCGCGCGGGATCAACGAAGAGGCCGACCTGGCGCTGGAGCAGGATCTGCTGTCGGACGCCAAGGAGATCGCCGAGCACCTGATGCTGATCGACCTGGGACGCAACGACGTGGGGCGGGTGTCCGATATCGGCGCGGTGAAGGTCACCGAAAAAATGGTGATCGAACGTTACTCCAACGTCATGCACATCGTGTCCAACGTCACCGGGCAATTGCGCGAGGGGCTCAGCGCGATGGACGCGCTGCGGGCGATCCTGCCGGCGGGCACTCTATCCGGCGCGCCGAAGATCCGCGCCATGGAGATCATCGACGAGCTGGAGCC…	GGCCCGCTGGCCAACGGCGCCACCACCATTCTGTTCGAGGGCGTGCCGAACTACCCCGACGTGACCCGCGTGGCGAAGATCATCGACAAGCACAAGGTCAACATCCTCTACACCGCGCCGACCGCGATCCGCGCGATGATGGCCGAAGGCAAGGCGGCGGTGGCCGGTGCCGACGGTTCCAGCCTGCGTCTGCTCGGTTCGGTGGGCGAGCCGATCAACCCGGAAGCCTGGCAGTGGTACTACGAGACCGTCGGCCAGTCGCGCTGCCCGATCGTCGACACCTGGTGGCAGACCGAGACCGGCGCCTGCCTGATGACCCCGTTGCCGGGCGCCCATGCGATGAAGCCGGGCTCCGCGGCCAAGCCGTTCTTCGGCGTGGTCCCGGCGCTGATGTCACCG…	390	498	373	442	366	370	443	2882	TRUE
2115	CTI 19	GGCCCGCTGGCCAACGGCGCCACCACCATTCTGTTCGAGGGCGTGCCGAACTACCCCGACGTGACCCGCGTGGCGAAGATCATCGACAAGCACAAGGTCAACATCCTCTACACCGCGCCGACCGCGATCCGCGCGATGATGGCCGAAGGCAAGGCGGCGGTGGCCGGTGCCGACGGTTCCAGCCTGCGTCTGCTCGGTTCGGTGGGCGAGCCGATCAACCCGGAAGCCTGGCAGTGGTACTACGAGACCGTCGGCCAGTCGCGCTGCCCGATCGTCGACACCTGGTGGCAGACCGAGACCGGCGCCTGCCTGATGACCCCGTTGCCGGGCGCCCATGCGATGAAGCCGGGCTCCGCGGCCAAGCCGTTCTTCGGCGTGGTCCCGGCGCTG	ATGTCACCGTGCCGTTCAAGGAAGAGGCCTATCGTCTGGTGGACGAATTGAGCGAGCGGGCCACCCGGGCCGGGGCGGTGAACACCCTGATCCGCCTGGCCGACGGTCGCCTGCGCGGCGACAACACCGACGGCGCGGGCTTGCTGCGGGACCTGACGGCGAACGCCGGGGTCGAGCTGCGCGGCAAGCGGGTTCTCCTGCTCGGCGCCGGCGGTGCGGTGCGCGGGGTGCTCGAACCCTTCCTCGGCGAGTGCCCGGCGGAGTTGCTGATCGCCAACCGCACGGCGCGGAAGGCCGTGGACCTGGCCGAGCGATTCGCCGATCTCGGCGCGGTGCGCGGCTGCGGTTTCGCCGAGGTCGAAGGGCCTTTCGACCTGGTCGTCAACGGCACCTCGGCCA…	CTGCTCGGCCTCTCCGGCGGCGTGGACTCCTCGGTGGTCGCCGCGCTGCTGCACAAGGCCATCGGCGACCAACTGACCTGCGTGTTCGTCGACAACGGCCTGCTGCGCCTGCACGAAGGCGACCAGGTGATGGCCATGTTCGCCGAGAACATGGGCGTGAAGGTGATCCGCGCCAACGCCGAGGACAAGTTCCTCGGCCGCCTGGCCGGCGTCGCCGATCCGGAAGAGAAGCGCAAGATCATCGGCCGCACCTTCATCGAAGTCTTCGACGAAGAAGCCACCAAGCTGCAGGACGTGAAGTTCCTCGCCCAGGGCACCATCTACCCCGACGTGATCGAGTCGGCCGGCGCCAAGACCGGCAAGGCCCACGTGA	CTGCAGGAGGTCATCAAGCGCCTGGCGCTGGCCCGCTTCGACGTGGCTTTCCACCTGCGCCACAACGGCAAGACCATCTTCGCCCTGCACGAGGCGCGAGACGAGCTGGCCCGCGCGCGCCGGGTCGGCGCGGTGTGCGGCCAGGCATTCCTCGAGCAGGCGCTGCCGATCGAGGTCGAGCGCAACGGCCTGCACCTGTGGGGCTGGGTCGGCTTGCCGACCTTCTCCCGCAGCCAGCCGGACCTGCAGTACTTCTATGTGAACGGGCGCATGGTGCGCGACAAGCTGGTCGCCCACGCGGTGCGCCAGGCTTATCGCGACGTGCTGTACAACGGCCGGCATCCGACCTTCGTGCTGTTCTTCGAAGTCGATCCGGCGGTGGTGGACGTCAACGTGCAC…	ATGTTCCTCAACCTCGGCCCGAACCACCCGTCCGCCCACGGCGCGTTCCGCATCATCCTGCAACTGGACGGCGAGGAGATCATCGACTGCGTCCCGGAGATCGGCTACCACCACCGCGGCGCCGAGAAGATGGCCGAGCGCCAGTCCTGGCACAGTTTCATCCCCTACACCGACCGCATCGACTACCTCGGCGGGGTGATGAACAACCTGCCCTACGTACTCTCGGTGGAGAAGCTCGCCGGGATCAAGGTGCCGCAGCGGGTCGACGTGATCCGGATCATGATGGCGGAGTTCTTCCGTATCCTGAACCACCTGCTGTACCTGGGCACCTATATCCAGGACGTCGGCGCCATGACCCCGGTGTTC	CATCGTCCAGGCACGCCCGGAAACCGTGAAGAGCCGCGCCAGCGCCACGGTCATGGAGCGCTACCTGCTGAAAGAGAAGGGGACCGTCCTGGTGGAAGGACGTGCCATCGGCCAGCGCATCGGTGCCGGTCCAGTCAAGGTGATCAACGACGTGTCGGAAATGGACAAGGTCCAACCGGGTGACGTCCTGGTCTCCGACATGACCGACCCGGACTGGGAGCCGGTGATGAAGCGCGCCAGCGCCATCGTCACCAACCGCGGCGGGCGTACCTGCCACGCGGCGATCATCGCTCGCGAACTGGGCATCCCGGCGGTGGTCGGTTGCGGCAATGCCACCCAGATCCTGCAGGATGGCCAGGGGGTGACCGTT	TGTCGTGGGCAGCTCGCCGGAGGTGCTGGTACGGGTCGAGGATGGCCTGGTGACGGTGCGCCCGATCGCCGGTACCCGTCCGCGCGGGATCAACGAAGAGGCCGACCTGGCGCTGGAGCAGGATCTGCTGTCGGACGCCAAGGAGATCGCCGAGCACCTGATGCTGATCGACCTGGGGCGCAACGACGTGGGGCGGGTGTCCGATATCGGCGCGGTGAAGGTCACCGAAAAAATGGTGATCGAACGTTACTCCAACGTCATGCACATCGTGTCCAACGTCACCGGGCAATTGCGCGAGGGGCTCAGCGCGATGGACGCGCTGCGGGCGATCCTGCCGGCGGGTACGCTGTCCGGCGCGCCAAAGATCCGCGCCATGGAGATCATCGACGAGCTGGAGCC…	GGCCCGCTGGCCAACGGCGCCACCACCATTCTGTTCGAGGGCGTGCCGAACTACCCCGACGTGACCCGCGTGGCGAAGATCATCGACAAGCACAAGGTCAACATCCTCTACACCGCGCCGACCGCGATCCGCGCGATGATGGCCGAAGGCAAGGCGGCGGTGGCCGGTGCCGACGGTTCCAGCCTGCGTCTGCTCGGTTCGGTGGGCGAGCCGATCAACCCGGAAGCCTGGCAGTGGTACTACGAGACCGTCGGCCAGTCGCGCTGCCCGATCGTCGACACCTGGTGGCAGACCGAGACCGGCGCCTGCCTGATGACCCCGTTGCCGGGCGCCCATGCGATGAAGCCGGGCTCCGCGGCCAAGCCGTTCTTCGGCGTGGTCCCGGCGCTGATGTCACCG…	390	498	373	442	366	370	443	2882	TRUE
2116	CTI 9.2B	GGCCCGCTGGCCAACGGCGCCACCACCATTCTGTTCGAGGGCGTGCCGAACTACCCCGACGTGACCCGCGTGGCGAAAATCATCGACAAGCACAAGGTCAACATCCTCTACACCGCGCCGACCGCGATCCGCGCGATGATGGCCGAAGGCAAGGCGGCGGTGGCCGGTGCCGACGGTTCCAGCCTGCGTCTGCTCGGTTCGGTGGGCGAGCCGATCAACCCGGAAGCCTGGCAGTGGTACTACGAGACCGTCGGCCAGTCGCGCTGCCCGATCGTCGACACCTGGTGGCAGACCGAGACCGGCGCCTGCCTGATGACCCCGTTGCCGGGCGCCCATGCGATGAAGCCGGGCTCCGCGGCCAAGCCGTTCTTCGGCGTGGTCCCGGCGCTG	ATGTCACCGTGCCGTTCAAGGAAGAGGCCTATCGTCTGGTGGACGAGTTGAGCGAGCGGGCCACCCGGGCCGGGGCGGTGAACACCCTGATCCGCCTCGCCGACGGTCGCCTGCGCGGCGACAACACCGACGGCGCCGGCCTGCTGCGGGACCTGACGGCGAACGCCGGGGTCGAGCTGCGCGGCAAGCGGGTTCTCCTGCTCGGCGCCGGCGGTGCGGTGCGTGGGGTGCTCGAACCCTTCCTCGGCGAGTGCCCGGCGGAGTTGCTGATCGCCAACCGCACGGCGCGGAAGGCCGTGGACCTGGCCGAGCGGTTCGCCGACCTCGGCGCGGTGCACGGCTGCGGTTTCGCCGAGGTCGAAGGGCCTTTCGACCTGATCGTCAACGGCACCTCGGCCA…	CTGCTCGGCCTCTCCGGCGGCGTGGACTCCTCGGTGGTCGCCGCGCTGCTGCACAAGGCCATCGGCGACCAACTGACCTGCGTGTTCGTCGACAACGGCCTGCTGCGCCTGCACGAAGGCGACCAGGTGATGGCCATGTTCGCCGAGAACATGGGCGTGAAGGTGATCCGCGCCAACGCCGAGGACAAGTTCCTCGGCCGCCTGGCCGGCGTCGCCGACCCGGAAGAGAAGCGCAAGATCATCGGCCGCACCTTCATCGAAGTTTTCGACGAAGAAGCCACCAAGCTGCAGGACGTGAAGTTCCTCGCCCAGGGCACCATCTACCCCGACGTGATCGAGTCGGCCGGCGCCAAGACCGGCAAGGCCCACGTGA	CTGCAGGAAGTCATCAAGCGCCTGGCGCTGGCCCGTTTCGACGTGGCTTTCCACCTGCGCCACAACGGCAAGACCATCTTCGCCCTGCACGAGGCGCGAGACGAGCTGGCCCGCGCGCGCCGGGTCGGCGCGGTGTGCGGCCAGGCATTCCTCGAGCAGGCGCTGCCGATCGAGGTCGAGCGCAACGGCCTGCACCTGTGGGGTTGGGTCGGCTTGCCGACCTTCTCTCGCAGCCAGCCGGACCTGCAGTACTTCTATGTGAACGGGCGCATGGTGCGCGACAAGCTGGTCGCCCACGCGGTGCGCCAGGCTTATCGCGACGTGCTGTACAACGGCCGGCATCCGACCTTCGTGCTGTTCTTCGAAGTCGATCCGGCGGTGGTGGACGTCAACGTGCAC…	ATGTTCCTCAACCTCGGCCCGAACCACCCGTCCGCCCACGGCGCGTTCCGCATCATCCTGCAACTGGACGGCGAGGAGATCATCGACTGCGTCCCGGAGATCGGCTACCACCACCGCGGCGCCGAGAAGATGGCCGAGCGCCAGTCCTGGCACAGTTTCATCCCCTACACCGACCGCATCGACTACCTCGGCGGGGTGATGAACAACCTGCCCTACGTACTCTCGGTGGAGAAGCTCGCCGGGATCAAGGTGCCGCAGCGGGTCGACGTGATCCGGATCATGATGGCGGAGTTCTTCCGTATCCTGAACCACCTGCTGTACCTGGGCACCTATATCCAGGACGTCGGCGCCATGACCCCGGTGTTC	CATCGTCCAGGCACGCCCGGAAACCGTGAAGAGCCGCGCCAGCGCCACGGTCATGGAGCGCTACCTGCTGAAAGAGAAGGGGACCGTCCTGGTGGAAGGGCGTGCCATCGGCCAGCGCATCGGTGCCGGTCCTGTCAAGGTGATCAACGACGTGTCGGAAATGGACAAGGTCCAACCGGGTGACGTCCTGGTCTCCGACATGACCGACCCGGACTGGGAGCCGGTGATGAAGCGCGCCAGCGCCATCGTCACCAACCGCGGCGGGCGTACCTGCCACGCGGCGATCATCGCTCGCGAACTGGGCATCCCGGCGGTGGTCGGTTGCGGCAACGCCACCCAGATCCTGCAGGATGGCCAGGGGGTGACCGTT	TGTCGTGGGCAGCTCGCCGGAGGTGCTGGTACGGGTCGAGGATGGCCTGGTGACGGTGCGCCCGATCGCCGGTACCCGTCCGCGCGGGATCAACGAAGAGGCCGACCTGGCGCTGGAGCAGGATCTGCTGTCGGACGCCAAGGAGATCGCCGAGCACCTGATGCTGATCGACCTGGGGCGCAACGACGTGGGGCGGGTGTCCGACATCGGCGCGGTGAAGGTCACCGAAAAAATGGTGATCGAACGTTACTCCAACGTCATGCACATCGTGTCCAACGTCACCGGGCAATTGCGCGAGGGGCTCAGCGCGATGGACGCGCTGCGGGCGATCCTGCCGGCGGGTACGCTGTCCGGCGCGCCGAAGATCCGCGCCATGGAGATCATCGACGAGCTGGAGCC…	GGCCCGCTGGCCAACGGCGCCACCACCATTCTGTTCGAGGGCGTGCCGAACTACCCCGACGTGACCCGCGTGGCGAAAATCATCGACAAGCACAAGGTCAACATCCTCTACACCGCGCCGACCGCGATCCGCGCGATGATGGCCGAAGGCAAGGCGGCGGTGGCCGGTGCCGACGGTTCCAGCCTGCGTCTGCTCGGTTCGGTGGGCGAGCCGATCAACCCGGAAGCCTGGCAGTGGTACTACGAGACCGTCGGCCAGTCGCGCTGCCCGATCGTCGACACCTGGTGGCAGACCGAGACCGGCGCCTGCCTGATGACCCCGTTGCCGGGCGCCCATGCGATGAAGCCGGGCTCCGCGGCCAAGCCGTTCTTCGGCGTGGTCCCGGCGCTGATGTCACCG…	390	498	373	442	366	370	443	2882	TRUE
2117	A 7.1	GGCCCGTTGGCCAACGGCGCCACCACCATTCTGTTCGAGGGCGTGCCGAACTACCCCGACGTGACCCGCGTGGCGAAAATCATCGACAAGCACAAGGTCAACATCCTCTACACCGCGCCGACCGCGATCCGCGCGATGATGGCCGAAGGCAAGGCGGCGGTGGCCGGTGCCGACGGTTCCAGCCTGCGTCTGCTCGGTTCGGTGGGCGAGCCGATCAACCCGGAAGCCTGGCAGTGGTACTACGAGACCGTCGGCCAGTCGCGCTGCCCGATCGTCGACACCTGGTGGCAGACCGAGACCGGCGCCTGCCTGATGACCCCGTTGCCGGGCGCCCATGCGATGAAGCCGGGCTCCGCGGCCAAGCCGTTCTTCGGCGTGGTCCCGGCGCTG	ATGTCACCGTGCCGTTCAAGGAAGAGGCCTATCGTCTGGTGGACGAGTTGAGCGAGCGGGCCACCCGGGCCGGGGCGGTGAACACCCTGATCCGCCTCGCCGACGGTCGCCTGCGCGGCGACAACACCGACGGCGCCGGCCTGCTGCGGGACCTGACGGCGAACGCCGGGGTCGAGCTGCGCGGCAAGCGGGTTCTCCTGCTCGGCGCCGGCGGTGCGGTGCGTGGGGTGCTCGAACCCTTCCTCGGCGAGTGCCCGGCGGAGTTGCTGATCGCCAACCGCACGGCGCGGAAGGCCGTGGACCTGGCCGAGCGGTTCGCCGACCTCGGCGCGGTGCACGGCTGCGGTTTCGCCGAGGTCGAAGGGCCTTTCGACCTGATCGTCAACGGCACCTCGGCCA…	CTGCTCGGCCTCTCCGGCGGCGTGGACTCCTCGGTGGTCGCCGCGCTGCTGCACAAGGCCATCGGCGACCAACTGACCTGCGTGTTCGTCGACAACGGCCTGCTGCGCCTGCACGAAGGTGACCAGGTGATGGCCATGTTCGCCGAGAACATGGGCGTGAAGGTGATCCGCGCCAACGCCGAGGACAAGTTCCTCGGCCGCCTGGCCGGCGTCGCCGACCCGGAAGAGAAGCGCAAGATCATCGGCCGCACCTTCATCGAAGTCTTCGACGAAGAAGCCACCAAGTTGCAGGACGTGAAGTTCCTCGCCCAGGGCACCATCTACCCCGACGTGATCGAGTCGGCCGGCGCCAAGACCGGCAAGGCCCACGTGA	CTGCAGGAGGTCATCAAGCGCCTGGCGCTGGCCCGCTTCGACGTGGCTTTCCACCTGCGCCACAACGGCAAGACCATCTTCGCCCTGCACGAGGCGCGAGACGAGCTGGCCCGCGCGCGCCGGGTCGGCGCGGTGTGCGGCCAGGCATTCCTCGAGCAGGCGCTGCCGATCGAGGTCGAGCGCAACGGCCTGCACCTGTGGGGCTGGGTCGGCTTGCCGACCTTCTCCCGCAGCCAGCCGGACCTGCAGTACTTCTATGTGAACGGGCGCATGGTGCGCGACAAGCTGGTCGCCCACGCGGTGCGCCAGGCTTATCGCGACGTGCTGTACAACGGCCGGCATCCGACCTTCGTGCTGTTCTTCGAAGTCGATCCGGCGGTGGTGGACGTCAACGTGCAC…	ATGTTCCTCAACCTCGGCCCGAACCACCCGTCCGCCCACGGCGCGTTCCGCATCATCCTGCAGCTGGACGGCGAGGAGATCATCGACTGCGTCCCGGAGATCGGCTACCACCACCGCGGCGCCGAGAAGATGGCCGAGCGCCAGTCCTGGCACAGTTTCATTCCCTACACCGACCGCATCGACTACCTCGGCGGGGTGATGAACAACCTGCCCTACGTACTCTCGGTGGAGAAGCTCGCCGGGATCAAGGTGCCGCAGCGGGTCGACGTGATCCGGATCATGATGGCGGAGTTCTTCCGTATCCTGAACCACCTGCTGTACCTGGGCACCTATATCCAGGACGTCGGCGCCATGACCCCGGTGTTC	CATCGTCCAGGCACGCCCGGAAACCGTGAAGAGCCGCGCCAGCGCCACGGTCATGGAGCGCTACCTGCTGAAAGAGAAGGGGACCGTCCTGGTGGAAGGGCGTGCCATCGGCCAGCGCATCGGTGCCGGTCCGGTCAAGGTGATCAACGACGTGTCGGAAATGGACAAGGTCCAACCGGGTGACGTCCTGGTCTCCGACATGACCGACCCGGACTGGGAGCCGGTGATGAAGCGCGCCAGCGCCATCGTCACCAACCGCGGCGGGCGTACCTGCCACGCGGCGATCATCGCTCGCGAACTGGGCATCCCGGCGGTGGTCGGTTGCGGCAACGCCACCCAGATCCTGCAGGATGGCCAGGGGGTGACCGTT	TGTCGTGGGCAGCTCGCCGGAGGTGCTGGTACGGGTCGAGGATGGCCTGGTGACGGTGCGCCCGATCGCCGGTACCCGTCCGCGCGGGATCAACGAAGAGGCCGACCTGGCACTGGAGCAGGATCTGCTGTCGGACGCCAAGGAGATCGCCGAGCACCTGATGCTGATCGACCTGGGGCGCAACGACGTGGGGCGGGTGTCCGATATCGGCGCGGTGAAGGTCACCGAAAAAATGGTGATCGAACGTTACTCCAACGTCATGCACATCGTGTCCAACGTCACCGGGCAATTGCGCGAGGGGCTCAGCGCGATGGACGCGCTGCGGGCGATTCTGCCGGCGGGCACTCTATCCGGCGCGCCGAAGATCCGCGCCATGGAGATCATCGACGAGCTGGAGCC…	GGCCCGTTGGCCAACGGCGCCACCACCATTCTGTTCGAGGGCGTGCCGAACTACCCCGACGTGACCCGCGTGGCGAAAATCATCGACAAGCACAAGGTCAACATCCTCTACACCGCGCCGACCGCGATCCGCGCGATGATGGCCGAAGGCAAGGCGGCGGTGGCCGGTGCCGACGGTTCCAGCCTGCGTCTGCTCGGTTCGGTGGGCGAGCCGATCAACCCGGAAGCCTGGCAGTGGTACTACGAGACCGTCGGCCAGTCGCGCTGCCCGATCGTCGACACCTGGTGGCAGACCGAGACCGGCGCCTGCCTGATGACCCCGTTGCCGGGCGCCCATGCGATGAAGCCGGGCTCCGCGGCCAAGCCGTTCTTCGGCGTGGTCCCGGCGCTGATGTCACCG…	390	498	373	442	366	370	443	2882	TRUE
2118	A 12.3	GGCCCGTTGGCCAACGGCGCCACCACCATTCTGTTCGAGGGCGTGCCGAACTACCCCGACGTGACCCGCGTGGCGAAAATCATCGACAAGCACAAGGTCAACATCCTCTACACCGCGCCGACCGCGATCCGCGCGATGATGGCCGAAGGCAAGGCGGCGGTGGCCGGTGCCGACGGTTCCAGCCTGCGTCTGCTCGGTTCGGTGGGCGAGCCGATCAACCCGGAAGCCTGGCAGTGGTACTACGAGACCGTCGGCCAGTCGCGCTGCCCGATCGTCGACACCTGGTGGCAGACCGAGACCGGCGCCTGCCTGATGACCCCGTTGCCGGGCGCCCATGCGATGAAGCCGGGCTCCGCGGCCAAGCCGTTCTTCGGCGTGGTCCCGGCGCTG	ATGTCACCGTGCCGTTCAAGGAAGAGGCCTATCGTCTGGTGGACGAGTTGAGCGAGCGGGCCACCCGGGCCGGGGCGGTGAACACCCTGATCCGCCTCGCCGACGGTCGCCTGCGCGGCGACAACACCGACGGCGCCGGCCTGCTGCGGGACCTGACGGCGAACGCCGGGGTCGAGCTGCGCGGCAAGCGGGTTCTCCTGCTCGGCGCCGGCGGTGCGGTGCGTGGGGTGCTCGAACCCTTCCTCGGCGAGTGCCCGGCGGAGTTGCTGATCGCCAACCGCACGGCGCGGAAGGCCGTGGACCTGGCCGAGCGGTTCGCCGACCTCGGCGCGGTGCACGGCTGCGGTTTCGCCGAGGTCGAAGGGCCTTTCGACCTGATCGTCAACGGCACCTCGGCCA…	CTGCTCGGCCTCTCCGGCGGCGTGGACTCCTCGGTGGTCGCCGCGCTGCTGCACAAGGCCATCGGCGACCAACTGACCTGCGTGTTCGTCGACAACGGCCTGCTGCGCCTGCACGAAGGTGACCAGGTGATGGCCATGTTCGCCGAGAACATGGGCGTGAAGGTGATCCGCGCCAACGCCGAGGACAAGTTCCTCGGCCGCCTGGCCGGCGTCGCCGACCCGGAAGAGAAGCGCAAGATCATCGGCCGCACCTTCATCGAAGTCTTCGACGAAGAAGCCACCAAGTTGCAGGACGTGAAGTTCCTCGCCCAGGGCACCATCTACCCCGACGTGATCGAGTCGGCCGGCGCCAAGACCGGCAAGGCCCACGTGA	CTGCAGGAGGTCATCAAGCGCCTGGCGCTGGCCCGCTTCGACGTGGCTTTCCACCTGCGCCACAACGGCAAGACCATCTTCGCCCTGCACGAGGCGCGAGACGAGCTGGCCCGCGCGCGCCGGGTCGGCGCGGTGTGCGGCCAGGCATTCCTCGAGCAGGCGCTGCCGATCGAGGTCGAGCGCAACGGCCTGCACCTGTGGGGCTGGGTCGGCTTGCCGACCTTCTCCCGCAGCCAGCCGGACCTGCAGTACTTCTATGTGAACGGGCGCATGGTGCGCGACAAGCTGGTCGCCCACGCGGTGCGCCAGGCTTATCGCGACGTGCTGTACAACGGCCGGCATCCGACCTTCGTGCTGTTCTTCGAAGTCGATCCGGCGGTGGTGGACGTCAACGTGCAC…	ATGTTCCTCAACCTCGGCCCGAACCACCCGTCCGCCCACGGCGCGTTCCGCATCATCCTGCAGCTGGACGGCGAGGAGATCATCGACTGCGTCCCGGAGATCGGCTACCACCACCGCGGCGCCGAGAAGATGGCCGAGCGCCAGTCCTGGCACAGTTTCATTCCCTACACCGACCGCATCGACTACCTCGGCGGGGTGATGAACAACCTGCCCTACGTACTCTCGGTGGAGAAGCTCGCCGGGATCAAGGTGCCGCAGCGGGTCGACGTGATCCGGATCATGATGGCGGAGTTCTTCCGTATCCTGAACCACCTGCTGTACCTGGGCACCTATATCCAGGACGTCGGCGCCATGACCCCGGTGTTC	CATCGTCCAGGCACGCCCGGAAACCGTGAAGAGCCGCGCCAGCGCCACGGTCATGGAGCGCTACCTGCTGAAAGAGAAGGGGACCGTCCTGGTGGAAGGGCGTGCCATCGGCCAGCGCATCGGTGCCGGTCCGGTCAAGGTGATCAACGACGTGTCGGAAATGGACAAGGTCCAACCGGGTGACGTCCTGGTCTCCGACATGACCGACCCGGACTGGGAGCCGGTGATGAAGCGCGCCAGCGCCATCGTCACCAACCGCGGCGGGCGTACCTGCCACGCGGCGATCATCGCTCGCGAACTGGGCATCCCGGCGGTGGTCGGTTGCGGCAACGCCACCCAGATCCTGCAGGATGGCCAGGGGGTGACCGTT	TGTCGTGGGCAGCTCGCCGGAGGTGCTGGTACGGGTCGAGGATGGCCTGGTGACGGTGCGCCCGATCGCCGGTACCCGTCCGCGCGGGATCAACGAAGAGGCCGACCTGGCACTGGAGCAGGATCTGCTGTCGGACGCCAAGGAGATCGCCGAGCACCTGATGCTGATCGACCTGGGGCGCAACGACGTGGGGCGGGTGTCCGATATCGGCGCGGTGAAGGTCACCGAAAAAATGGTGATCGAACGTTACTCCAACGTCATGCACATCGTGTCCAACGTCACCGGGCAATTGCGCGAGGGGCTCAGCGCGATGGACGCGCTGCGGGCGATTCTGCCGGCGGGCACTCTATCCGGCGCGCCGAAGATCCGCGCCATGGAGATCATCGACGAGCTGGAGCC…	GGCCCGTTGGCCAACGGCGCCACCACCATTCTGTTCGAGGGCGTGCCGAACTACCCCGACGTGACCCGCGTGGCGAAAATCATCGACAAGCACAAGGTCAACATCCTCTACACCGCGCCGACCGCGATCCGCGCGATGATGGCCGAAGGCAAGGCGGCGGTGGCCGGTGCCGACGGTTCCAGCCTGCGTCTGCTCGGTTCGGTGGGCGAGCCGATCAACCCGGAAGCCTGGCAGTGGTACTACGAGACCGTCGGCCAGTCGCGCTGCCCGATCGTCGACACCTGGTGGCAGACCGAGACCGGCGCCTGCCTGATGACCCCGTTGCCGGGCGCCCATGCGATGAAGCCGGGCTCCGCGGCCAAGCCGTTCTTCGGCGTGGTCCCGGCGCTGATGTCACCG…	390	498	373	442	366	370	443	2882	TRUE
2119	A 58.1	GGCCCGTTGGCCAACGGCGCCACCACCATTCTGTTCGAGGGCGTGCCGAACTACCCCGACGTGACCCGCGTGGCGAAAATCATCGACAAGCACAAGGTCAACATCCTCTACACCGCGCCGACCGCGATCCGCGCGATGATGGCCGAAGGCAAGGCGGCGGTGGCCGGTGCCGACGGTTCCAGCCTGCGTCTGCTCGGTTCGGTGGGCGAGCCGATCAACCCGGAAGCCTGGCAGTGGTACTACGAGACCGTCGGCCAGTCGCGCTGCCCGATCGTCGACACCTGGTGGCAGACCGAGACCGGCGCCTGCCTGATGACCCCGCTGCCGGGCGCCCACGCGATGAAGCCGGGCTCTGCAGCCAAGCCGTTCTTCGGCGTGGTACCGGCACTG	ATGTCACCGTGCCGTTCAAGGAAGAGGCCTATCGTCTGGTGGACGAATTGAGCGAGCGGGCCACCCGGGCCGGGGCGGTGAACACCCTGATCCGCCTCGCTGACGGTCGTCTGCGCGGCGACAACACCGACGGCGCGGGCTTGCTGCGGGACCTGACGGCGAACGCCGGGGTCGAGCTGCGCGGCAAGCGGGTTCTCCTGCTCGGCGCCGGCGGTGCGGTGCGCGGGGTGCTCGAACCCTTCCTCGGCGAGTGCCCGGCGGAGCTGCTGATCGCCAACCGCACGGCGCGGAAGGCCGTGGATCTGGCCGAGCGGTTCGCCGATCTCGGCGCGGTGCGCGGCTGCGGTTTCGCCGAGGTCGAAGGGCCTTTCGACCTGGTCGTCAACGGCACCTCGGCCA…	CTGCTAGGCCTCTCCGGCGGCGTGGACTCCTCGGTGGTCGCCGCGCTGCTGCACAAGGCCATCGGCGACCAACTGACCTGCGTGTTCGTCGACAACGGCCTGCTGCGCCTGCACGAAGGCGACCAGGTGATGGCCATGTTCGCCGAGAACATGGGCGTGAAGGTGATCCGCGCCAACGCCGAGGACAAGTTCCTCGGCCGCCTGGCCGGCGTCGCCGACCCGGAAGAGAAGCGCAAGATCATCGGCCGCACCTTCATCGAAGTTTTCGACGAAGAAGCCACCAAGCTGCAGGACGTGAAGTTCCTCGCCCAGGGCACCATCTACCCCGACGTGATCGAGTCGGCCGGCGCCAAGACCGGCAAGGCCCACGTGA	CTGCAGGAAGTCATCAAGCGCCTGGCGCTGGCCCGTTTCGACGTGGCTTTCCACCTGCGCCACAACGGCAAGACCATCTTCGCCCTGCACGAGGCGCGAGACGAGCTGGCCCGCGCGCGCCGGGTCGGCGCGGTGTGCGGCCAGGCATTCCTCGAGCAGGCGCTGCCGATCGAGGTCGAGCGCAACGGCCTGCACCTGTGGGGCTGGGTCGGCTTGCCGACCTTCTCCCGCAGCCAGCCGGACCTGCAGTACTTCTATGTGAACGGGCGCATGGTGCGCGACAAGCTGGTCGCCCACGCGGTGCGCCAGGCTTATCGCGACGTGCTGTACAACGGCCGGCATCCGACCTTCGTGCTGTTCTTCGAAGTCGATCCGGCGGTGGTGGACGTCAACGTGCAC…	ATGTTCCTCAACCTCGGCCCGAACCACCCGTCCGCCCACGGCGCGTTCCGCATCATCCTGCAGCTGGACGGCGAGGAGATCATCGACTGCGTCCCGGAGATCGGCTACCACCACCGCGGCGCCGAGAAGATGGCCGAGCGCCAGTCCTGGCACAGTTTCATTCCCTACACCGACCGCATCGACTACCTCGGCGGGGTGATGAACAACCTGCCCTACGTACTCTCGGTGGAGAAGCTCGCCGGGATCAAGGTGCCGCAGCGGGTCGACGTGATCCGGATCATGATGGCGGAGTTCTTCCGTATCCTGAACCACCTGCTGTACCTGGGCACCTATATCCAGGACGTCGGCGCCATGACCCCGGTGTTC	CATCGTCCAGGCACGCCCGGAAACCGTGAAGAGCCGCGCCAGCGCCACGGTCATGGAGCGCTACCTGCTGAAAGAGAAGGGGACCGTCCTGGTGGAAGGGCGTGCCATCGGCCAGCGCATCGGTGCCGGTCCGGTCAAGGTGATCAACGACGTGTCGGAAATGGACAAGGTCCAACCGGGTGACGTCCTGGTCTCCGACATGACCGACCCGGACTGGGAGCCAGTGATGAAGCGCGCCAGCGCCATCGTCACCAACCGCGGCGGGCGCACCTGCCACGCGGCGATCATCGCTCGCGAACTGGGCATCCCGGCGGTGGTCGGTTGCGGCAACGCCACCCAGATCCTGCAGGATGGCCAGGGGGTGACCGTT	TGTCGTGGGCAGCTCGCCGGAGGTGCTGGTACGGGTCGAGGATGGCCTGGTGACGGTGCGCCCGATCGCCGGTACCCGTCCGCGCGGGATCAACGAAGAGGCCGACCTGGCGCTGGAGCAGGATCTGCTGTCGGACGCCAAGGAGATCGCCGAGCACCTGATGCTGATCGACCTGGGGCGCAACGACGTGGGGCGGGTGTCCGATATCGGCGCGGTGAAGGTCACCGAAAAAATGGTGATCGAACGTTACTCCAACGTCATGCACATCGTGTCCAACGTCACCGGGCAATTGCGCGAGGGGCTCAGCGCGATGGACGCGCTGCGGGCGATTCTGCCGGCGGGCACTCTATCCGGCGCGCCGAAGATCCGCGCCATGGAGATCATCGACGAGCTGGAGCC…	GGCCCGTTGGCCAACGGCGCCACCACCATTCTGTTCGAGGGCGTGCCGAACTACCCCGACGTGACCCGCGTGGCGAAAATCATCGACAAGCACAAGGTCAACATCCTCTACACCGCGCCGACCGCGATCCGCGCGATGATGGCCGAAGGCAAGGCGGCGGTGGCCGGTGCCGACGGTTCCAGCCTGCGTCTGCTCGGTTCGGTGGGCGAGCCGATCAACCCGGAAGCCTGGCAGTGGTACTACGAGACCGTCGGCCAGTCGCGCTGCCCGATCGTCGACACCTGGTGGCAGACCGAGACCGGCGCCTGCCTGATGACCCCGCTGCCGGGCGCCCACGCGATGAAGCCGGGCTCTGCAGCCAAGCCGTTCTTCGGCGTGGTACCGGCACTGATGTCACCG…	390	498	373	442	366	370	443	2882	TRUE
2120	PCA119	GGCCCGTTGGCCAACGGCGCCACCACCATTCTGTTCGAGGGCGTGCCGAACTACCCCGACGTGACCCGCGTGGCGAAAATCATCGACAAGCACAAGGTCAACATCCTCTACACCGCGCCGACCGCGATCCGCGCGATGATGGCCGAAGGCAAGGCGGCGGTGGCCGGTGCCGACGGTTCCAGCCTGCGTCTGCTCGGTTCGGTGGGCGAGCCGATCAACCCGGAAGCCTGGCAGTGGTACTACGAGACCGTCGGCCAGTCGCGCTGCCCGATCGTCGACACCTGGTGGCAGACCGAGACCGGCGCCTGCCTGATGACCCCGCTGCCGGGCGCCCACGCGATGAAGCCGGGCTCCGCGGCCAAGCCGTTCTTCGGCGTGGTCCCGGCGCTG	ATGTCACCGTGCCGTTCAAGGAAGAGGCCTATCGTCTGGTGGACGAGTTGAGCGAGCGGGCCACCCGGGCCGGGGCGGTGAACACCCTGATCCGCCTCGCCGACGGTCGCCTGCGCGGCGACAACACCGACGGCGCCGGCCTGCTGCGGGACCTGACGGCGAACGCCGGGGTCGAGCTGCGCGGCAAGCGGGTTCTCCTGCTCGGCGCCGGCGGTGCGGTGCGTGGGGTGCTCGAACCCTTCCTCGGCGAGTGCCCGGCGGAGTTGCTGATCGCCAACCGCACGGCGCGGAAGGCCGTGGACCTGGCCGAGCGGTTCGCCGACCTCGGCGCGGTGCACGGCTGCGGTTTCGCCGAGGTCGAAGGGCCTTTCGACCTGATCGTCAACGGCACCTCGGCCA…	CTGCTCGGCCTCTCCGGCGGCGTGGACTCCTCGGTGGTCGCCGCGCTGTTGCACAAGGCCATCGGCGACCAACTGACCTGCGTGTTCGTCGACAACGGCCTGCTGCGCCTGCACGAAGGCGACCAGGTGATGGCCATGTTCGCCGAGAACATGGGCGTGAAGGTGATCCGCGCCAACGCCGAGGACAAGTTCCTCGGCCGCCTGGCCGGCGTCGCCGACCCGGAAGAGAAGCGCAAGATCATCGGCCGCACCTTCATCGAAGTCTTCGACGAAGAAGCCACCAAGCTGCAGGACGTGAAGTTCCTCGCCCAGGGCACCATCTACCCCGACGTGATCGAGTCGGCCGGCGCCAAGACCGGCAAGGCCCACGTGA	CTGCAGGAAGTCATCAAGCGCCTGGCGCTGGCCCGTTTCGACGTGGCTTTCCACCTGCGCCACAACGGCAAGACCATCTTCGCCCTGCACGAGGCGCGAGACGAGCTGGCCCGCGCGCGCCGGGTCGGCGCGGTGTGCGGCCAGGCATTCCTCGAGCAGGCGCTGCCGATCGAGGTCGAGCGCAACGGCCTGCACCTGTGGGGTTGGGTCGGCTTGCCGACCTTCTCCCGCAGCCAGCCGGACCTGCAGTACTTCTATGTGAACGGGCGCATGGTGCGCGACAAGCTGGTCGCCCACGCGGTGCGCCAGGCTTATCGCGACGTGCTGTACAACGGCCGGCATCCGACCTTCGTGCTGTTCTTCGAAGTCGATCCGGCGGTGGTGGACGTCAACGTGCAC…	ATGTTCCTCAACCTCGGCCCGAACCACCCGTCCGCCCACGGCGCGTTCCGCATCATCCTGCAACTGGACGGCGAGGAGATCATCGACTGCGTCCCGGAGATCGGCTACCACCACCGCGGCGCCGAGAAGATGGCCGAGCGCCAGTCCTGGCACAGTTTCATTCCCTACACCGACCGCATCGACTACCTCGGCGGGGTGATGAACAACCTGCCCTACGTACTCTCGGTGGAGAAGCTCGCCGGGATCAAGGTGCCGCAGCGGGTCGACGTGATCCGGATCATGATGGCGGAGTTCTTCCGTATCCTGAACCACCTGCTGTACCTGGGCACCTATATCCAGGACGTCGGCGCCATGACCCCGGTGTTC	CATCGTCCAGGCACGCCCGGAAACCGTGAAGAGCCGCGCCAGCGCCACGGTCATGGAGCGCTACCTGCTGAAAGAGAAGGGGACCGTCCTGGTGGAAGGGCGTGCCATCGGCCAGCGCATCGGTGCCGGTCCGGTCAAGGTGATCAACGACGTGTCGGAAATGGACAAGGTCCAACCGGGTGACGTCCTGGTCTCCGACATGACCGACCCGGACTGGGAGCCAGTGATGAAGCGCGCCAGCGCCATCGTCACCAACCGCGGCGGGCGCACCTGCCACGCGGCGATCATCGCTCGCGAACTGGGCATCCCGGCGGTGGTCGGTTGCGGCAACGCCACCCAGATCCTGCAGGATGGCCAGGGGGTGACCGTT	TGTCGTGGGCAGCTCGCCGGAGGTGCTGGTACGGGTCGAGGATGGCCTGGTGACGGTGCGCCCGATCGCCGGTACCCGTCCGCGCGGGATCAACGAAGAGGCCGACCTGGCACTGGAGCAGGATCTGCTGTCGGACGCCAAGGAGATCGCCGAGCACCTGATGCTGATCGACCTGGGGCGCAACGACGTGGGGCGGGTGTCCGATATCGGCGCGGTGAAGGTCACCGAAAAAATGGTGATCGAACGTTACTCCAACGTCATGCACATCGTGTCCAACGTCACCGGGCAATTGCGCGAGGGGCTCAGCGCGATGGACGCGCTGCGGGCGATCCTGCCGGCGGGCACTCTATCCGGCGCGCCGAAGATCCGCGCCATGGAGATCATCGACGAGCTGGAGCC…	GGCCCGTTGGCCAACGGCGCCACCACCATTCTGTTCGAGGGCGTGCCGAACTACCCCGACGTGACCCGCGTGGCGAAAATCATCGACAAGCACAAGGTCAACATCCTCTACACCGCGCCGACCGCGATCCGCGCGATGATGGCCGAAGGCAAGGCGGCGGTGGCCGGTGCCGACGGTTCCAGCCTGCGTCTGCTCGGTTCGGTGGGCGAGCCGATCAACCCGGAAGCCTGGCAGTGGTACTACGAGACCGTCGGCCAGTCGCGCTGCCCGATCGTCGACACCTGGTGGCAGACCGAGACCGGCGCCTGCCTGATGACCCCGCTGCCGGGCGCCCACGCGATGAAGCCGGGCTCCGCGGCCAAGCCGTTCTTCGGCGTGGTCCCGGCGCTGATGTCACCG…	390	498	373	442	366	370	443	2882	TRUE
2121	PCA120	GGCCCGTTGGCCAACGGCGCCACCACCATTCTGTTCGAGGGCGTGCCGAACTACCCCGACGTGACCCGCGTGGCGAAAATCATCGACAAGCACAAGGTCAACATCCTCTACACCGCGCCGACCGCGATCCGCGCGATGATGGCCGAAGGCAAGGCGGCGGTGGCCGGTGCCGACGGTTCCAGCCTGCGTCTGCTCGGTTCGGTGGGCGAGCCGATCAACCCGGAAGCCTGGCAGTGGTACTACGAGACCGTCGGCCAGTCGCGCTGCCCGATCGTCGACACCTGGTGGCAGACCGAGACCGGCGCCTGCCTGATGACCCCGCTGCCGGGCGCCCACGCGATGAAGCCGGGCTCCGCGGCCAAGCCGTTCTTCGGCGTGGTCCCGGCGCTG	ATGTCACCGTGCCGTTCAAGGAAGAGGCCTATCGTCTGGTGGACGAGTTGAGCGAGCGGGCCACCCGGGCCGGGGCGGTGAACACCCTGATCCGCCTCGCCGACGGTCGCCTGCGCGGCGACAACACCGACGGCGCCGGCCTGCTGCGGGACCTGACGGCGAACGCCGGGGTCGAGCTGCGCGGCAAGCGGGTTCTCCTGCTCGGCGCCGGCGGTGCGGTGCGTGGGGTGCTCGAACCCTTCCTCGGCGAGTGCCCGGCGGAGTTGCTGATCGCCAACCGCACGGCGCGGAAGGCCGTGGACCTGGCCGAGCGGTTCGCCGACCTCGGCGCGGTGCACGGCTGCGGTTTCGCCGAGGTCGAAGGGCCTTTCGACCTGATCGTCAACGGCACCTCGGCCA…	CTGCTCGGCCTCTCCGGCGGCGTGGACTCCTCGGTGGTCGCCGCGCTGTTGCACAAGGCCATCGGCGACCAACTGACCTGCGTGTTCGTCGACAACGGCCTGCTGCGCCTGCACGAAGGCGACCAGGTGATGGCCATGTTCGCCGAGAACATGGGCGTGAAGGTGATCCGCGCCAACGCCGAGGACAAGTTCCTCGGCCGCCTGGCCGGCGTCGCCGACCCGGAAGAGAAGCGCAAGATCATCGGCCGCACCTTCATCGAAGTCTTCGACGAAGAAGCCACCAAGCTGCAGGACGTGAAGTTCCTCGCCCAGGGCACCATCTACCCCGACGTGATCGAGTCGGCCGGCGCCAAGACCGGCAAGGCCCACGTGA	CTGCAGGAAGTCATCAAGCGCCTGGCGCTGGCCCGTTTCGACGTGGCTTTCCACCTGCGCCACAACGGCAAGACCATCTTCGCCCTGCACGAGGCGCGAGACGAGCTGGCCCGCGCGCGCCGGGTCGGCGCGGTGTGCGGCCAGGCATTCCTCGAGCAGGCGCTGCCGATCGAGGTCGAGCGCAACGGCCTGCACCTGTGGGGTTGGGTCGGCTTGCCGACCTTCTCCCGCAGCCAGCCGGACCTGCAGTACTTCTATGTGAACGGGCGCATGGTGCGCGACAAGCTGGTCGCCCACGCGGTGCGCCAGGCTTATCGCGACGTGCTGTACAACGGCCGGCATCCGACCTTCGTGCTGTTCTTCGAAGTCGATCCGGCGGTGGTGGACGTCAACGTGCAC…	ATGTTCCTCAACCTCGGCCCGAACCACCCGTCCGCCCACGGCGCGTTCCGCATCATCCTGCAACTGGACGGCGAGGAGATCATCGACTGCGTCCCGGAGATCGGCTACCACCACCGCGGCGCCGAGAAGATGGCCGAGCGCCAGTCCTGGCACAGTTTCATTCCCTACACCGACCGCATCGACTACCTCGGCGGGGTGATGAACAACCTGCCCTACGTACTCTCGGTGGAGAAGCTCGCCGGGATCAAGGTGCCGCAGCGGGTCGACGTGATCCGGATCATGATGGCGGAGTTCTTCCGTATCCTGAACCACCTGCTGTACCTGGGCACCTATATCCAGGACGTCGGCGCCATGACCCCGGTGTTC	CATCGTCCAGGCACGCCCGGAAACCGTGAAGAGCCGCGCCAGCGCCACGGTCATGGAGCGCTACCTGCTGAAAGAGAAGGGGACCGTCCTGGTGGAAGGGCGTGCCATCGGCCAGCGCATCGGTGCCGGTCCGGTCAAGGTGATCAACGACGTGTCGGAAATGGACAAGGTCCAACCGGGTGACGTCCTGGTCTCCGACATGACCGACCCGGACTGGGAGCCAGTGATGAAGCGCGCCAGCGCCATCGTCACCAACCGCGGCGGGCGCACCTGCCACGCGGCGATCATCGCTCGCGAACTGGGCATCCCGGCGGTGGTCGGTTGCGGCAACGCCACCCAGATCCTGCAGGATGGCCAGGGGGTGACCGTT	TGTCGTGGGCAGCTCGCCGGAGGTGCTGGTACGGGTCGAGGATGGCCTGGTGACGGTGCGCCCGATCGCCGGTACCCGTCCGCGCGGGATCAACGAAGAGGCCGACCTGGCACTGGAGCAGGATCTGCTGTCGGACGCCAAGGAGATCGCCGAGCACCTGATGCTGATCGACCTGGGGCGCAACGACGTGGGGCGGGTGTCCGATATCGGCGCGGTGAAGGTCACCGAAAAAATGGTGATCGAACGTTACTCCAACGTCATGCACATCGTGTCCAACGTCACCGGGCAATTGCGCGAGGGGCTCAGCGCGATGGACGCGCTGCGGGCGATCCTGCCGGCGGGCACTCTATCCGGCGCGCCGAAGATCCGCGCCATGGAGATCATCGACGAGCTGGAGCC…	GGCCCGTTGGCCAACGGCGCCACCACCATTCTGTTCGAGGGCGTGCCGAACTACCCCGACGTGACCCGCGTGGCGAAAATCATCGACAAGCACAAGGTCAACATCCTCTACACCGCGCCGACCGCGATCCGCGCGATGATGGCCGAAGGCAAGGCGGCGGTGGCCGGTGCCGACGGTTCCAGCCTGCGTCTGCTCGGTTCGGTGGGCGAGCCGATCAACCCGGAAGCCTGGCAGTGGTACTACGAGACCGTCGGCCAGTCGCGCTGCCCGATCGTCGACACCTGGTGGCAGACCGAGACCGGCGCCTGCCTGATGACCCCGCTGCCGGGCGCCCACGCGATGAAGCCGGGCTCCGCGGCCAAGCCGTTCTTCGGCGTGGTCCCGGCGCTGATGTCACCG…	390	498	373	442	366	370	443	2882	TRUE
2196	PCI073	GGCCCGTTGGCCAACGGCGCCACCACCATTCTGTTCGAGGGCGTGCCGAACTACCCCGACGTGACCCGCGTGGCGAAAATCATCGACAAGCACAAGGTCAACATCCTCTACACCGCGCCGACCGCGATCCGCGCGATGATGGCCGAAGGCAAGGCGGCGGTGGCCGGTGCCGACGGTTCCAGCCTGCGTCTGCTCGGTTCGGTGGGCGAGCCGATCAACCCGGAAGCCTGGCAGTGGTACTACGAGACCGTCGGCCAGTCGCGCTGCCCGATCGTCGACACCTGGTGGCAGACCGAGACCGGCGCCTGCCTGATGACCCCGCTGCCGGGCGCCCACGCGATGAAGCCGGGCTCCGCGGCCAAGCCGTTCTTCGGCGTGGTCCCGGCGCTG	ATGTCACCGTGCCGTTCAAGGAAGAGGCCTATCGTCTGGTGGACGAGTTGAGCGAGCGGGCCACCCGGGCCGGGGCGGTGAACACCCTGATCCGCCTCGCCGACGGTCGCCTGCGCGGCGACAACACCGACGGCGCCGGCCTGCTGCGGGACCTGACGGCGAACGCCGGGGTCGAGCTGCGCGGCAAGCGGGTTCTCCTGCTCGGCGCCGGCGGTGCGGTGCGTGGGGTGCTCGAACCCTTCCTCGGCGAGTGCCCGGCGGAGTTGCTGATCGCCAACCGCACGGCGCGGAAGGCCGTGGACCTGGCCGAGCGGTTCGCCGACCTCGGCGCGGTGCACGGCTGCGGTTTCGCCGAGGTCGAAGGGCCTTTCGACCTGATCGTCAACGGCACCTCGGCCA…	CTGCTAGGCCTCTCCGGCGGCGTGGACTCCTCGGTGGTCGCCGCGCTGCTGCACAAGGCCATCGGCGACCAACTGACCTGCGTGTTCGTCGACAACGGCCTGCTGCGCCTGCACGAAGGCGACCAGGTGATGGCCATGTTCGCCGAGAACATGGGCGTGAAGGTGATCCGCGCCAACGCCGAGGACAAGTTCCTCGGCCGCCTGGCCGGCGTCGCCGACCCGGAAGAGAAGCGCAAGATCATCGGCCGCACCTTCATCGAAGTCTTCGACGAAGAAGCCACCAAGCTGCAGGACGTGAAGTTCCTCGCCCAGGGCACCATCTACCCCGACGTGATCGAGTCGGCCGGCGCCAAGACCGGCAAGGCCCACGTGA	CTGCAGGAAGTCATCAAGCGCCTGGCGCTGGCCCGTTTCGACGTGGCTTTCCACCTGCGCCACAACGGCAAGACCATCTTCGCCCTGCACGAGGCGCGAGACGAGCTGGCCCGCGCGCGCCGGGTCGGCGCGGTGTGCGGCCAGGCATTCCTCGAGCAGGCGCTGCCGATCGAGGTCGAGCGCAACGGCCTGCACCTGTGGGGTTGGGTCGGCTTGCCGACCTTCTCCCGCAGCCAGCCGGACCTGCAGTACTTCTATGTGAACGGGCGCATGGTGCGCGACAAGCTGGTCGCCCACGCGGTGCGCCAGGCTTATCGCGACGTGCTGTACAACGGCCGGCATCCGACGTTCGTGCTGTTCTTCGAAGTCGATCCGGCGGTGGTGGACGTCAACGTGCAC…	ATGTTCCTCAACCTCGGCCCGAACCACCCGTCCGCCCACGGCGCGTTCCGCATCATCCTGCAACTGGACGGCGAGGAGATCATCGACTGCGTCCCGGAGATCGGCTACCACCACCGCGGCGCCGAGAAGATGGCCGAGCGCCAGTCCTGGCACAGTTTCATCCCCTACACCGACCGCATCGACTACCTCGGCGGGGTGATGAACAACCTGCCCTACGTACTCTCGGTGGAGAAGCTCGCCGGGATCAAGGTGCCCCAGCGGGTCGACGTGATCCGGATCATGATGGCGGAGTTCTTCCGTATCCTGAACCACCTGCTGTACCTGGGCACCTATATCCAGGACGTCGGCGCCATGACCCCGGTGTTC	CATCGTCCAGGCACGCCCGGAAACCGTGAAGAGCCGCGCCAGCGCCACGGTCATGGAGCGCTACCTGCTGAAAGAGAAGGGGACCGTCCTGGTGGAAGGACGTGCCATCGGCCAGCGCATCGGTGCCGGTCCGGTCAAGGTGATCAACGACGTGTCGGAAATGGACAAGGTCCAACCGGGTGACGTCCTGGTCTCCGACATGACCGACCCGGACTGGGAGCCGGTGATGAAGCGCGCCAGCGCCATCGTCACCAACCGCGGCGGGCGTACCTGCCACGCGGCGATCATCGCTCGCGAACTGGGCATCCCGGCGGTGGTCGGTTGCGGCAATGCCACCCAGATCCTGCAGGATGGCCAGGGGGTGACCGTT	TGTCGTGGGCAGCTCGCCGGAGGTGCTGGTACGGGTCGAGGATGGCCTGGTGACGGTGCGCCCGATCGCCGGTACCCGTCCGCGCGGGATCAACGAAGAGGCCGACCTGGCGCTGGAGCAGGATCTGCTGTCGGACGCCAAGGAGATCGCCGAGCACCTGATGCTGATCGACCTGGGACGCAACGACGTGGGGCGGGTGTCCGATATCGGCGCGGTGAAGGTCACCGAAAAAATGGTGATCGAACGTTACTCCAACGTCATGCACATCGTGTCCAACGTCACCGGGCAATTGCGCGAGGGGCTCAGCGCGATGGACGCGCTGCGGGCGATCCTGCCGGCGGGCACTCTATCCGGCGCGCCGAAGATCCGCGCCATGGAGATCATCGACGAGCTGGAGCC…	GGCCCGTTGGCCAACGGCGCCACCACCATTCTGTTCGAGGGCGTGCCGAACTACCCCGACGTGACCCGCGTGGCGAAAATCATCGACAAGCACAAGGTCAACATCCTCTACACCGCGCCGACCGCGATCCGCGCGATGATGGCCGAAGGCAAGGCGGCGGTGGCCGGTGCCGACGGTTCCAGCCTGCGTCTGCTCGGTTCGGTGGGCGAGCCGATCAACCCGGAAGCCTGGCAGTGGTACTACGAGACCGTCGGCCAGTCGCGCTGCCCGATCGTCGACACCTGGTGGCAGACCGAGACCGGCGCCTGCCTGATGACCCCGCTGCCGGGCGCCCACGCGATGAAGCCGGGCTCCGCGGCCAAGCCGTTCTTCGGCGTGGTCCCGGCGCTGATGTCACCG…	390	498	373	442	366	370	443	2882	TRUE
2197	PCC457	GGCCCGTTGGCCAACGGCGCCACCACCATTCTGTTCGAGGGCGTGCCGAACTACCCCGACGTGACCCGCGTGGCGAAAATCATCGACAAGCACAAGGTCAACATCCTCTACACCGCGCCGACCGCGATCCGCGCGATGATGGCCGAAGGCAAGGCGGCGGTGGCCGGTGCCGACGGTTCCAGCCTGCGTCTGCTCGGTTCGGTGGGCGAGCCGATCAACCCGGAAGCCTGGCAGTGGTACTACGAGACCGTCGGCCAGTCGCGCTGCCCGATCGTCGACACCTGGTGGCAGACCGAGACCGGCGCCTGCCTGATGACCCCGCTGCCGGGCGCCCACGCGATGAAGCCGGGCTCCGCGGCCAAGCCGTTCTTCGGCGTGGTCCCGGCGCTG	ATGTCACCGTGCCGTTCAAGGAAGAGGCCTATCGTCTGGTGGACGAGTTGAGCGAGCGGGCCACCCGGGCCGGGGCGGTGAACACCCTGATCCGCCTCGCCGACGGTCGCCTGCGCGGCGACAACACCGACGGCGCCGGCCTGCTGCGGGACCTGACGGCGAACGCCGGGGTCGAGCTGCGCGGCAAGCGGGTTCTCCTGCTCGGCGCCGGCGGTGCGGTGCGTGGGGTGCTCGAACCCTTCCTCGGCGAGTGCCCGGCGGAGTTGCTGATCGCCAACCGCACGGCGCGGAAGGCCGTGGACCTGGCCGAGCGGTTCGCCGACCTCGGCGCGGTGCACGGCTGCGGTTTCGCCGAGGTCGAAGGGCCTTTCGACCTGATCGTCAACGGCACCTCGGCCA…	CTGCTAGGCCTCTCCGGCGGCGTGGACTCCTCGGTGGTCGCCGCGCTGCTGCACAAGGCCATCGGCGACCAACTGACCTGCGTGTTCGTCGACAACGGCCTGCTGCGCCTGCACGAAGGCGACCAGGTGATGGCCATGTTCGCCGAGAACATGGGCGTGAAGGTGATCCGCGCCAACGCCGAGGACAAGTTCCTCGGCCGCCTGGCCGGCGTCGCCGACCCGGAAGAGAAGCGCAAGATCATCGGCCGCACCTTCATCGAAGTCTTCGACGAAGAAGCCACCAAGCTGCAGGACGTGAAGTTCCTCGCCCAGGGCACCATCTACCCCGACGTGATCGAGTCGGCCGGCGCCAAGACCGGCAAGGCCCACGTGA	CTGCAGGAAGTCATCAAGCGCCTGGCGCTGGCCCGTTTCGACGTGGCTTTCCACCTGCGCCACAACGGCAAGACCATCTTCGCCCTGCACGAGGCGCGAGACGAGCTGGCCCGCGCGCGCCGGGTCGGCGCGGTGTGCGGCCAGGCATTCCTCGAGCAGGCGCTGCCGATCGAGGTCGAGCGCAACGGCCTGCACCTGTGGGGTTGGGTCGGCTTGCCGACCTTCTCCCGCAGCCAGCCGGACCTGCAGTACTTCTATGTGAACGGGCGCATGGTGCGCGACAAGCTGGTCGCCCACGCGGTGCGCCAGGCTTATCGCGACGTGCTGTACAACGGCCGGCATCCGACGTTCGTGCTGTTCTTCGAAGTCGATCCGGCGGTGGTGGACGTCAACGTGCAC…	ATGTTCCTCAACCTCGGCCCGAACCACCCGTCCGCCCACGGCGCGTTCCGCATCATCCTGCAACTGGACGGCGAGGAGATCATCGACTGCGTCCCGGAGATCGGCTACCACCACCGCGGCGCCGAGAAGATGGCCGAGCGCCAGTCCTGGCACAGTTTCATCCCCTACACCGACCGCATCGACTACCTCGGCGGGGTGATGAACAACCTGCCCTACGTACTCTCGGTGGAGAAGCTCGCCGGGATCAAGGTGCCCCAGCGGGTCGACGTGATCCGGATCATGATGGCGGAGTTCTTCCGTATCCTGAACCACCTGCTGTACCTGGGCACCTATATCCAGGACGTCGGCGCCATGACCCCGGTGTTC	CATCGTCCAGGCACGCCCGGAAACCGTGAAGAGCCGCGCCAGCGCCACGGTCATGGAGCGCTACCTGCTGAAAGAGAAGGGGACCGTCCTGGTGGAAGGACGTGCCATCGGCCAGCGCATCGGTGCCGGTCCGGTCAAGGTGATCAACGACGTGTCGGAAATGGACAAGGTCCAACCGGGTGACGTCCTGGTCTCCGACATGACCGACCCGGACTGGGAGCCGGTGATGAAGCGCGCCAGCGCCATCGTCACCAACCGCGGCGGGCGTACCTGCCACGCGGCGATCATCGCTCGCGAACTGGGCATCCCGGCGGTGGTCGGTTGCGGCAATGCCACCCAGATCCTGCAGGATGGCCAGGGGGTGACCGTT	TGTCGTGGGCAGCTCGCCGGAGGTGCTGGTACGGGTCGAGGATGGCCTGGTGACGGTGCGCCCGATCGCCGGTACCCGTCCGCGCGGGATCAACGAAGAGGCCGACCTGGCGCTGGAGCAGGATCTGCTGTCGGACGCCAAGGAGATCGCCGAGCACCTGATGCTGATCGACCTGGGGCGCAACGACGTGGGGCGGGTGTCCGATATCGGCGCGGTGAAGGTCACCGAAAAAATGGTGATCGAACGTTACTCCAACGTCATGCACATCGTGTCCAACGTCACCGGGCAATTGCGCGAGGGGCTCAGCGCGATGGACGCGCTGCGGGCGATCCTGCCGGCGGGTACGCTGTCCGGCGCGCCAAAGATCCGCGCCATGGAGATCATCGACGAGCTGGAGCC…	GGCCCGTTGGCCAACGGCGCCACCACCATTCTGTTCGAGGGCGTGCCGAACTACCCCGACGTGACCCGCGTGGCGAAAATCATCGACAAGCACAAGGTCAACATCCTCTACACCGCGCCGACCGCGATCCGCGCGATGATGGCCGAAGGCAAGGCGGCGGTGGCCGGTGCCGACGGTTCCAGCCTGCGTCTGCTCGGTTCGGTGGGCGAGCCGATCAACCCGGAAGCCTGGCAGTGGTACTACGAGACCGTCGGCCAGTCGCGCTGCCCGATCGTCGACACCTGGTGGCAGACCGAGACCGGCGCCTGCCTGATGACCCCGCTGCCGGGCGCCCACGCGATGAAGCCGGGCTCCGCGGCCAAGCCGTTCTTCGGCGTGGTCCCGGCGCTGATGTCACCG…	390	498	373	442	366	370	443	2882	TRUE
2198	PCC524	GGCCCGCTGGCCAACGGCGCCACCACCATTCTGTTCGAGGGCGTGCCGAACTACCCCGACGTGACCCGCGTGGCGAAGATCATCGACAAGCACAAGGTCAACATCCTCTACACCGCGCCGACCGCCATCCGCGCGATGATGGCCGAAGGCAAGGCGGCGGTGGCCGGTGCCGACGGTTCCAGCCTGCGTCTGCTCGGTTCGGTGGGCGAGCCGATCAACCCGGAAGCCTGGCAGTGGTACTACGAGACCGTCGGCCAGTCGCGTTGCCCGATCGTCGACACCTGGTGGCAGACCGAGACCGGCGCCTGCCTGATGACCCCGCTGCCGGGCGCCCACGCGATGAAGCCGGGCTCCGCGGCCAAGCCGTTCTTCGGCGTGGTACCGGCGCTG	ATGTCACCGTGCCGTTCAAGGAAGAGGCCTATCGTCTGGTGGACGAATTGAGCGAGCGGGCCACCCGGGCCGGGGCGGTGAACACCCTGATCCGCCTCGCCGACGGTCGCCTGCGCGGCGACAACACCGACGGCGCCGGCCTGCTGCGGGACCTGACGGCGAACGCCGGGGTCGAGCTGCGCGGCAAGCGGGTTCTCCTGCTCGGCGCCGGCGGTGCGGTGCGCGGGGTGCTCGAACCCTTCCTCGGCGAGTGCCCGGCACAGCTGCTGATCGCCAACCGCACGGCGCGGAAGGCCGTGGACCTGGCCGAGCGGTTCGCCGACCTCGGCGTGGTGCGCGGCTGCGGTTTCGCCGAGGTCGAAGGGCCTTTCGACCTGATCGTCAACGGCACCTCGGCCA…	CTGCTCGGCCTCTCCGGCGGCGTGGACTCCTCGGTGGTCGCCGCGCTGCTGCACAAGGCCATCGGCGACCAACTGACCTGCGTGTTCGTCGACAACGGCCTGCTGCGCCTGCACGAAGGCGACCAGGTGATGGCCATGTTCGCCGAGAACATGGGCGTGAAGGTGATCCGCGCCAACGCCGAGGACAAGTTCCTCGGTCGCCTGGCCGGCGTCGCCGACCCGGAAGAGAAGCGCAAGATCATCGGCCGCACCTTCATCGAAGTCTTCGACGAAGAAGCCACCAAGCTGCAGGACGTGAAGTTCCTCGCCCAGGGCACCATCTACCCCGACGTGATCGAGTCGGCTGGCGCCAAGACCGGCAAGGCCCACGTGA	CTGCAGGAAGTCATCAAGCGTTTGGCGCTGGCCCGCTTCGACGTGGCTTTCCACCTGCGCCACAACGGCAAGACCATCTTCGCCCTGCACGAGGCGCGAGACGAGCTGGCCCGCGCGCGCCGGGTCGGCGCGGTGTGCGGCCAGGCCTTCCTCGAGCAGGCGCTGCCGATCGAGGTCGAGCGCAACGGCCTGCACCTGTGGGGCTGGGTCGGCTTGCCGACCTTCTCCCGCAGCCAGCCGGACCTGCAGTACTTCTATGTGAACGGGCGCATGGTGCGCGACAAGCTGGTCGCCCACGCGGTACGCCAGGCTTATCGCGACGTGCTGTACAACGGCCGGCACCCGACCTTCGTGCTGTTCTTCGAAGTCGATCCGGCGGTGGTGGACGTCAATGTGCAC…	ATGTTCCTCAACCTCGGCCCGAACCACCCGTCCGCCCACGGTGCCTTCCGCATCATCCTGCAACTGGACGGCGAAGAGATCATCGACTGCGTCCCGGAGATCGGCTACCACCATCGCGGCGCCGAGAAGATGGCCGAGCGCCAGTCCTGGCACAGTTTCATCCCCTACACCGACCGCATCGACTACCTCGGCGGGGTGATGAACAACCTGCCCTACGTACTTTCGGTGGAGAAGCTCGCCGGAATCAAGGTGCCGCAGCGGGTCGACGTGATCCGGATCATGATGGCGGAGTTCTTCCGTATCCTGAACCACCTGCTGTACCTGGGCACCTATATCCAGGACGTCGGCGCCATGACCCCGGTGTTC	CATCGTCCAGGCGCGTCCGGAAACCGTGAAGAGCCGCGCCAGCGCCACGGTCATGGAGCGCTATTTGCTGAAAGAGAAGGGGACCGTCCTGGTGGAAGGGCGTGCCATCGGCCAGCGCATCGGTGCCGGTCAGGTCAAGGTGATCAACGACGTGTCGGAAATGGACAAGGTCCAACCGGGTGACGTACTGGTCTCCGACATGACCGACCCGGACTGGGAGCCGGTGATGAAGCGCGCCAGCGCCATCGTCACCAACCGCGGCGGGCGTACCTGCCACGCGGCGATCATCGCTCGCGAACTGGGCATCCCGGCGGTGGTCGGTTGCGGCAACGCCACCCAGATCCTGCAGGATGGCCAGGGGGTGACCGTT	TGTCGTGGGTAGCTCGCCGGAGGTGCTGGTACGGGTCGAGGACGGCCTGGTCACGGTGCGCCCGATCGCCGGTACCCGTCCGCGCGGGATCAACGAAGAGGCCGACCTGGCGCTGGAGCAGGATCTGTTGTCGGACGCCAAGGAGATCGCCGAGCACCTGATGCTGATCGACCTGGGGCGCAACGACGTGGGGCGGGTGTCCGATATCGGCGCGGTGAAGGTCACCGAAAAAATGGTGATCGAACGTTACTCCAACGTCATGCACATCGTGTCCAACGTCACCGGGCAATTGCGCGAGGGGCTCAGCGCGATGGACGCGCTGCGGGCGATCCTGCCAGCGGGCACTCTATCCGGCGCGCCGAAGATCCGCGCCATGGAGATCATCGACGAATTGGAGCC…	GGCCCGCTGGCCAACGGCGCCACCACCATTCTGTTCGAGGGCGTGCCGAACTACCCCGACGTGACCCGCGTGGCGAAGATCATCGACAAGCACAAGGTCAACATCCTCTACACCGCGCCGACCGCCATCCGCGCGATGATGGCCGAAGGCAAGGCGGCGGTGGCCGGTGCCGACGGTTCCAGCCTGCGTCTGCTCGGTTCGGTGGGCGAGCCGATCAACCCGGAAGCCTGGCAGTGGTACTACGAGACCGTCGGCCAGTCGCGTTGCCCGATCGTCGACACCTGGTGGCAGACCGAGACCGGCGCCTGCCTGATGACCCCGCTGCCGGGCGCCCACGCGATGAAGCCGGGCTCCGCGGCCAAGCCGTTCTTCGGCGTGGTACCGGCGCTGATGTCACCG…	390	498	373	442	366	370	443	2882	TRUE
2316	PCI032	GGCCCGCTGGCCAACGGCGCCACCACCATTCTGTTCGAGGGCGTGCCGAACTACCCCGACGTGACCCGCGTGGCGAAGATCATCGACAAGCACAAGGTCAACATCCTCTACACCGCGCCGACCGCGATCCGCGCGATGATGGCCGAAGGCAAGGCGGCGGTGGCCGGTGCCGACGGTTCCAGCCTGCGTCTGCTCGGTTCGGTGGGCGAGCCGATCAACCCGGAAGCCTGGCAGTGGTACTACGAGACCGTCGGCCAGTCGCGCTGCCCGATCGTCGACACCTGGTGGCAGACCGAGACCGGCGCCTGCCTGATGACCCCGCTGCCGGGCGCCCACGCGATGAAGCCGGGCTCCGCGGCCAAGCCGTTCTTCGGCGTGGTTCCGGCACTG	ATGTCACCGTGCCGTTCAAGGAAGAGGCCTATCGTCTGGTGGACGAATTGAGCGAGCGGGCCACCCGGGCCGGGGCGGTGAACACCCTGATCCGCCTGGCCGACGGTCGCCTGCGCGGCGACAACACCGACGGCGCGGGCTTGCTGCGGGACCTGACGGCGAACGCCGGGGTCGAGCTGCGCGGCAAGCGGGTTCTCCTGCTCGGCGCCGGCGGTGCGGTGCGCGGGGTGCTCGAACCCTTCCTCGGCGAGTGCCCGGCGGAGTTGCTGATCGCCAACCGCACGGCGCGGAAGGCCGTGGATCTGGCCGAGCGGTTCGCCGATCTCGGCGCGGTGCGCGGCTGCGGTTTCGCCGAGGTCGAAGGGCCTTTCGACCTGGTCGTCAACGGCACCTCGGCCA…	CTGCTCGGCCTCTCCGGCGGCGTGGACTCCTCGGTGGTCGCCGCGCTGCTGCACAAGGCCATCGGCGACCAACTGACCTGCGTGTTCGTCGACAACGGCCTGCTGCGCCTGCACGAAGGCGACCAGGTGATGGCCATGTTCGCCGAGAACATGGGCGTGAAGGTGATCCGCGCCAACGCCGAGGACAAGTTCCTCGGCCGCCTGGCCGGCGTCGCCGATCCGGAAGAGAAGCGCAAGATCATCGGCCGCACCTTCATCGAAGTCTTCGACGAAGAAGCCACCAAGCTGCAGGACGTGAAGTTCCTCGCCCAGGGCACCATCTACCCCGACGTGATCGAGTCGGCCGGCGCCAAGACCGGCAAGGCCCACGTGA	CTGCAGGAAGTCATCAAGCGCCTGGCGCTGGCCCGTTTCGACGTGGCTTTCCACCTGCGCCACAACGGCAAGACCATCTTCGCCCTGCACGAGGCGCGAGACGAGCTGGCCCGCGCGCGCCGGGTCGGCGCGGTGTGCGGCCAGGCATTCCTCGAGCAGGCGCTGCCGATCGAGGTCGAGCGCAACGGTCTGCACCTGTGGGGCTGGGTCGGCTTGCCGACCTTCTCCCGCAGCCAGCCGGACCTGCAGTACTTCTATGTGAACGGGCGCATGGTGCGCGACAAGCTGGTCGCCCACGCGGTGCGCCAGGCTTATCGCGACGTGCTGTACAACGGCCGGCATCCGACCTTCGTGCTGTTCTTCGAAGTCGATCCGGCGGTGGTGGACGTCAACGTGCAC…	ATGTTCCTCAACCTCGGCCCGAACCACCCGTCCGCCCACGGCGCGTTCCGCATCATCCTGCAACTGGACGGCGAGGAGATCATCGACTGCGTCCCGGAGATCGGCTACCACCACCGCGGCGCCGAGAAGATGGCCGAGCGCCAGTCCTGGCACAGTTTCATCCCCTACACCGACCGCATCGACTACCTCGGCGGGGTGATGAACAACCTGCCCTACGTACTCTCGGTGGAGAAGCTCGCCGGGATCAAGGTGCCGCAGCGGGTCGACGTGATCCGGATCATGATGGCGGAGTTCTTCCGTATCCTGAACCACCTGCTGTACCTGGGCACCTATATCCAGGACGTCGGCGCCATGACCCCGGTGTTC	CATCGTCCAGGCACGCCCGGAAACCGTGAAGAGCCGCGCCAGCGCCACGGTCATGGAGCGCTACCTGCTGAAAGAGAAGGGGACCGTCCTGGTGGAAGGACGTGCCATCGGTCAGCGCATCGGTGCCGGTCCGGTCAAGGTGATCAACGACGTGTCGGAAATGGACAAGGTCCAACCGGGTGACGTCCTGGTCTCCGACATGACCGACCCGGACTGGGAGCCGGTGATGAAGCGCGCCAGCGCCATCGTCACCAACCGCGGCGGGCGTACCTGCCACGCGGCGATCATCGCTCGCGAACTGGGCATCCCGGCGGTGGTCGGTTGCGGCAATGCCACCCAGATCCTGCAGGATGGCCAGGGGGTGACCGTT	TGTCGTGGGCAGCTCGCCGGAGGTGCTGGTACGGGTCGAGGATGGCCTGGTGACGGTGCGCCCGATCGCCGGTACCCGTCCGCGCGGGATCAACGAAGAGGCAGACCTGGCGCTGGAGCAGGATCTGCTGTCGGACGCCAAGGAGATCGCCGAGCACCTGATGCTGATCGACCTGGGGCGCAACGACGTGGGGCGGGTGTCCGACATCGGCGCGGTGAAGGTCACCGAAAAAATGGTGATCGAACGTTACTCCAACGTCATGCACATCGTGTCCAACGTCACCGGGCAATTGCGCGAGGGGCTCAGCGCGATGGACGCGCTGCGGGCGATCCTGCCGGCGGGTACGCTGTCCGGCGCGCCGAAGATCCGCGCCATGGAGATCATCGACGAGCTGGAGCC…	GGCCCGCTGGCCAACGGCGCCACCACCATTCTGTTCGAGGGCGTGCCGAACTACCCCGACGTGACCCGCGTGGCGAAGATCATCGACAAGCACAAGGTCAACATCCTCTACACCGCGCCGACCGCGATCCGCGCGATGATGGCCGAAGGCAAGGCGGCGGTGGCCGGTGCCGACGGTTCCAGCCTGCGTCTGCTCGGTTCGGTGGGCGAGCCGATCAACCCGGAAGCCTGGCAGTGGTACTACGAGACCGTCGGCCAGTCGCGCTGCCCGATCGTCGACACCTGGTGGCAGACCGAGACCGGCGCCTGCCTGATGACCCCGCTGCCGGGCGCCCACGCGATGAAGCCGGGCTCCGCGGCCAAGCCGTTCTTCGGCGTGGTTCCGGCACTGATGTCACCG…	390	498	373	442	366	370	443	2882	TRUE
2317	A41.1	GGCCCGTTGGCCAACGGCGCCACCACCATTCTGTTCGAGGGCGTGCCGAACTACCCCGACGTGACCCGCGTGGCGAAAATCATCGACAAGCACAAGGTCAACATCCTCTACACCGCGCCGACCGCGATCCGCGCGATGATGGCCGAAGGCAAGGCGGCGGTGGCCGGTGCCGACGGTTCCAGCCTGCGTCTGCTCGGTTCGGTGGGCGAGCCGATCAACCCGGAAGCCTGGCAGTGGTACTACGAGACCGTCGGCCAGTCGCGCTGCCCGATCGTCGACACCTGGTGGCAGACCGAGACCGGCGCCTGCCTGATGACCCCGCTGCCGGGCGCCCACGCGATGAAGCCGGGCTCTGCAGCCAAGCCGTTCTTCGGCGTGGTACCGGCACTG	ATGTCACCGTGCCGTTCAAGGAAGAGGCCTATCGTCTGGTGGACGAGTTGAGCGAGCGGGCCACCCGGGCCGGGGCGGTGAACACCCTGATCCGCCTCGCCGACGGTCGCCTGCGCGGCGACAACACCGACGGCGCCGGCCTGCTGCGGGACCTGACGGCGAACGCCGGGGTCGAGCTGCGCGGCAAGCGGGTTCTCCTGCTCGGCGCCGGCGGTGCGGTGCGTGGGGTGCTCGAACCCTTCCTCGGCGAGTGCCCGGCGGAGTTGCTGATCGCCAACCGCACGGCGCGGAAGGCCGTGGACCTGGCCGAGCGGTTCGCCGACCTCGGCGCGGTGCACGGCTGCGGTTTCGCCGAGGTCGAAGGGCCTTTCGACCTGATCGTCAACGGCACCTCGGCCA…	CTGCTCGGCCTCTCCGGCGGCGTGGACTCCTCGGTGGTCGCCGCGCTGCTGCACAAGGCCATCGGCGACCAACTGACCTGCGTGTTCGTCGACAACGGCCTGCTGCGCCTGCACGAAGGCGACCAGGTGATGGCCATGTTCGCCGAGAACATGGGCGTGAAGGTGATCCGCGCCAACGCCGAGGACAAGTTCCTCGGCCGCCTGGCCGGCGTCGCCGACCCGGAAGAGAAGCGCAAGATCATCGGCCGCACCTTCATCGAAGTCTTCGACGAAGAAGCCACCAAGCTGCAGGACGTGAAGTTCCTCGCCCAGGGCACCATCTACCCCGACGTGATCGAGTCGGCCGGCGCCAAGACCGGCAAGGCCCACGTGA	CTGCAGGAGGTCATCAAGCGCCTGGCGCTGGCCCGCTTCGACGTGGCTTTCCACCTGCGCCACAACGGCAAGACCATCTTCGCCCTGCACGAGGCGCGAGACGAGCTGGCCCGCGCGCGCCGGGTCGGCGCGGTGTGCGGCCAGGCATTCCTCGAGCAGGCGCTGCCGATCGAGGTCGAGCGCAACGGCCTGCACCTGTGGGGCTGGGTCGGCTTGCCGACCTTCTCCCGCAGCCAGCCGGACCTGCAGTACTTCTATGTGAACGGGCGCATGGTGCGCGACAAGCTGGTCGCCCACGCGGTGCGCCAGGCTTATCGCGACGTGCTGTACAACGGCCGGCATCCGACCTTCGTGCTGTTCTTCGAAGTCGATCCGGCGGTGGTGGACGTCAACGTGCAC…	ATGTTCCTCAACCTCGGCCCGAACCACCCGTCCGCCCACGGCGCGTTCCGCATCATCCTGCAGCTGGACGGCGAGGAGATCATCGACTGCGTCCCGGAGATCGGCTACCACCACCGCGGCGCCGAGAAGATGGCCGAGCGCCAGTCCTGGCACAGTTTCATTCCCTACACCGACCGCATCGACTACCTCGGCGGGGTGATGAACAACCTGCCCTACGTACTCTCGGTGGAGAAGCTCGCCGGGATCAAGGTGCCGCAGCGGGTCGACGTGATCCGGATCATGATGGCGGAGTTCTTCCGTATCCTGAACCACCTGCTGTACCTGGGCACCTATATCCAGGACGTCGGCGCCATGACCCCGGTGTTC	CATCGTCCAGGCACGCCCGGAAACCGTGAAGAGCCGCGCCAGCGCCACGGTCATGGAGCGCTACCTGCTGAAAGAGAAGGGGACCGTCCTGGTGGAAGGGCGTGCCATCGGCCAGCGCATCGGTGCCGGTCCGGTCAAGGTGATCAACGACGTGTCGGAAATGGACAAGGTCCAACCGGGTGACGTCCTGGTCTCCGACATGACCGACCCGGACTGGGAGCCGGTGATGAAGCGCGCCAGCGCCATCGTCACCAACCGCGGCGGGCGTACCTGCCACGCGGCGATCATCGCTCGCGAACTGGGCATCCCGGCGGTGGTCGGTTGCGGCAACGCCACCCAGATCCTGCAGGATGGCCAGGGGGTGACCGTT	TGTCGTGGGCAGCTCGCCGGAGGTGCTGGTACGGGTCGAGGATGGCCTGGTGACGGTGCGCCCGATCGCCGGTACCCGTCCGCGCGGGATCAACGAAGAGGCCGACCTGGCGCTGGAGCAGGATCTGCTGTCGGACGCCAAGGAGATCGCCGAGCACCTGATGCTGATCGACCTGGGACGCAACGACGTGGGGCGGGTGTCCGATATCGGCGCGGTGAAGGTCACCGAAAAAATGGTGATCGAACGTTACTCCAACGTCATGCACATCGTGTCCAACGTCACCGGGCAATTGCGCGAGGGGCTCAGCGCGATGGACGCGCTGCGGGCGATCCTGCCGGCGGGTACGCTGTCCGGCGCGGCGAAGATCCGCGCCATGGAGATCATCGACGAGCTGGAGCC…	GGCCCGTTGGCCAACGGCGCCACCACCATTCTGTTCGAGGGCGTGCCGAACTACCCCGACGTGACCCGCGTGGCGAAAATCATCGACAAGCACAAGGTCAACATCCTCTACACCGCGCCGACCGCGATCCGCGCGATGATGGCCGAAGGCAAGGCGGCGGTGGCCGGTGCCGACGGTTCCAGCCTGCGTCTGCTCGGTTCGGTGGGCGAGCCGATCAACCCGGAAGCCTGGCAGTGGTACTACGAGACCGTCGGCCAGTCGCGCTGCCCGATCGTCGACACCTGGTGGCAGACCGAGACCGGCGCCTGCCTGATGACCCCGCTGCCGGGCGCCCACGCGATGAAGCCGGGCTCTGCAGCCAAGCCGTTCTTCGGCGTGGTACCGGCACTGATGTCACCG…	390	498	373	442	366	370	443	2882	TRUE
2343	P3229	GGCCCGCTGGCCAACGGCGCCACCACCATTCTGTTCGAGGGCGTGCCGAACTACCCCGACGTGACCCGCGTGGCGAAAATCATCGACAAGCACAAGGTCAACATCCTCTACACCGCGCCGACCGCGATCCGCGCGATGATGGCCGAAGGCAAGGCGGCGGTGGCCGGTGCCGACGGTTCCAGCCTGCGTCTGCTCGGTTCGGTGGGCGAGCCGATCAACCCGGAAGCCTGGCAGTGGTACTACGAGACCGTCGGCCAGTCGCGCTGCCCGATCGTCGACACCTGGTGGCAGACCGAGACCGGCGCCTGCCTGATGACCCCGCTGCCGGGCGCCCACGCGATGAAGCCGGGCTCTGCAGCCAAGCCGTTCTTCGGCGTGGTACCGGCACTG	ATGTCACCGTGCCGTTCAAGGAAGAGGCCTATCGTCTGGTGGACGAGTTGAGCGAGCGGGCCACCCGGGCCGGGGCGGTGAACACCCTGATCCGCCTCGCCGACGGTCGCCTGCGCGGCGACAACACCGACGGCGCCGGCCTGCTGCGGGACCTGACGGCGAACGCCGGGGTCGAGCTGCGCGGCAAGCGGGTTCTCCTGCTCGGCGCCGGCGGTGCGGTGCGTGGGGTGCTCGAACCCTTCCTCGGCGAGTGCCCGGCGGAGTTGCTGATCGCCAACCGCACGGCGCGGAAGGCCGTGGACCTGGCCGAGCGGTTCGCCGACCTCGGCGCGGTGCACGGCTGCGGTTTCGCCGAGGTCGAAGGGCCTTTCGACCTGATCGTCAACGGCACCTCGGCCA…	CTGCTCGGCCTCTCCGGCGGCGTGGACTCCTCGGTGGTCGCCGCGCTGCTGCACAAGGCCATCGGCGACCAACTGACCTGCGTGTTCGTCGACAACGGCCTGCTGCGCCTGCACGAAGGCGACCAGGTGATGGCCATGTTCGCCGAGAACATGGGCGTGAAGGTGATCCGCGCCAACGCCGAGGACAAGTTCCTCGGCCGCCTGGCCGGCGTCGCCGACCCGGAAGAGAAGCGCAAGATCATCGGCCGCACCTTCATCGAAGTCTTCGACGAAGAAGCCACCAAGCTGCAGGACGTGAAGTTCCTCGCCCAGGGCACCATCTACCCCGACGTGATCGAGTCGGCCGGCGCCAAGACCGGCAAGGCCCACGTGA	CTGCAGGAGGTCATCAAGCGCCTGGCGCTGGCCCGCTTCGACGTGGCTTTCCACCTGCGCCACAACGGCAAGACCATCTTCGCCCTGCACGAGGCGCGAGACGAGCTGGCCCGCGCGCGCCGGGTCGGCGCGGTGTGCGGCCAGGCATTCCTCGAGCAGGCGCTGCCGATCGAGGTCGAGCGCAACGGCCTGCACCTGTGGGGCTGGGTCGGCTTGCCGACCTTCTCCCGCAGCCAGCCGGACCTGCAGTACTTCTATGTGAACGGGCGCATGGTGCGCGACAAGCTGGTCGCCCACGCGGTGCGCCAGGCTTATCGCGACGTGCTGTACAACGGCCGGCATCCGACCTTCGTGCTGTTCTTCGAAGTCGATCCGGCGGTGGTGGACGTCAACGTGCAC…	ATGTTCCTCAACCTCGGCCCGAACCACCCGTCCGCCCACGGCGCGTTCCGCATCATCCTGCAACTGGACGGCGAGGAGATCATCGACTGCGTCCCGGAGATCGGCTACCACCACCGCGGCGCCGAGAAGATGGCCGAGCGCCAGTCCTGGCACAGTTTCATCCCCTACACCGACCGCATCGACTACCTCGGCGGGGTGATGAACAACCTGCCCTACGTACTCTCGGTGGAGAAGCTCGCAGGGATCAAGGTGCCGCAGCGGGTCGACGTGATCCGGATCATGATGGCGGAGTTCTTCCGTATCCTGAACCACCTGCTGTACCTGGGCACCTATATCCAAGACGTCGGCGCCATGACCCCGGTGTTC	CATCGTCCAGGCACGCCCGGAAACCGTGAAGAGCCGCGCCAGCGCCACGGTCATGGAGCGCTACCTGCTGAAAGAGAAGGGGACCGTCCTGGTGGAAGGGCGTGCCATCGGCCAGCGCATCGGTGCCGGTCCGGTCAAGGTGATCAACGACGTGTCGGAAATGGACAAGGTCCAACCGGGTGACGTCCTGGTCTCCGACATGACCGACCCGGACTGGGAGCCGGTGATGAAGCGCGCCAGCGCCATCGTCACCAACCGCGGCGGGCGTACCTGCCACGCGGCGATCATCGCTCGCGAACTGGGCATCCCGGCGGTGGTCGGTTGCGGCAACGCCACCCAGATCCTGCAGGATGGCCAGGGGGTGACCGTT	TGTCGTGGGCAGCTCGCCGGAGGTGCTGGTACGGGTCGAGGATGGCCTGGTGACGGTGCGCCCGATCGCCGGTACCCGTCCGCGCGGGATCAACGAAGAGGCCGACCTGGCACTGGAGCAGGATCTGCTGTCGGACGCCAAGGAGATCGCCGAGCACCTGATGCTGATCGACCTGGGGCGCAACGACGTGGGGCGGGTGTCCGATATCGGCGCGGTGAAGGTCACCGAAAAAATGGTGATCGAACGTTACTCCAACGTCATGCACATCGTGTCCAACGTCACCGGGCAATTGCGCGAGGGGCTCAGCGCGATGGACGCGCTGCGGGCGATTCTGCCGGCGGGCACTCTATCCGGCGCGCCGAAGATCCGCGCCATGGAGATCATCGACGAGCTGGAGCC…	GGCCCGCTGGCCAACGGCGCCACCACCATTCTGTTCGAGGGCGTGCCGAACTACCCCGACGTGACCCGCGTGGCGAAAATCATCGACAAGCACAAGGTCAACATCCTCTACACCGCGCCGACCGCGATCCGCGCGATGATGGCCGAAGGCAAGGCGGCGGTGGCCGGTGCCGACGGTTCCAGCCTGCGTCTGCTCGGTTCGGTGGGCGAGCCGATCAACCCGGAAGCCTGGCAGTGGTACTACGAGACCGTCGGCCAGTCGCGCTGCCCGATCGTCGACACCTGGTGGCAGACCGAGACCGGCGCCTGCCTGATGACCCCGCTGCCGGGCGCCCACGCGATGAAGCCGGGCTCTGCAGCCAAGCCGTTCTTCGGCGTGGTACCGGCACTGATGTCACCG…	390	498	373	442	366	370	443	2882	TRUE
2344	P3233	GGCCCGTTGGCCAACGGCGCCACCACCATTCTGTTCGAGGGCGTGCCGAACTACCCCGACGTGACCCGCGTGGCGAAAATCATCGACAAGCACAAGGTCAACATCCTCTACACCGCGCCGACCGCGATCCGCGCGATGATGGCCGAAGGCAAGGCGGCGGTGGCCGGTGCCGACGGTTCCAGCCTGCGTCTGCTCGGTTCGGTGGGCGAGCCGATCAACCCGGAAGCCTGGCAGTGGTACTACGAGACCGTCGGCCAGTCGCGCTGCCCGATCGTCGACACCTGGTGGCAGACCGAGACCGGCGCCTGCCTGATGACCCCGCTGCCGGGCGCCCACGCGATGAAGCCGGGCTCCGCGGCCAAGCCGTTCTTCGGCGTGGTCCCGGCGCTG	ATGTCACCGTGCCGTTCAAGGAAGAGGCCTATCGTCTGGTGGACGAATTGAGCGAGCGGGCCACCCGGGCCGGGGCGGTGAACACCCTGATCCGCCTGGCCGACGGTCGCCTGCGCGGCGACAACACCGACGGCGCGGGCTTGCTGCGGGACCTGACGGCGAACGCCGGGGTCGAGCTGCGCGGCAAGCGGGTTCTCCTGCTCGGCGCCGGCGGTGCGGTGCGTGGGGTGCTCGAACCCTTCCTCGGCGAGTGCCCGGCGGAGTTGCTGATCGCCAACCGCACGGCGCGGAAGGCCGTGGACCTGGCCGAGCGGTTCGCCGACCTCGGCGCGGTGCACGGCTGCGGTTTCGCCGAGGTCGAAGGGCCTTTCGACCTGATCGTCAACGGCACCTCGGCCA…	CTGCTAGGCCTCTCCGGCGGCGTGGACTCCTCGGTGGTCGCCGCGCTGCTGCACAAGGCCATCGGCGACCAACTGACCTGCGTGTTCGTCGACAACGGCCTGCTGCGCCTGCACGAAGGCGACCAGGTGATGGCCATGTTCGCCGAGAACATGGGCGTGAAGGTGATCCGCGCCAACGCCGAGGACAAGTTCCTCGGCCGCCTGGCCGGCGTCGCCGACCCGGAAGAGAAGCGCAAGATCATCGGCCGCACCTTCATCGAAGTTTTCGACGAAGAAGCCACCAAGCTGCAGGACGTGAAGTTCCTCGCCCAGGGCACCATCTACCCCGACGTGATCGAGTCGGCCGGCGCCAAGACCGGCAAGGCCCACGTGA	CTGCAGGAAGTCATCAAGCGCCTGGCGCTGGCCCGTTTCGACGTGGCTTTCCACCTGCGCCACAACGGCAAGACCATCTTCGCCCTGCACGAGGCGCGAGACGAGCTGGCCCGCGCGCGCCGGGTCGGCGCGGTGTGCGGCCAGGCATTCCTCGAGCAGGCGCTGCCGATCGAGGTCGAGCGCAACGGCCTGCACCTGTGGGGCTGGGTCGGCTTGCCGACCTTCTCCCGCAGCCAGCCGGACCTGCAGTACTTCTATGTGAACGGGCGCATGGTGCGCGACAAGCTGGTCGCCCACGCGGTGCGCCAGGCTTATCGCGACGTGCTGTACAACGGCCGGCATCCGACCTTCGTGCTGTTCTTCGAAGTCGATCCGGCGGTGGTGGACGTCAACGTGCAC…	ATGTTCCTCAACCTCGGCCCGAACCACCCGTCCGCCCACGGCGCGTTCCGCATCATCCTGCAACTGGACGGCGAGGAGATCATCGACTGCGTCCCGGAGATCGGCTACCACCACCGCGGCGCCGAGAAGATGGCCGAGCGCCAGTCCTGGCACAGTTTCATCCCCTACACCGACCGCATCGACTACCTCGGCGGGGTGATGAACAACCTGCCCTACGTACTCTCGGTGGAGAAGCTCGCCGGGATCAAGGTGCCCCAGCGGGTCGACGTGATCCGGATCATGATGGCGGAGTTCTTCCGTATCCTGAACCACCTGCTGTACCTGGGCACCTATATCCAGGACGTCGGCGCCATGACCCCGGTGTTC	CATCGTCCAGGCACGCCCGGAAACCGTGAAGAGCCGCGCCAGCGCCACGGTCATGGAGCGCTACCTGCTGAAAGAGAAGGGGACCGTCCTGGTGGAAGGGCGTGCCATCGGCCAGCGCATCGGTGCCGGTCCGGTCAAGGTGATCAACGACGTGTCGGAAATGGACAAGGTCCAACCGGGTGACGTCCTGGTCTCCGACATGACCGACCCGGACTGGGAGCCGGTGATGAAGCGCGCCAGCGCCATCGTCACCAACCGCGGCGGGCGTACCTGCCACGCGGCGATCATCGCTCGCGAACTGGGCATCCCGGCGGTGGTCGGTTGCGGCAACGCCACCCAGATCCTGCAGGATGGCCAGGGGGTGACCGTT	TGTCGTGGGCAGCTCGCCGGAGGTGCTGGTACGGGTCGAGGATGGCCTGGTGACGGTGCGCCCGATCGCCGGTACCCGTCCGCGCGGGATCAACGAAGAGGCCGACCTGGCGCTGGAGCAGGATCTGCTGTCGGACGCCAAGGAGATCGCCGAGCACCTGATGCTGATCGACCTGGGGCGCAACGACGTGGGGCGGGTGTCCGATATCGGCGCGGTGAAGGTCACCGAAAAAATGGTGATCGAACGTTACTCCAACGTCATGCACATCGTGTCCAACGTCACCGGGCAATTGCGCGAGGGGCTCAGCGCGATGGACGCGCTGCGGGCGATCCTGCCGGCGGGCACTCTATCCGGCGCGCCGAAGATCCGCGCCATGGAGATCATCGACGAGCTGGAGCC…	GGCCCGTTGGCCAACGGCGCCACCACCATTCTGTTCGAGGGCGTGCCGAACTACCCCGACGTGACCCGCGTGGCGAAAATCATCGACAAGCACAAGGTCAACATCCTCTACACCGCGCCGACCGCGATCCGCGCGATGATGGCCGAAGGCAAGGCGGCGGTGGCCGGTGCCGACGGTTCCAGCCTGCGTCTGCTCGGTTCGGTGGGCGAGCCGATCAACCCGGAAGCCTGGCAGTGGTACTACGAGACCGTCGGCCAGTCGCGCTGCCCGATCGTCGACACCTGGTGGCAGACCGAGACCGGCGCCTGCCTGATGACCCCGCTGCCGGGCGCCCACGCGATGAAGCCGGGCTCCGCGGCCAAGCCGTTCTTCGGCGTGGTCCCGGCGCTGATGTCACCG…	390	498	373	442	366	370	443	2882	TRUE
2345	P3238	GGCCCGCTGGCCAACGGCGCCACCACCATTCTGTTCGAGGGCGTGCCGAACTACCCCGACGTGACCCGCGTGGCGAAAATCATCGACAAGCACAAGGTCAACATCCTCTACACCGCGCCGACCGCGATCCGCGCGATGATGGCCGAAGGCAAGGCGGCGGTGGCCGGTGCCGACGGTTCCAGCCTGCGTCTGCTCGGTTCGGTGGGCGAGCCGATCAACCCGGAAGCCTGGCAGTGGTACTACGAGACCGTCGGCCAGTCGCGCTGCCCGATCGTCGACACCTGGTGGCAGACCGAGACCGGCGCCTGCCTGATGACCCCGCTGCCGGGCGCCCACGCGATGAAGCCGGGCTCTGCAGCCAAGCCGTTCTTCGGCGTGGTACCGGCACTG	ATGTCACCGTGCCGTTCAAGGAAGAGGCCTATCGTCTGGTGGACGAGTTGAGCGAGCGGGCCACCCGGGCCGGGGCGGTGAACACCCTGATCCGCCTCGCCGACGGTCGCCTGCGCGGCGACAACACCGACGGCGCCGGCCTGCTGCGGGACCTGACGGCGAACGCCGGGGTCGAGCTGCGCGGCAAGCGGGTTCTCCTGCTCGGCGCCGGCGGTGCGGTGCGTGGGGTGCTCGAACCCTTCCTCGGCGAGTGCCCGGCGGAGTTGCTGATCGCCAACCGCACGGCGCGGAAGGCCGTGGACCTGGCCGAGCGGTTCGCCGACCTCGGCGCGGTGCACGGCTGCGGTTTCGCCGAGGTCGAAGGGCCTTTCGACCTGATCGTCAACGGCACCTCGGCCA…	CTGCTCGGCCTCTCCGGCGGCGTGGACTCCTCGGTGGTCGCCGCGCTGCTGCACAAGGCCATCGGCGACCAACTGACCTGCGTGTTCGTCGACAACGGCCTGCTGCGCCTGCACGAAGGCGACCAGGTGATGGCCATGTTCGCCGAGAACATGGGCGTGAAGGTGATCCGCGCCAACGCCGAGGACAAGTTCCTCGGCCGCCTGGCCGGCGTCGCCGACCCGGAAGAGAAGCGCAAGATCATCGGCCGCACCTTCATCGAAGTCTTCGACGAAGAAGCCACCAAGCTGCAGGACGTGAAGTTCCTCGCCCAGGGCACCATCTACCCCGACGTGATCGAGTCGGCCGGCGCCAAGACCGGCAAGGCCCACGTGA	CTGCAGGAGGTCATCAAGCGCCTGGCGCTGGCCCGCTTCGACGTGGCTTTCCACCTGCGCCACAACGGCAAGACCATCTTCGCCCTGCACGAGGCGCGAGACGAGCTGGCCCGCGCGCGCCGGGTCGGCGCGGTGTGCGGCCAGGCATTCCTCGAGCAGGCGCTGCCGATCGAGGTCGAGCGCAACGGCCTGCACCTGTGGGGCTGGGTCGGCTTGCCGACCTTCTCCCGCAGCCAGCCGGACCTGCAGTACTTCTATGTGAACGGGCGCATGGTGCGCGACAAGCTGGTCGCCCACGCGGTGCGCCAGGCTTATCGCGACGTGCTGTACAACGGCCGGCATCCGACCTTCGTGCTGTTCTTCGAAGTCGATCCGGCGGTGGTGGACGTCAACGTGCAC…	ATGTTCCTCAACCTCGGCCCGAACCACCCGTCCGCCCACGGCGCGTTCCGCATCATCCTGCAACTGGACGGCGAGGAGATCATCGACTGCGTCCCGGAGATCGGCTACCACCACCGCGGCGCCGAGAAGATGGCCGAGCGCCAGTCCTGGCACAGTTTCATCCCCTACACCGACCGCATCGACTACCTCGGCGGGGTGATGAACAACCTGCCCTACGTACTCTCGGTGGAGAAGCTCGCAGGGATCAAGGTGCCGCAGCGGGTCGACGTGATCCGGATCATGATGGCGGAGTTCTTCCGTATCCTGAACCACCTGCTGTACCTGGGCACCTATATCCAAGACGTCGGCGCCATGACCCCGGTGTTC	CATCGTCCAGGCACGCCCGGAAACCGTGAAGAGCCGCGCCAGCGCCACGGTCATGGAGCGCTACCTGCTGAAAGAGAAGGGGACCGTCCTGGTGGAAGGGCGTGCCATCGGCCAGCGCATCGGTGCCGGTCCGGTCAAGGTGATCAACGACGTGTCGGAAATGGACAAGGTCCAACCGGGTGACGTCCTGGTCTCCGACATGACCGACCCGGACTGGGAGCCGGTGATGAAGCGCGCCAGCGCCATCGTCACCAACCGCGGCGGGCGTACCTGCCACGCGGCGATCATCGCTCGCGAACTGGGCATCCCGGCGGTGGTCGGTTGCGGCAACGCCACCCAGATCCTGCAGGATGGCCAGGGGGTGACCGTT	TGTCGTGGGCAGCTCGCCGGAGGTGCTGGTACGGGTCGAGGATGGCCTGGTGACGGTGCGCCCGATCGCCGGTACCCGTCCGCGCGGGATCAACGAAGAGGCCGACCTGGCACTGGAGCAGGATCTGCTGTCGGACGCCAAGGAGATCGCCGAGCACCTGATGCTGATCGACCTGGGGCGCAACGACGTGGGGCGGGTGTCCGATATCGGCGCGGTGAAGGTCACCGAAAAAATGGTGATCGAACGTTACTCCAACGTCATGCACATCGTGTCCAACGTCACCGGGCAATTGCGCGAGGGGCTCAGCGCGATGGACGCGCTGCGGGCGATTCTGCCGGCGGGCACTCTATCCGGCGCGCCGAAGATCCGCGCCATGGAGATCATCGACGAGCTGGAGCC…	GGCCCGCTGGCCAACGGCGCCACCACCATTCTGTTCGAGGGCGTGCCGAACTACCCCGACGTGACCCGCGTGGCGAAAATCATCGACAAGCACAAGGTCAACATCCTCTACACCGCGCCGACCGCGATCCGCGCGATGATGGCCGAAGGCAAGGCGGCGGTGGCCGGTGCCGACGGTTCCAGCCTGCGTCTGCTCGGTTCGGTGGGCGAGCCGATCAACCCGGAAGCCTGGCAGTGGTACTACGAGACCGTCGGCCAGTCGCGCTGCCCGATCGTCGACACCTGGTGGCAGACCGAGACCGGCGCCTGCCTGATGACCCCGCTGCCGGGCGCCCACGCGATGAAGCCGGGCTCTGCAGCCAAGCCGTTCTTCGGCGTGGTACCGGCACTGATGTCACCG…	390	498	373	442	366	370	443	2882	TRUE
2346	P3240	GGCCCGCTGGCCAACGGCGCCACCACCATTCTGTTCGAGGGCGTGCCGAACTACCCCGACGTGACCCGCGTGGCGAAAATCATCGACAAGCACAAGGTCAACATCCTCTACACCGCGCCGACCGCGATCCGCGCGATGATGGCCGAAGGCAAGGCGGCGGTGGCCGGTGCCGACGGTTCCAGCCTGCGTCTGCTCGGTTCGGTGGGCGAGCCGATCAACCCGGAAGCCTGGCAGTGGTACTACGAGACCGTCGGCCAGTCGCGCTGCCCGATCGTCGACACCTGGTGGCAGACCGAGACCGGCGCCTGCCTGATGACCCCGCTGCCGGGCGCCCACGCGATGAAGCCGGGCTCTGCAGCCAAGCCGTTCTTCGGCGTGGTACCGGCACTG	ATGTCACCGTGCCGTTCAAGGAAGAGGCCTATCGTCTGGTGGACGAGTTGAGCGAGCGGGCCACCCGGGCCGGGGCGGTGAACACCCTGATCCGCCTCGCCGACGGTCGCCTGCGCGGCGACAACACCGACGGCGCCGGCCTGCTGCGGGACCTGACGGCGAACGCCGGGGTCGAGCTGCGCGGCAAGCGGGTTCTCCTGCTCGGCGCCGGCGGTGCGGTGCGTGGGGTGCTCGAACCCTTCCTCGGCGAGTGCCCGGCGGAGTTGCTGATCGCCAACCGCACGGCGCGGAAGGCCGTGGACCTGGCCGAGCGGTTCGCCGACCTCGGCGCGGTGCACGGCTGCGGTTTCGCCGAGGTCGAAGGGCCTTTCGACCTGATCGTCAACGGCACCTCGGCCA…	CTGCTCGGCCTCTCCGGCGGCGTGGACTCCTCGGTGGTCGCCGCGCTGCTGCACAAGGCCATCGGCGACCAACTGACCTGCGTGTTCGTCGACAACGGCCTGCTGCGCCTGCACGAAGGCGACCAGGTGATGGCCATGTTCGCCGAGAACATGGGCGTGAAGGTGATCCGCGCCAACGCCGAGGACAAGTTCCTCGGCCGCCTGGCCGGCGTCGCCGACCCGGAAGAGAAGCGCAAGATCATCGGCCGCACCTTCATCGAAGTCTTCGACGAAGAAGCCACCAAGCTGCAGGACGTGAAGTTCCTCGCCCAGGGCACCATCTACCCCGACGTGATCGAGTCGGCCGGCGCCAAGACCGGCAAGGCCCACGTGA	CTGCAGGAGGTCATCAAGCGCCTGGCGCTGGCCCGCTTCGACGTGGCTTTCCACCTGCGCCACAACGGCAAGACCATCTTCGCCCTGCACGAGGCGCGAGACGAGCTGGCCCGCGCGCGCCGGGTCGGCGCGGTGTGCGGCCAGGCATTCCTCGAGCAGGCGCTGCCGATCGAGGTCGAGCGCAACGGCCTGCACCTGTGGGGCTGGGTCGGCTTGCCGACCTTCTCCCGCAGCCAGCCGGACCTGCAGTACTTCTATGTGAACGGGCGCATGGTGCGCGACAAGCTGGTCGCCCACGCGGTGCGCCAGGCTTATCGCGACGTGCTGTACAACGGCCGGCATCCGACCTTCGTGCTGTTCTTCGAAGTCGATCCGGCGGTGGTGGACGTCAACGTGCAC…	ATGTTCCTCAACCTCGGCCCGAACCACCCGTCCGCCCACGGCGCGTTCCGCATCATCCTGCAACTGGACGGCGAGGAGATCATCGACTGCGTCCCGGAGATCGGCTACCACCACCGCGGCGCCGAGAAGATGGCCGAGCGCCAGTCCTGGCACAGTTTCATCCCCTACACCGACCGCATCGACTACCTCGGCGGGGTGATGAACAACCTGCCCTACGTACTCTCGGTGGAGAAGCTCGCAGGGATCAAGGTGCCGCAGCGGGTCGACGTGATCCGGATCATGATGGCGGAGTTCTTCCGTATCCTGAACCACCTGCTGTACCTGGGCACCTATATCCAAGACGTCGGCGCCATGACCCCGGTGTTC	CATCGTCCAGGCACGCCCGGAAACCGTGAAGAGCCGCGCCAGCGCCACGGTCATGGAGCGCTACCTGCTGAAAGAGAAGGGGACCGTCCTGGTGGAAGGGCGTGCCATCGGCCAGCGCATCGGTGCCGGTCCGGTCAAGGTGATCAACGACGTGTCGGAAATGGACAAGGTCCAACCGGGTGACGTCCTGGTCTCCGACATGACCGACCCGGACTGGGAGCCGGTGATGAAGCGCGCCAGCGCCATCGTCACCAACCGCGGCGGGCGTACCTGCCACGCGGCGATCATCGCTCGCGAACTGGGCATCCCGGCGGTGGTCGGTTGCGGCAACGCCACCCAGATCCTGCAGGATGGCCAGGGGGTGACCGTT	TGTCGTGGGCAGCTCGCCGGAGGTGCTGGTACGGGTCGAGGATGGCCTGGTGACGGTGCGCCCGATCGCCGGTACCCGTCCGCGCGGGATCAACGAAGAGGCCGACCTGGCACTGGAGCAGGATCTGCTGTCGGACGCCAAGGAGATCGCCGAGCACCTGATGCTGATCGACCTGGGGCGCAACGACGTGGGGCGGGTGTCCGATATCGGCGCGGTGAAGGTCACCGAAAAAATGGTGATCGAACGTTACTCCAACGTCATGCACATCGTGTCCAACGTCACCGGGCAATTGCGCGAGGGGCTCAGCGCGATGGACGCGCTGCGGGCGATTCTGCCGGCGGGCACTCTATCCGGCGCGCCGAAGATCCGCGCCATGGAGATCATCGACGAGCTGGAGCC…	GGCCCGCTGGCCAACGGCGCCACCACCATTCTGTTCGAGGGCGTGCCGAACTACCCCGACGTGACCCGCGTGGCGAAAATCATCGACAAGCACAAGGTCAACATCCTCTACACCGCGCCGACCGCGATCCGCGCGATGATGGCCGAAGGCAAGGCGGCGGTGGCCGGTGCCGACGGTTCCAGCCTGCGTCTGCTCGGTTCGGTGGGCGAGCCGATCAACCCGGAAGCCTGGCAGTGGTACTACGAGACCGTCGGCCAGTCGCGCTGCCCGATCGTCGACACCTGGTGGCAGACCGAGACCGGCGCCTGCCTGATGACCCCGCTGCCGGGCGCCCACGCGATGAAGCCGGGCTCTGCAGCCAAGCCGTTCTTCGGCGTGGTACCGGCACTGATGTCACCG…	390	498	373	442	366	370	443	2882	TRUE
2347	P3246	GGCCCGCTGGCCAACGGCGCCACCACCATTCTGTTCGAGGGCGTGCCGAACTACCCCGACGTGACCCGCGTGGCGAAAATCATCGACAAGCACAAGGTCAACATCCTCTACACCGCGCCGACCGCGATCCGCGCGATGATGGCCGAAGGCAAGGCGGCGGTGGCCGGTGCCGACGGTTCCAGCCTGCGTCTGCTCGGTTCGGTGGGCGAGCCGATCAACCCGGAAGCCTGGCAGTGGTACTACGAGACCGTCGGCCAGTCGCGCTGCCCGATCGTCGACACCTGGTGGCAGACCGAGACCGGCGCCTGCCTGATGACCCCGCTGCCGGGCGCCCACGCGATGAAGCCGGGCTCTGCAGCCAAGCCGTTCTTCGGCGTGGTACCGGCACTG	ATGTCACCGTGCCGTTCAAGGAAGAGGCCTATCGTCTGGTGGACGAGTTGAGCGAGCGGGCCACCCGGGCCGGGGCGGTGAACACCCTGATCCGCCTCGCCGACGGTCGCCTGCGCGGCGACAACACCGACGGCGCCGGCCTGCTGCGGGACCTGACGGCGAACGCCGGGGTCGAGCTGCGCGGCAAGCGGGTTCTCCTGCTCGGCGCCGGCGGTGCGGTGCGTGGGGTGCTCGAACCCTTCCTCGGCGAGTGCCCGGCGGAGTTGCTGATCGCCAACCGCACGGCGCGGAAGGCCGTGGACCTGGCCGAGCGGTTCGCCGACCTCGGCGCGGTGCACGGCTGCGGTTTCGCCGAGGTCGAAGGGCCTTTCGACCTGATCGTCAACGGCACCTCGGCCA…	CTGCTGGGCCTGTCCGGCGGCGTCGACTCCTCGGTGGTCGCGGCCCTGCTGCACAAGGCCATCGGCGACCAGCTGACCTGCGTCTTCGTCGACAACGGCCTGCTGCGCCTGCACGAGGGCGACCAGGTGATGGCCATGTTCGCCGAGAACATGGGCGTCAAGGTGATCCGCGCCAACGCCGAAGACAAGTTCCTCGGCCGCCTGGCCGGCGTCGCCGACCCGGAAGAGAAGCGCAAGATCATCGGCCGCACCTTCATCGAGGTCTTCGATGAGGAAGCCACCAAGCTGCAGGACGTGAAGTTCCTGGCCCAGGGCACCATCTACCCCGACGTGATCGAGTCGGCCGGCGCCAAGACCGGCAAGGCCCACGTGA	CTGCAGGAGGTCATCCGGCGTCTCGCCCTGGCGCGGTTCGATGTGGCCTTCCACCTTCGCCACAACGGCAAGACGGTATTCGCGCTGCATGAGGCCCGTGACGAGATTTCCCGCGCGCGGCGCGTTGCCAGCGTGTGCGGCTCGGCTTTCCTGGAGCAGGCGCTACCCATCCAGGTGGAGCGCAATGGCCTGCACCTGTGGGGGTGGGTGGGGCTGCCGACGTTCTCCCGCAGCCAGGCGGACCTGCAGTATTTCTACGTGAACGGTCGGATGGTGCGGGACAAGCTGGTGGTGCATGCGGTGCGCCAGGCGTATCGCGATGTGCTGTACAACGGTCGCCATCCGACCTTCGTGCTGTTTCTGGAGCTGGACCCAGCGGCGGTGGACGTGAACGTGCAC…	ATGTTCCTCAACCTCGGCCCGAACCACCCGTCCGCCCACGGCGCGTTCCGCATCATCCTGCAACTGGACGGCGAGGAGATCATCGACTGCGTCCCGGAGATCGGCTACCACCACCGCGGCGCCGAGAAGATGGCCGAGCGCCAGTCCTGGCACAGTTTCATCCCCTACACCGACCGCATCGACTACCTCGGCGGGGTGATGAACAACCTGCCCTACGTACTCTCGGTGGAGAAGCTCGCAGGGATCAAGGTGCCGCAGCGGGTCGACGTGATCCGGATCATGATGGCGGAGTTCTTCCGTATCCTGAACCACCTGCTGTACCTGGGCACCTATATCCAAGACGTCGGCGCCATGACCCCGGTGTTC	CATCGTCCAGGCCCGCCCGGAAACCGTGAAGAGCCGTTCCAGCGCCACCGTGATGGAACGCTACCTGCTCAAGGAGAAGGGCAAGGTCCTGGTGGAAGGCCGCGCCATCGGCCAGCGCATCGGCGCAGGCCCGGTGAAGGTCATCCACGACGTCTCCGAGATGGACAAGGTGCAGCCCGGCGACGTGCTGGTCTCCGACATGACCGACCCGGACTGGGAGCCGGTGATGAAGCGCGCCAGCGCCATCGTCACCAACCGCGGCGGGCGTACCTGCCACGCGGCGATCATCGCCCGTGAACTGGGCATCCCGGCCGTGGTCGGCTGCGGCAACGCCACCGCCGTGCTGAAGGACGGCCAGCAGGTCACCGTG	TGTCGTGGGCAGCTCGCCGGAGGTGCTGGTACGGGTCGAGGATGGCCTGGTGACGGTGCGCCCGATCGCCGGTACCCGTCCGCGCGGGATCAACGAAGAGGCCGACCTGGCACTGGAGCAGGATCTGCTGTCGGACGCCAAGGAGATCGCCGAGCACCTGATGCTGATCGACCTGGGGCGCAACGACGTGGGGCGGGTGTCCGATATCGGCGCGGTGAAGGTCACCGAAAAAATGGTGATCGAACGTTACTCCAACGTCATGCACATCGTGTCCAACGTCACCGGGCAATTGCGCGAGGGGCTCAGCGCGATGGACGCGCTGCGGGCGATTCTGCCGGCGGGCACTCTATCCGGCGCGCCGAAGATCCGCGCCATGGAGATCATCGACGAGCTGGAGCC…	GGCCCGCTGGCCAACGGCGCCACCACCATTCTGTTCGAGGGCGTGCCGAACTACCCCGACGTGACCCGCGTGGCGAAAATCATCGACAAGCACAAGGTCAACATCCTCTACACCGCGCCGACCGCGATCCGCGCGATGATGGCCGAAGGCAAGGCGGCGGTGGCCGGTGCCGACGGTTCCAGCCTGCGTCTGCTCGGTTCGGTGGGCGAGCCGATCAACCCGGAAGCCTGGCAGTGGTACTACGAGACCGTCGGCCAGTCGCGCTGCCCGATCGTCGACACCTGGTGGCAGACCGAGACCGGCGCCTGCCTGATGACCCCGCTGCCGGGCGCCCACGCGATGAAGCCGGGCTCTGCAGCCAAGCCGTTCTTCGGCGTGGTACCGGCACTGATGTCACCG…	390	498	373	442	366	370	443	2882	TRUE
2348	P3671	GGCCCGTTGGCCAACGGCGCCACCACCATTCTGTTCGAGGGCGTACCGAACTACCCCGACGTGACCCGCGTGGCGAAGATCATCGACAAGCACAAGGTCAACATCCTCTACACCGCGCCGACCGCGATCCGCGCGATGATGGCCGAAGGCAAGGCGGCGGTGGCCGGTGCCGACGGTTCCAGCCTGCGTCTGCTCGGTTCGGTGGGCGAGCCGATCAACCCGGAAGCCTGGCAGTGGTACTACGAGACCGTCGGCCAGTCGCGCTGCCCGATCGTCGACACCTGGTGGCAGACCGAGACCGGCGCCTGCCTGATGACCCCGTTGCCGGGCGCCCATGCGATGAAGCCGGGCTCCGCGGCCAAGCCGTTCTTCGGCGTGGTCCCGGCGCTG	ATGTCACCGTGCCGTTCAAGGAAGAGGCCTATCGTCTGGTGGACGAATTGAGCGAGCGGGCCACCCGGGCCGGGGCGGTGAACACCCTGATCCGCCTGGCCGACGGTCGCCTGCGCGGCGACAACACCGACGGCGCGGGCTTGCTGCGGGACCTGACGGCGAACGCCGGGGTCGAGCTGCGCGGCAAGCGGGTTCTCCTGCTCGGCGCCGGCGGTGCGGTGCGCGGGGTGCTCGAACCCTTCCTCGGCGAGTGCCCGGCGGAGCTGCTGATCGCCAACCGCACGGCGCGGAAGGCCGTGGATCTGGCCGAGCGGTTCGCCGATCTCGGCGCGGTGCGCGGCTGCGGTTTCGCCGAGGTCGAAGGGCCTTTCGACCTGGTCATCAACGGCACCTCGGCCA…	CTGCTCGGCCTCTCCGGCGGCGTGGACTCCTCGGTGGTCGCCGCGCTGCTGCACAAGGCCATCGGCGACCAACTGACCTGCGTGTTCGTCGACAACGGCCTGCTGCGCCTGCACGAAGGCGACCAGGTGATGGCCATGTTCGCCGAGAACATGGGCGTGAAGGTGATCCGCGCCAACGCCGAGGACAAGTTCCTCGGCCGCCTGGCCGGCGTCGTCGATCCGGAAGAGAAGCGCAAGATCATCGGCCGCACCTTCATCGAAGTCTTCGACGAAGAAGCCACCAAGCTGCAGGACGTGAAGTTCCTCGCCCAGGGCACCATCTACCCCGACGTGATCGAGTCGGCCGGCGCCAAAACCGGCAAGGCCCACGTGA	CTGCAGGAGGTCATCAAGCGCCTGGCGCTGGCCCGCTTCGACGTGGCTTTCCACCTGCGCCACAACGGCAAGACCATCTTCGCCCTGCACGAGGCGCGAGACGAGCTGGCCCGCGCGCGCCGGGTCGGCGCGGTGTGCGGCCAGGCATTCCTCGAGCAGGCGCTGCCGATCGAGGTCGAGCGCAACGGCCTGCACCTGTGGGGCTGGGTCGGCTTGCCGACCTTCTCCCGCAGCCAGCCGGACCTGCAGTACTTCTATGTGAACGGGCGCATGGTGCGCGACAAGCTGGTCGCCCACGCGGTGCGCCAGGCTTATCGCGACGTGCTGTACCACGGCCGGCATCCGACCTTCGTGCTGTTCTTCGAAGTCGATCCGGCGGTGGTGGACGTCAACGTGCAC…	ATGTTCCTCAACCTCGGCCCGAACCACCCGTCCGCCCACGGCGCGTTCCGCATCATCCTGCAACTGGACGGCGAGGAGATCATCGACTGCGTCCCGGAGATCGGCTACCACCACCGCGGCGCCGAGAAGATGGCCGAGCGCCAGTCCTGGCACAGTTTCATCCCCTACACCGACCGCATCGACTACCTCGGCGGGGTGATGAACAACCTGCCCTACGTACTCTCGGTGGAGAAGCTCGCCGGGATCAAGGTGCCGCAGCGGGTCGACGTGATCCGGATCATGATGGCGGAGTTCTTCCGTATCCTGAACCACCTGCTGTACCTGGGCACCTATATCCAGGACGTCGGCGCCATGACCCCGGTGTTC	CATCGTCCAGGCACGCCCGGAAACCGTGAAGAGCCGCGCCAGCGCCACGGTCATGGAGCGCTACCTGCTGAAAGAGAAGGGGACCGTCCTGGTGGAAGGACGTGCCATCGGCCAGCGCATCGGTGCCGGTCCGGTCAAGGTGATCAACGACGTGTCGGAAATGGACAAGGTCCAACCGGGTGACGTCCTGGTCTCCGACATGACCGACCCGGACTGGGAGCCGGTGATGAAGCGCGCCAGCGCCATCGTCACCAACCGCGGCGGGCGTACCTGCCACGCGGCGATCATCGCTCGCGAACTGGGCATCCCGGCGGTGGTCGGTTGCGGCAACGCCACCCAGATCCTGCAGGATGGGCAGGGGGTGACCGTT	TGTCGTGGGCAGCTCGCCGGAGGTGCTGGTACGGGTCGAGGATGGCCTGGTGACGGTGCGCCCGATCGCCGGTACCCGTCCGCGCGGGATCAACGAAGAGGCCGACCTGGCGCTGGAGCAGGATCTGCTGTCGGACGCCAAGGAGATCGCCGAGCACCTGATGCTGATCGACCTGGGGCGCAACGACGTGGGGCGGGTGTCCGACATCGGCGCGGTGAAGGTCACCGAAAAAATGGTGATCGAACGTTACTCCAACGTCATGCACATCGTGTCCAACGTCACCGGGCAATTGCGCGAGGGGCTCAGCGCGATGGACGCGCTGCGGGCGATCCTGCCGGCGGGTACGCTGTCCGGCGCGCCGAAGATCCGCGCCATGGAGATCATCGACGAGCTGGAGCC…	GGCCCGTTGGCCAACGGCGCCACCACCATTCTGTTCGAGGGCGTACCGAACTACCCCGACGTGACCCGCGTGGCGAAGATCATCGACAAGCACAAGGTCAACATCCTCTACACCGCGCCGACCGCGATCCGCGCGATGATGGCCGAAGGCAAGGCGGCGGTGGCCGGTGCCGACGGTTCCAGCCTGCGTCTGCTCGGTTCGGTGGGCGAGCCGATCAACCCGGAAGCCTGGCAGTGGTACTACGAGACCGTCGGCCAGTCGCGCTGCCCGATCGTCGACACCTGGTGGCAGACCGAGACCGGCGCCTGCCTGATGACCCCGTTGCCGGGCGCCCATGCGATGAAGCCGGGCTCCGCGGCCAAGCCGTTCTTCGGCGTGGTCCCGGCGCTGATGTCACCG…	390	498	373	442	366	370	443	2882	TRUE
2349	P3672	GGCCCGTTGGCCAACGGCGCCACCACCATTCTGTTCGAGGGCGTACCGAACTACCCCGACGTGACCCGCGTGGCGAAGATCATCGACAAGCACAAGGTCAACATCCTCTACACCGCGCCGACCGCGATCCGCGCGATGATGGCCGAAGGCAAGGCGGCGGTGGCCGGTGCCGACGGTTCCAGCCTGCGTCTGCTCGGTTCGGTGGGCGAGCCGATCAACCCGGAAGCCTGGCAGTGGTACTACGAGACCGTCGGCCAGTCGCGCTGCCCGATCGTCGACACCTGGTGGCAGACCGAGACCGGCGCCTGCCTGATGACCCCGTTGCCGGGCGCCCATGCGATGAAGCCGGGCTCCGCGGCCAAGCCGTTCTTCGGCGTGGTCCCGGCGCTG	ATGTCACCGTGCCGTTCAAGGAAGAGGCCTATCGTCTGGTGGACGAATTGAGCGAGCGGGCCACCCGGGCCGGGGCGGTGAACACCCTGATCCGCCTGGCCGACGGTCGCCTGCGCGGCGACAACACCGACGGCGCGGGCTTGCTGCGGGACCTGACGGCGAACGCCGGGGTCGAGCTGCGCGGCAAGCGGGTTCTCCTGCTCGGCGCCGGCGGTGCGGTGCGCGGGGTGCTCGAACCCTTCCTCGGCGAGTGCCCGGCGGAGCTGCTGATCGCCAACCGCACGGCGCGGAAGGCCGTGGATCTGGCCGAGCGGTTCGCCGATCTCGGCGCGGTGCGCGGCTGCGGTTTCGCCGAGGTCGAAGGGCCTTTCGACCTGGTCATCAACGGCACCTCGGCCA…	CTGCTGGGCCTGTCCGGCGGCGTCGACTCCTCGGTGGTCGCGGCCCTGCTGCACAAGGCCATCGGCGACCAGCTGACCTGCGTCTTCGTCGACAACGGCCTGCTGCGCCTGCACGAGGGCGACCAGGTGATGGCCATGTTCGCCGAGAACATGGGCGTCAAGGTGATCCGCGCCAACGCCGAAGACAAGTTCCTCGGCCGCCTGGCCGGCGTCGCCGACCCGGAAGAGAAGCGCAAGATCATCGGCCGCACCTTCATCGAGGTCTTCGATGAGGAAGCCACCAAGCTGCAGGACGTGAAGTTCCTGGCCCAGGGCACCATCTACCCCGACGTGATCGAGTCGGCCGGCGCCAAGACCGGCAAGGCCCACGTGA	CTGCAGGAGGTCATCAAGCGCCTGGCGCTGGCCCGCTTCGACGTGGCTTTCCACCTGCGCCACAACGGCAAGACCATCTTCGCCCTGCACGAGGCGCGAGACGAGCTGGCCCGCGCGCGCCGGGTCGGCGCGGTGTGCGGCCAGGCATTCCTCGAGCAGGCGCTGCCGATCGAGGTCGAGCGCAACGGCCTGCACCTGTGGGGCTGGGTCGGCTTGCCGACCTTCTCCCGCAGCCAGCCGGACCTGCAGTACTTCTATGTGAACGGGCGCATGGTGCGCGACAAGCTGGTCGCCCACGCGGTGCGCCAGGCTTATCGCGACGTGCTGTACCACGGCCGGCATCCGACCTTCGTGCTGTTCTTCGAAGTCGATCCGGCGGTGGTGGACGTCAACGTGCAC…	ATGTTCCTCAACCTCGGCCCGAACCACCCGTCCGCCCACGGCGCGTTCCGCATCATCCTGCAACTGGACGGCGAGGAGATCATCGACTGCGTCCCGGAGATCGGCTACCACCACCGCGGCGCCGAGAAGATGGCCGAGCGCCAGTCCTGGCACAGTTTCATCCCCTACACCGACCGCATCGACTACCTCGGCGGGGTGATGAACAACCTGCCCTACGTACTCTCGGTGGAGAAGCTCGCAGGGATCAAGGTGCCGCAGCGGGTCGACGTGATCCGGATCATGATGGCGGAGTTCTTCCGTATCCTGAACCACCTGCTGTACCTGGGCACCTATATCCAAGACGTCGGCGCCATGACCCCGGTGTTC	CATCGTCCAGGCCCGCCCGGAAACCGTGAAGAGCCGTTCCAGCGCCACCGTGATGGAACGCTACCTGCTCAAGGAGAAGGGCAAGGTCCTGGTGGAAGGCCGCGCCATCGGCCAGCGCATCGGCGCAGGCCCGGTGAAGGTCATCCACGACGTCTCCGAGATGGACAAGGTGCAGCCCGGCGACGTGCTGGTCTCCGACATGACCGACCCGGACTGGGAGCCGGTGATGAAGCGCGCCAGCGCCATCGTCACCAACCGCGGCGGGCGTACCTGCCACGCGGCGATCATCGCCCGTGAACTGGGCATCCCGGCCGTGGTCGGCTGCGGCAACGCCACCGCCGTGCTGAAGGACGGCCAGCAGGTCACCGTG	TGTCGTGGGCAGCTCGCCGGAGGTGCTGGTACGGGTCGAGGATGGCCTGGTGACGGTGCGCCCGATCGCCGGTACCCGTCCGCGCGGGATCAACGAAGAGGCCGACCTGGCGCTGGAGCAGGATCTGCTGTCGGACGCCAAGGAGATCGCCGAGCACCTGATGCTGATCGACCTGGGGCGCAACGACGTGGGGCGGGTGTCCGACATCGGCGCGGTGAAGGTCACCGAAAAAATGGTGATCGAACGTTACTCCAACGTCATGCACATCGTGTCCAACGTCACCGGGCAATTGCGCGAGGGGCTCAGCGCGATGGACGCGCTGCGGGCGATCCTGCCGGCGGGTACGCTGTCCGGCGCGCCGAAGATCCGCGCCATGGAGATCATCGACGAGCTGGAGCC…	GGCCCGTTGGCCAACGGCGCCACCACCATTCTGTTCGAGGGCGTACCGAACTACCCCGACGTGACCCGCGTGGCGAAGATCATCGACAAGCACAAGGTCAACATCCTCTACACCGCGCCGACCGCGATCCGCGCGATGATGGCCGAAGGCAAGGCGGCGGTGGCCGGTGCCGACGGTTCCAGCCTGCGTCTGCTCGGTTCGGTGGGCGAGCCGATCAACCCGGAAGCCTGGCAGTGGTACTACGAGACCGTCGGCCAGTCGCGCTGCCCGATCGTCGACACCTGGTGGCAGACCGAGACCGGCGCCTGCCTGATGACCCCGTTGCCGGGCGCCCATGCGATGAAGCCGGGCTCCGCGGCCAAGCCGTTCTTCGGCGTGGTCCCGGCGCTGATGTCACCG…	390	498	373	442	366	370	443	2882	TRUE
2350	P3673	GGCCCGTTGGCCAACGGCGCCACCACCATTCTGTTCGAGGGCGTGCCGAACTACCCCGACGTGACCCGCGTGGCGAAAATCATCGACAAGCACAAGGTCAACATCCTCTACACCGCGCCGACCGCGATCCGCGCGATGATGGCCGAAGGCAAGGCGGCGGTGGCCGGTGCCGACGGTTCCAGCCTGCGTCTGCTCGGTTCGGTGGGCGAGCCGATCAACCCGGAAGCCTGGCAGTGGTACTACGAGACCGTCGGCCAGTCGCGCTGCCCGATCGTCGACACCTGGTGGCAGACCGAGACCGGCGCCTGCCTGATGACCCCGCTGCCGGGCGCCCACGCGATGAAGCCGGGCTCTGCAGCCAAGCCGTTCTTCGGCGTGGTCCCGGCGCTG	ATGTCACCGTGCCGTTCAAGGAAGAGGCCTATCGTCTGGTGGACGAGTTGAGCGAGCGGGCCACCCGGGCCGGGGCGGTGAACACCCTGATCCGCCTGGCCGACGGTCGCCTGCGCGGCGACAACACCGACGGCGCCGGCCTGCTGCGGGACCTGACGGCGAACGCCGGGGTCGAGCTGCGCGGCAAGCGGGTTCTCCTGCTCGGCGCCGGCGGTGCGGTGCGTGGGGTGCTCGAACCCTTCCTCGGCGAGTGCCCGGCGGAGTTGCTGATCGCCAACCGCACGGCGCGGAAGGCCGTGGACCTGGCCGAGCGGTTCGCCGACCTCGGCGCGGTGCACGGCTGCGGTTTCGCCGAGGTCGAAGGGCCTTTCGACCTGATCGTCAACGGCACCTCGGCCA…	CTGCTGGGCCTGTCCGGCGGCGTCGACTCCTCGGTGGTCGCGGCCCTGCTGCACAAGGCCATCGGCGACCAGCTGACCTGCGTCTTCGTCGACAACGGCCTGCTGCGCCTGCACGAGGGCGACCAGGTGATGGCCATGTTCGCCGAGAACATGGGCGTCAAGGTGATCCGCGCCAACGCCGAAGACAAGTTCCTCGGCCGCCTGGCCGGCGTCGCCGACCCGGAAGAGAAGCGCAAGATCATCGGCCGCACCTTCATCGAGGTCTTCGATGAGGAAGCCACCAAGCTGCAGGACGTGAAGTTCCTGGCCCAGGGCACCATCTACCCCGACGTGATCGAGTCGGCCGGCGCCAAGACCGGCAAGGCCCACGTGA	CTGCAGGAGGTCATCCGGCGTCTCGCCCTGGCGCGGTTCGATGTGGCCTTCCACCTTCGCCACAACGGCAAGACGGTATTCGCGCTGCATGAGGCCCGTGACGAGATTTCCCGCGCGCGGCGCGTTGCCAGCGTGTGCGGCTCGGCTTTCCTGGAGCAGGCGCTACCCATCCAGGTGGAGCGCAATGGCCTGCACCTGTGGGGGTGGGTGGGGCTGCCGACGTTCTCCCGCAGCCAGGCGGACCTGCAGTATTTCTACGTGAACGGTCGGATGGTGCGGGACAAGCTGGTGGTGCATGCGGTGCGCCAGGCGTATCGCGATGTGCTGTACAACGGTCGCCATCCGACCTTCGTGCTGTTTCTGGAGCTGGACCCAGCGGCGGTGGACGTGAACGTGCAC…	ATGTTCCTCAACCTCGGCCCGAACCACCCGTCCGCCCACGGCGCGTTCCGCATCATCCTGCAACTGGACGGCGAGGAGATCATCGACTGCGTCCCGGAGATCGGCTACCACCACCGCGGCGCCGAGAAGATGGCCGAGCGCCAGTCCTGGCACAGTTTCATCCCCTACACCGACCGCATCGACTACCTCGGCGGGGTGATGAACAACCTGCCCTACGTACTCTCGGTGGAGAAGCTCGCCGGGATCAAGGTGCCGCAGCGGGTCGACGTGATCCGGATCATGATGGCGGAGTTCTTCCGTATCCTGAACCACCTGCTGTACCTGGGCACCTATATCCAGGACGTCGGCGCCATGACCCCGGTGTTC	TATCGTTCAGGCCCGCCCCGAGACCGTGAAGAGCCGCGCCAGCGCCACCGTCATGGAGCGCTACCTGCTGAAAGAGAAGGGCACCGTCCTGGTCGAGGGTCGCGCCATCGGCCAGCGTATCGGCGCCGGCCCGGTCAAGGTGATCAACGACGTGTCGGAAATGGACAAGGTCCAGCCGGGCGACGTCCTGGTCTCCGACATGACCGATCCGGACTGGGAGCCGGTGATGAAGCGCGCCAGCGCCATCGTCACCAACCGTGGCGGGCGTACCTGCCACGCCGCGATCATCGCCCGCGAGCTGGGCATTCCGGCCGTGGTCGGTTGTGGCAACGCCACCCAGGTCCTGCAGGACGGCCAGGGCGTGACGGTT	TGTCGTGGGCAGCTCGCCGGAGGTGCTGGTACGGGTCGAGGATGGCCTGGTGACGGTGCGCCCGATCGCCGGTACCCGTCCGCGCGGGATCAACGAAGAGGCCGACCTGGCACTGGAGCAGGATCTGCTGTCGGACGCCAAGGAGATCGCCGAGCACCTGATGCTGATCGACCTGGGGCGCAACGACGTGGGGCGGGTGTCCGATATCGGCGCGGTGAAGGTCACCGAAAAAATGGTGATCGAACGTTACTCCAACGTCATGCACATCGTGTCCAACGTCACCGGGCAATTGCGCGAGGGGCTCAGCGCGATGGACGCGCTGCGGGCGATTCTGCCGGCGGGCACTCTATCCGGCGCGCCGAAGATCCGCGCCATGGAGATCATCGACGAGCTGGAGCC…	GGCCCGTTGGCCAACGGCGCCACCACCATTCTGTTCGAGGGCGTGCCGAACTACCCCGACGTGACCCGCGTGGCGAAAATCATCGACAAGCACAAGGTCAACATCCTCTACACCGCGCCGACCGCGATCCGCGCGATGATGGCCGAAGGCAAGGCGGCGGTGGCCGGTGCCGACGGTTCCAGCCTGCGTCTGCTCGGTTCGGTGGGCGAGCCGATCAACCCGGAAGCCTGGCAGTGGTACTACGAGACCGTCGGCCAGTCGCGCTGCCCGATCGTCGACACCTGGTGGCAGACCGAGACCGGCGCCTGCCTGATGACCCCGCTGCCGGGCGCCCACGCGATGAAGCCGGGCTCTGCAGCCAAGCCGTTCTTCGGCGTGGTCCCGGCGCTGATGTCACCG…	390	498	373	442	366	370	443	2882	TRUE
2351	P3675	GGCCCGTTGGCCAACGGCGCCACCACCATTCTGTTCGAGGGCGTGCCGAACTACCCCGACGTGACCCGCGTGGCGAAAATCATCGACAAGCACAAGGTCAACATCCTCTACACCGCGCCGACCGCGATCCGCGCGATGATGGCCGAAGGCAAGGCGGCGGTGGCCGGTGCCGACGGTTCCAGCCTGCGTCTGCTCGGTTCGGTGGGCGAGCCGATCAACCCGGAAGCCTGGCAGTGGTACTACGAGACCGTCGGCCAGTCGCGCTGCCCGATCGTCGACACCTGGTGGCAGACCGAGACCGGCGCCTGCCTGATGACCCCGCTGCCGGGCGCCCACGCGATGAAGCCGGGCTCTGCAGCCAAGCCGTTCTTCGGCGTGGTACCGGCACTG	ATGTCACCGTGCCGTTCAAGGAAGAGGCCTATCGTCTGGTGGACGAATTGAGCGAGCGGGCCACCCGGGCCGGGGCGGTGAACACCCTGATCCGCCTGGCCGACGGTCGCCTGCGCGGCGACAACACCGACGGCGCGGGCTTGCTGCGGGACCTGACGGCGAACGCCGGGGTCGAGCTGCGCGGCAAGCGGGTTCTCCTGCTCGGCGCCGGCGGTGCGGTGCGCGGGGTGCTCGAACCCTTCCTCGGCGAGTGCCCGGCGGAGCTGCTGATCGCCAACCGCACGGCGCGGAAGGCCGTGGATCTGGCCGAGCGGTTCGCCGATCTCGGCGCGGTGCGCGGCTGCGGTTTCGCCGAGGTCGAAGGGCCTTTCGACCTGGTCATCAACGGCACCTCGGCCA…	CTGCTGGGCCTGTCCGGCGGCGTCGACTCCTCGGTGGTCGCGGCCCTGCTGCACAAGGCCATCGGCGACCAGCTGACCTGCGTCTTCGTCGACAACGGCCTGCTGCGCCTGCACGAGGGCGACCAGGTGATGGCCATGTTCGCCGAGAACATGGGCGTCAAGGTGATCCGCGCCAACGCCGAAGACAAGTTCCTCGGCCGCCTGGCCGGCGTCGCCGACCCGGAAGAGAAGCGCAAGATCATCGGCCGCACCTTCATCGAGGTCTTCGATGAGGAAGCCACCAAGCTGCAGGACGTGAAGTTCCTGGCCCAGGGCACCATCTACCCCGACGTGATCGAGTCGGCCGGCGCCAAGACCGGCAAGGCCCACGTGA	CTGCAGGAGGTCATCCGGCGTCTCGCCCTGGCGCGGTTCGATGTGGCCTTCCACCTTCGCCACAACGGCAAGACGGTATTCGCGCTGCATGAGGCCCGTGACGAGATTTCCCGCGCGCGGCGCGTTGCCAGCGTGTGCGGCTCGGCTTTCCTGGAGCAGGCGCTACCCATCCAGGTGGAGCGCAATGGCCTGCACCTGTGGGGGTGGGTGGGGCTGCCGACGTTCTCCCGCAGCCAGGCGGACCTGCAGTATTTCTACGTGAACGGTCGGATGGTGCGGGACAAGCTGGTGGTGCATGCGGTGCGCCAGGCGTATCGCGATGTGCTGTACAACGGTCGCCATCCGACCTTCGTGCTGTTTCTGGAGCTGGACCCAGCGGCGGTGGACGTGAACGTGCAC…	ATGTTCCTCAACCTCGGCCCGAACCACCCGTCCGCCCACGGCGCGTTCCGCATCATCCTGCAACTGGACGGCGAGGAGATCATCGACTGCGTCCCGGAGATCGGCTACCACCACCGCGGCGCCGAGAAGATGGCCGAGCGCCAGTCCTGGCACAGTTTCATCCCCTACACCGACCGCATCGACTACCTCGGCGGGGTGATGAACAACCTGCCCTACGTACTCTCGGTGGAGAAGCTCGCCGGGATCAAGGTGCCCCAGCGGGTCGACGTGATCCGGATCATGATGGCGGAGTTCTTCCGTATCCTGAACCACCTGCTGTACCTGGGCACCTATATCCAGGACGTCGGCGCCATGACCCCGGTGTTC	CATCGTCCAGGCCCGCCCGGAAACCGTGAAGAGCCGTTCCAGCGCCACCGTGATGGAGCGCTACCTGCTCAAGGAGAAGGGCAAGGTCCTGGTGGAAGGCCGCGCCATCGGCCAGCGCATCGGCGCAGGCCCGGTGAAGGTCATCCACGACGTCTCCGAGATGGACAAGGTGCAGCCCGGCGACGTGCTGGTCTCCGACATGACCGACCCGGACTGGGAGCCGGTGATGAAGCGCGCCAGCGCCATCGTCACCAACCGCGGCGGGCGTACCTGCCACGCGGCGATCATCGCCCGTGAACTGGGCATCCCGGCCGTGGTCGGCTGCGGCAACGCCACCGCCGTGCTGAAGGACGGCCAGCAGGTCACCGTG	TGTCGTGGGCAGCTCGCCGGAGGTGCTGGTACGGGTCGAGGATGGCCTGGTGACGGTGCGCCCGATCGCCGGTACCCGTCCGCGCGGGATCAACGAAGAGGCCGACCTGGCGCTGGAGCAGGATCTGCTGTCGGACGCCAAGGAGATCGCCGAGCACCTGATGCTGATCGACCTGGGGCGCAACGACGTGGGGCGGGTGTCCGACATCGGCGCGGTGAAGGTCACCGAAAAAATGGTGATCGAACGTTACTCCAACGTCATGCACATCGTGTCCAACGTCACCGGGCAATTGCGCGAGGGGCTCAGCGCGATGGACGCGCTGCGGGCGATCCTGCCGGCGGGTACGCTGTCCGGCGCGCCGAAGATCCGCGCCATGGAGATCATCGACGAGCTGGAGCC…	GGCCCGTTGGCCAACGGCGCCACCACCATTCTGTTCGAGGGCGTGCCGAACTACCCCGACGTGACCCGCGTGGCGAAAATCATCGACAAGCACAAGGTCAACATCCTCTACACCGCGCCGACCGCGATCCGCGCGATGATGGCCGAAGGCAAGGCGGCGGTGGCCGGTGCCGACGGTTCCAGCCTGCGTCTGCTCGGTTCGGTGGGCGAGCCGATCAACCCGGAAGCCTGGCAGTGGTACTACGAGACCGTCGGCCAGTCGCGCTGCCCGATCGTCGACACCTGGTGGCAGACCGAGACCGGCGCCTGCCTGATGACCCCGCTGCCGGGCGCCCACGCGATGAAGCCGGGCTCTGCAGCCAAGCCGTTCTTCGGCGTGGTACCGGCACTGATGTCACCG…	390	498	373	442	366	370	443	2882	TRUE
2352	P3678	GGCCCGCTGGCCAACGGCGCCACCACCATTCTGTTCGAGGGCGTGCCGAACTACCCCGACGTGACCCGCGTGGCGAAAATCATCGACAAGCACAAGGTCAACATCCTCTACACCGCGCCGACCGCGATCCGCGCGATGATGGCCGAAGGCAAGGCGGCGGTGGCCGGTGCCGACGGTTCCAGCCTGCGTCTGCTCGGTTCGGTGGGCGAGCCGATCAACCCGGAAGCCTGGCAGTGGTACTACGAGACCGTCGGCCAGTCGCGCTGCCCGATCGTCGACACCTGGTGGCAGACCGAGACCGGCGCCTGCCTGATGACCCCGCTGCCGGGCGCCCACGCGATGAAGCCGGGCTCTGCAGCCAAGCCGTTCTTCGGCGTGGTACCGGCACTG	ATGTCACCGTGCCGTTCAAGGAAGAGGCCTATCGTCTGGTGGACGAGTTGAGCGAGCGGGCCACCCGGGCCGGGGCGGTGAACACCCTGATCCGCCTGGCCGACGGTCGCCTGCGCGGCGACAACACCGACGGCGCCGGCCTGCTGCGGGACCTGACGGCGAACGCCGGGGTCGAGCTGCGCGGCAAGCGGGTTCTCCTGCTCGGCGCCGGCGGTGCGGTGCGTGGGGTGCTCGAACCCTTCCTCGGCGAGTGCCCGGCGGAGTTGCTGATCGCCAACCGCACGGCGCGGAAGGCCGTGGACCTGGCCGAGCGGTTCGCCGACCTCGGCGCGGTGCACGGCTGCGGTTTCGCCGAGGTCGAAGGGCCTTTCGACCTGATCGTCAACGGCACCTCGGCCA…	CTGCTAGGCCTCTCCGGCGGCGTGGACTCCTCGGTGGTCGCCGCGCTGCTGCACAAGGCCATCGGCGACCAACTGACCTGCGTGTTCGTCGACAACGGCCTGCTGCGCCTGCACGAAGGCGACCAGGTGATGGCCATGTTCGCCGAGAACATGGGCGTGAAGGTGATCCGCGCCAACGCCGAGGACAAGTTCCTCGGCCGCCTGGCCGGCGTCGCCGACCCGGAAGAGAAGCGCAAGATCATCGGCCGCACCTTCATCGAAGTTTTCGACGAAGAAGCCACCAAGCTGCAGGACGTGAAGTTCCTCGCCCAGGGCACCATCTACCCCGACGTGATCGAGTCGGCCGGCGCCAAGACCGGCAAGGCCCACGTGA	CTGCAGGAGGTCATCAAGCGCCTGGCGCTGGCCCGCTTCGACGTGGCTTTCCACCTGCGCCACAACGGCAAGACCATCTTCGCCCTGCACGAGGCGCGAGACGAGCTGGCCCGCGCGCGCCGGGTCGGCGCGGTGTGCGGCCAGGCATTCCTCGAGCAGGCGCTGCCGATCGAGGTCGAGCGCAACGGCCTGCACCTGTGGGGCTGGGTCGGCTTGCCGACCTTCTCCCGCAGCCAGCCGGACCTGCAGTACTTCTATGTGAACGGGCGCATGGTGCGCGACAAGCTGGTCGCCCACGCGGTGCGCCAGGCTTATCGCGACGTGCTGTACAACGGCCGGCATCCGACCTTCGTGCTGTTCTTCGAAGTCGATCCGGCGGTGGTGGACGTCAACGTGCAC…	ATGTTCCTCAACCTCGGCCCGAACCACCCGTCCGCCCACGGCGCGTTCCGCATCATCCTGCAGCTGGACGGCGAGGAGATCATCGACTGCGTCCCGGAGATCGGCTACCACCACCGCGGCGCCGAGAAGATGGCCGAGCGCCAGTCCTGGCACAGTTTCATTCCCTACACCGACCGCATCGACTACCTCGGCGGGGTGATGAACAACCTGCCCTACGTACTCTCGGTGGAGAAGCTCGCCGGGATCAAGGTGCCGCAGCGGGTCGACGTGATCCGGATCATGATGGCGGAGTTCTTCCGTATCCTGAACCACCTGCTGTACCTGGGCACCTATATCCAGGACATCGGCGCCATGACCCCGGTGTTC	CATCGTCCAGGCACGCCCGGAAACCGTGAAGAGCCGCGCCAGCGCCACGGTCATGGAGCGCTACCTGCTGAAAGAGAAGGGGACCGTCCTGGTGGAAGGACGTGCCATCGGCCAGCGCATCGGTGCCGGTCCGGTCAAGGTGATCAACGACGTGTCGGAAATGGACAAGGTCCAACCGGGTGACGTCCTGGTCTCCGACATGACCGACCCGGACTGGGAGCCGGTGATGAAGCGCGCCAGCGCCATCGTCACCAACCGCGGCGGGCGTACCTGCCACGCGGCGATCATCGCTCGCGAACTGGGCATTCCGGCGGTGGTCGGTTGCGGCAACGCCACCCAGATCCTGCAGGATGGCCAGGGGGTGACCGTT	TGTCGTGGGCAGCTCGCCGGAGGTGCTGGTACGGGTCGAGGATGGCCTGGTGACGGTGCGCCCGATCGCCGGTACCCGTCCGCGCGGGATCAACGAAGAGGCCGACCTGGCGCTGGAGCAGGATCTGCTGTCGGACGCCAAGGAGATCGCCGAGCACCTGATGCTGATCGACCTGGGGCGCAACGACGTGGGGCGGGTGTCCGACATCGGCGCGGTGAAGGTCACCGAAAAAATGGTGATCGAACGTTACTCCAACGTCATGCACATCGTGTCCAACGTCACCGGGCAATTGCGCGAGGGGCTCAGCGCGATGGACGCGCTGCGGGCGATCCTGCCGGCGGGTACGCTGTCCGGCGCGCCGAAGATCCGCGCCATGGAGATCATCGACGAGCTGGAGCC…	GGCCCGCTGGCCAACGGCGCCACCACCATTCTGTTCGAGGGCGTGCCGAACTACCCCGACGTGACCCGCGTGGCGAAAATCATCGACAAGCACAAGGTCAACATCCTCTACACCGCGCCGACCGCGATCCGCGCGATGATGGCCGAAGGCAAGGCGGCGGTGGCCGGTGCCGACGGTTCCAGCCTGCGTCTGCTCGGTTCGGTGGGCGAGCCGATCAACCCGGAAGCCTGGCAGTGGTACTACGAGACCGTCGGCCAGTCGCGCTGCCCGATCGTCGACACCTGGTGGCAGACCGAGACCGGCGCCTGCCTGATGACCCCGCTGCCGGGCGCCCACGCGATGAAGCCGGGCTCTGCAGCCAAGCCGTTCTTCGGCGTGGTACCGGCACTGATGTCACCG…	390	498	373	442	366	370	443	2882	TRUE
2353	P3680	GGCCCGCTGGCCAACGGCGCCACCACCATTCTGTTCGAGGGCGTGCCGAACTACCCCGACGTGACCCGCGTGGCGAAAATCATCGACAAGCACAAGGTCAACATCCTCTACACCGCGCCGACCGCGATCCGCGCGATGATGGCCGAAGGCAAGGCGGCGGTGGCCGGTGCCGACGGTTCCAGCCTGCGTCTGCTCGGTTCGGTGGGCGAGCCGATCAACCCGGAAGCCTGGCAGTGGTACTACGAGACCGTCGGCCAGTCGCGCTGCCCGATCGTCGACACCTGGTGGCAGACCGAGACCGGCGCCTGCCTGATGACCCCGCTGCCGGGCGCCCACGCGATGAAGCCGGGCTCTGCAGCCAAGCCGTTCTTCGGCGTGGTACCGGCACTG	ATGTCACCGTGCCGTTCAAGGAAGAGGCCTATCGTCTGGTGGACGAGTTGAGCGAGCGGGCCACCCGGGCCGGGGCGGTGAACACCCTGATCCGCCTCGCCGACGGTCGCCTGCGCGGCGACAACACCGACGGCGCCGGCCTGCTGCGGGACCTGACGGCGAACGCCGGGGTCGAGCTGCGCGGCAAGCGGGTTCTCCTGCTCGGCGCCGGCGGTGCGGTGCGTGGGGTGCTCGAACCCTTCCTCGGCGAGTGCCCGGCGGAGTTGCTGATCGCCAACCGCACGGCGCGGAAGGCCGTGGACCTGGCCGAGCGGTTCGCCGACCTCGGCGCGGTGCACGGCTGCGGTTTCGCCGAGGTCGAAGGGCCTTTCGACCTGATCGTCAACGGCACCTCGGCCA…	CTGCTAGGCCTCTCCGGCGGCGTGGACTCCTCGGTGGTCGCCGCGCTGCTGCACAAGGCCATCGGCGACCAACTGACCTGCGTGTTCGTCGACAACGGCCTGCTGCGCCTGCACGAAGGCGACCAGGTGATGGCCATGTTCGCCGAGAACATGGGCGTGAAGGTGATCCGCGCCAACGCCGAGGACAAGTTCCTCGGCCGCCTGGCCGGCGTCGCCGACCCGGAAGAGAAGCGCAAGATCATCGGCCGCACCTTCATCGAAGTCTTCGACGAAGAAGCCACCAAGCTGCAGGACGTGAAGTTCCTCGCCCAGGGCACCATCTACCCCGACGTGATCGAGTCGGCCGGCGCCAAGACCGGCAAGGCCCACGTGA	CTGCAGGAAGTCATCAAGCGCCTGGCGCTGGCCCGTTTCGACGTGGCTTTCCACCTGCGCCACAACGGCAAGACCATCTTCGCCCTGCACGAGGCGCGAGACGAGCTGGCCCGCGCGCGCCGGGTCGGCGCGGTGTGCGGCCAGGCATTCCTCGAGCAGGCGCTGCCGATCGAGGTCGAGCGCAACGGCCTGCACCTGTGGGGTTGGGTCGGCTTGCCGACCTTCTCTCGCAGCCAGCCGGACCTGCAGTACTTCTATGTGAACGGGCGCATGGTGCGCGACAAGCTGGTCGCCCACGCGGTGCGCCAGGCTTATCGCGACGTGCTGTACAACGGCCGGCATCCGACCTTCGTGCTGTTCTTCGAAGTCGATCCGGCGGTGGTGGACGTCAACGTGCAC…	ATGTTCCTCAACCTCGGCCCGAACCACCCGTCCGCCCACGGCGCGTTCCGCATCATCCTGCAGCTGGACGGCGAGGAGATCATCGACTGCGTCCCGGAGATCGGCTACCACCACCGCGGCGCCGAGAAGATGGCCGAGCGCCAGTCCTGGCACAGTTTCATTCCCTACACCGACCGCATCGACTACCTCGGCGGGGTGATGAACAACCTGCCCTACGTACTCTCGGTGGAGAAGCTCGCCGGGATCAAGGTGCCCCAGCGGGTCGACGTGATCCGGATCATGATGGCGGAGTTCTTCCGTATCCTGAACCACCTGCTGTACCTGGGCACCTATATCCAGGACGTCGGCGCCATGACCCCGGTGTTC	CATCGTCCAGGCACGCCCGGAAACCGTGAAGAGCCGCGCCAGCGCCACGGTCATGGAGCGCTACCTGCTGAAAGAGAAGGGGACCGTCCTGGTGGAAGGGCGTGCCATCGGCCAGCGCATCGGTGCCGGTCCGGTCAAGGTGATCAACGACGTGTCGGAAATGGACAAGGTCCAACCGGGTGACGTCCTGGTCTCCGACATGACCGACCCGGACTGGGAGCCGGTGATGAAGCGCGCCAGCGCCATCGTCACCAACCGCGGCGGGCGTACCTGCCACGCGGCGATCATCGCTCGCGAACTGGGCATCCCGGCGGTGGTCGGTTGCGGCAACGCCACCCAGATCCTGCAGGATGGCCAGGGGGTGACCGTT	TGTCGTGGGTAGCTCGCCGGAGGTGCTGGTACGGGTCGAGGATGGCCTGGTCACGGTGCGCCCGATCGCCGGCACCCGTCCGCGCGGGATCAACGAAGAGGCCGACCTGGCGCTGGAGCAGGATCTGCTATCGGACGCCAAGGAGATCGCCGAGCACCTGATGCTGATCGACCTGGGGCGCAACGACGTGGGTCGAGTGTCCGACATCGGCGCGGTGAAGGTCACCGAAAAAATGGTGATCGAACGTTACTCCAACGTCATGCACATCGTGTCCAACGTCACCGGGCAATTGCGCGAGGGGCTCAGCGCGATGGACGCGCTGCGGGCGATCCTGCCGGCGGGTACGCTGTCCGGCGCGCCGAAGATCCGCGCCATGGAGATCATCGACGAGCTGGAGCC…	GGCCCGCTGGCCAACGGCGCCACCACCATTCTGTTCGAGGGCGTGCCGAACTACCCCGACGTGACCCGCGTGGCGAAAATCATCGACAAGCACAAGGTCAACATCCTCTACACCGCGCCGACCGCGATCCGCGCGATGATGGCCGAAGGCAAGGCGGCGGTGGCCGGTGCCGACGGTTCCAGCCTGCGTCTGCTCGGTTCGGTGGGCGAGCCGATCAACCCGGAAGCCTGGCAGTGGTACTACGAGACCGTCGGCCAGTCGCGCTGCCCGATCGTCGACACCTGGTGGCAGACCGAGACCGGCGCCTGCCTGATGACCCCGCTGCCGGGCGCCCACGCGATGAAGCCGGGCTCTGCAGCCAAGCCGTTCTTCGGCGTGGTACCGGCACTGATGTCACCG…	390	498	373	442	366	370	443	2882	TRUE
2354	P3681	GGCCCGCTGGCCAACGGCGCCACCACCATTCTGTTCGAGGGCGTGCCGAACTACCCCGACGTGACCCGCGTGGCGAAAATCATCGACAAGCACAAGGTCAACATCCTCTACACCGCGCCGACCGCGATCCGCGCGATGATGGCCGAAGGCAAGGCGGCGGTGGCCGGTGCCGACGGTTCCAGCCTGCGTCTGCTCGGTTCGGTGGGCGAGCCGATCAACCCGGAAGCCTGGCAGTGGTACTACGAGACCGTCGGCCAGTCGCGCTGCCCGATCGTCGACACCTGGTGGCAGACCGAGACCGGCGCCTGCCTGATGACCCCGCTGCCGGGCGCCCACGCGATGAAGCCGGGCTCTGCAGCCAAGCCGTTCTTCGGCGTGGTACCGGCACTG	ATGTCACCGTGCCGTTCAAGGAAGAGGCCTATCGTCTGGTGGACGAGTTGAGCGAGCGGGCCACCCGGGCCGGGGCGGTGAACACCCTGATCCGCCTGGCCGACGGTCGCCTGCGCGGCGACAACACCGACGGCGCCGGCCTGCTGCGGGACCTGACGGCGAACGCCGGGGTCGAGCTGCGCGGCAAGCGGGTTCTCCTGCTCGGCGCCGGCGGTGCGGTGCGTGGGGTGCTCGAACCCTTCCTCGGCGAGTGCCCGGCGGAGTTGCTGATCGCCAACCGCACGGCGCGGAAGGCCGTGGACCTGGCCGAGCGGTTCGCCGACCTCGGCGCGGTGCACGGCTGCGGTTTCGCCGAGGTCGAAGGGCCTTTCGACCTGATCGTCAACGGCACCTCGGCCA…	CTGCTAGGCCTCTCCGGCGGCGTGGACTCCTCGGTGGTCGCCGCGCTGCTGCACAAGGCCATCGGCGACCAACTGACCTGCGTGTTCGTCGACAACGGCCTGCTGCGCCTGCACGAAGGCGACCAGGTGATGGCCATGTTCGCCGAGAACATGGGCGTGAAGGTGATCCGCGCCAACGCCGAGGACAAGTTCCTCGGCCGCCTGGCCGGCGTCGCCGACCCGGAAGAGAAGCGCAAGATCATCGGCCGCACCTTCATCGAAGTTTTCGACGAAGAAGCCACCAAGCTGCAGGACGTGAAGTTCCTCGCCCAGGGCACCATCTACCCCGACGTGATCGAGTCGGCCGGCGCCAAGACCGGCAAGGCCCACGTGA	CTGCAGGAGGTCATCAAGCGCCTGGCGCTGGCCCGCTTCGACGTGGCTTTCCACCTGCGCCACAACGGCAAGACCATCTTCGCCCTGCACGAGGCGCGAGACGAGCTGGCCCGCGCGCGCCGGGTCGGCGCGGTGTGCGGCCAGGCATTCCTCGAGCAGGCGCTGCCGATCGAGGTCGAGCGCAACGGCCTGCACCTGTGGGGCTGGGTCGGCTTGCCGACCTTCTCCCGCAGCCAGCCGGACCTGCAGTACTTCTATGTGAACGGGCGCATGGTGCGCGACAAGCTGGTCGCCCACGCGGTGCGCCAGGCTTATCGCGACGTGCTGTACAACGGCCGGCATCCGACCTTCGTGCTGTTCTTCGAAGTCGATCCGGCGGTGGTGGACGTCAACGTGCAC…	ATGTTCCTCAACCTCGGCCCGAACCACCCGTCCGCCCACGGCGCGTTCCGCATCATCCTGCAGCTGGACGGCGAGGAGATCATCGACTGCGTCCCGGAGATCGGCTACCACCACCGCGGCGCCGAGAAGATGGCCGAGCGCCAGTCCTGGCACAGTTTCATTCCCTACACCGACCGCATCGACTACCTCGGCGGGGTGATGAACAACCTGCCCTACGTACTCTCGGTGGAGAAGCTCGCCGGGATCAAGGTGCCGCAGCGGGTCGACGTGATCCGGATCATGATGGCGGAGTTCTTCCGTATCCTGAACCACCTGCTGTACCTGGGCACCTATATCCAGGACATCGGCGCCATGACCCCGGTGTTC	CATCGTCCAGGCACGCCCGGAAACCGTGAAGAGCCGCGCCAGCGCCACGGTCATGGAGCGCTACCTGCTGAAAGAGAAGGGGACCGTCCTGGTGGAAGGACGTGCCATCGGCCAGCGCATCGGTGCCGGTCCGGTCAAGGTGATCAACGACGTGTCGGAAATGGACAAGGTCCAACCGGGTGACGTCCTGGTCTCCGACATGACCGACCCGGACTGGGAGCCGGTGATGAAGCGCGCCAGCGCCATCGTCACCAACCGCGGCGGGCGTACCTGCCACGCGGCGATCATCGCTCGCGAACTGGGCATTCCGGCGGTGGTCGGTTGCGGCAACGCCACCCAGATCCTGCAGGATGGCCAGGGGGTGACCGTT	TGTCGTGGGCAGCTCGCCGGAGGTGCTGGTACGGGTCGAGGATGGCCTGGTGACGGTGCGCCCGATCGCCGGTACCCGTCCGCGCGGGATCAACGAAGAGGCCGACCTGGCGCTGGAGCAGGATCTGCTGTCGGACGCCAAGGAGATCGCCGAGCACCTGATGCTGATCGACCTGGGGCGCAACGACGTGGGGCGGGTGTCCGACATCGGCGCGGTGAAGGTCACCGAAAAAATGGTGATCGAACGTTACTCCAACGTCATGCACATCGTGTCCAACGTCACCGGGCAATTGCGCGAGGGGCTCAGCGCGATGGACGCGCTGCGGGCGATCCTGCCGGCGGGTACGCTGTCCGGCGCGCCGAAGATCCGCGCCATGGAGATCATCGACGAGCTGGAGCC…	GGCCCGCTGGCCAACGGCGCCACCACCATTCTGTTCGAGGGCGTGCCGAACTACCCCGACGTGACCCGCGTGGCGAAAATCATCGACAAGCACAAGGTCAACATCCTCTACACCGCGCCGACCGCGATCCGCGCGATGATGGCCGAAGGCAAGGCGGCGGTGGCCGGTGCCGACGGTTCCAGCCTGCGTCTGCTCGGTTCGGTGGGCGAGCCGATCAACCCGGAAGCCTGGCAGTGGTACTACGAGACCGTCGGCCAGTCGCGCTGCCCGATCGTCGACACCTGGTGGCAGACCGAGACCGGCGCCTGCCTGATGACCCCGCTGCCGGGCGCCCACGCGATGAAGCCGGGCTCTGCAGCCAAGCCGTTCTTCGGCGTGGTACCGGCACTGATGTCACCG…	390	498	373	442	366	370	443	2882	TRUE
2355	P3682	GGCCCGCTGGCCAACGGCGCCACCACCATTCTGTTCGAGGGCGTGCCGAACTACCCCGACGTGACCCGCGTGGCGAAAATCATCGACAAGCACAAGGTCAACATCCTCTACACCGCGCCGACCGCGATCCGCGCGATGATGGCCGAAGGCAAGGCGGCGGTGGCCGGTGCCGACGGTTCCAGCCTGCGTCTGCTCGGTTCGGTGGGCGAGCCGATCAACCCGGAAGCCTGGCAGTGGTACTACGAGACCGTCGGCCAGTCGCGCTGCCCGATCGTCGACACCTGGTGGCAGACCGAGACCGGCGCCTGCCTGATGACCCCGCTGCCGGGCGCCCACGCGATGAAGCCGGGCTCTGCAGCCAAGCCGTTCTTCGGCGTGGTACCGGCACTG	ATGTCACCGTGCCGTTCAAGGAAGAGGCCTATCGTCTGGTGGACGAGTTGAGCGAGCGGGCCACCCGGGCCGGGGCGGTGAACACCCTGATCCGCCTCGCCGACGGTCGCCTGCGCGGCGACAACACCGACGGCGCCGGCCTGCTGCGGGACCTGACGGCGAACGCCGGGGTCGAGCTGCGCGGCAAGCGGGTTCTCCTGCTCGGCGCCGGCGGTGCGGTGCGTGGGGTGCTCGAACCCTTCCTCGGCGAGTGCCCGGCGGAGTTGCTGATCGCCAACCGCACGGCGCGGAAGGCCGTGGACCTGGCCGAGCGGTTCGCCGACCTCGGCGCGGTGCACGGCTGCGGTTTCGCCGAGGTCGAAGGGCCTTTCGACCTGATCGTCAACGGCACCTCGGCCA…	CTGCTAGGCCTCTCCGGCGGCGTGGACTCCTCGGTGGTCGCCGCGCTGCTGCACAAGGCCATCGGCGACCAACTGACCTGCGTGTTCGTCGACAACGGCCTGCTGCGCCTGCACGAAGGCGACCAGGTGATGGCCATGTTCGCCGAGAACATGGGCGTGAAGGTGATCCGCGCCAACGCCGAGGACAAGTTCCTCGGCCGCCTGGCCGGCGTCGCCGACCCGGAAGAGAAGCGCAAGATCATCGGCCGCACCTTCATCGAAGTCTTCGACGAAGAAGCCACCAAGCTGCAGGACGTGAAGTTCCTCGCCCAGGGCACCATCTACCCCGACGTGATCGAGTCGGCCGGCGCCAAGACCGGCAAGGCCCACGTGA	CTGCAGGAAGTCATCAAGCGCCTGGCGCTGGCCCGTTTCGACGTGGCTTTCCACCTGCGCCACAACGGCAAGACCATCTTCGCCCTGCACGAGGCGCGAGACGAGCTGGCCCGCGCGCGCCGGGTCGGCGCGGTGTGCGGCCAGGCATTCCTCGAGCAGGCGCTGCCGATCGAGGTCGAGCGCAACGGCCTGCACCTGTGGGGTTGGGTCGGCTTGCCGACCTTCTCTCGCAGCCAGCCGGACCTGCAGTACTTCTATGTGAACGGGCGCATGGTGCGCGACAAGCTGGTCGCCCACGCGGTGCGCCAGGCTTATCGCGACGTGCTGTACAACGGCCGGCATCCGACCTTCGTGCTGTTCTTCGAAGTCGATCCGGCGGTGGTGGACGTCAACGTGCAC…	ATGTTCCTCAACCTCGGCCCGAACCACCCGTCCGCCCACGGCGCGTTCCGCATCATCCTGCAGCTGGACGGCGAGGAGATCATCGACTGCGTCCCGGAGATCGGCTACCACCACCGCGGCGCCGAGAAGATGGCCGAGCGCCAGTCCTGGCACAGTTTCATTCCCTACACCGACCGCATCGACTACCTCGGCGGGGTGATGAACAACCTGCCCTACGTACTCTCGGTGGAGAAGCTCGCCGGGATCAAGGTGCCCCAGCGGGTCGACGTGATCCGGATCATGATGGCGGAGTTCTTCCGTATCCTGAACCACCTGCTGTACCTGGGCACCTATATCCAGGACGTCGGCGCCATGACCCCGGTGTTC	CATCGTCCAGGCACGCCCGGAAACCGTGAAGAGCCGCGCCAGCGCCACGGTCATGGAGCGCTACCTGCTGAAAGAGAAGGGGACCGTCCTGGTGGAAGGGCGTGCCATCGGCCAGCGCATCGGTGCCGGTCCGGTCAAGGTGATCAACGACGTGTCGGAAATGGACAAGGTCCAACCGGGTGACGTCCTGGTCTCCGACATGACCGACCCGGACTGGGAGCCGGTGATGAAGCGCGCCAGCGCCATCGTCACCAACCGCGGCGGGCGTACCTGCCACGCGGCGATCATCGCTCGCGAACTGGGCATCCCGGCGGTGGTCGGTTGCGGCAACGCCACCCAGATCCTGCAGGATGGCCAGGGGGTGACCGTT	TGTCGTGGGTAGCTCGCCGGAGGTGCTGGTACGGGTCGAGGATGGCCTGGTCACGGTGCGCCCGATCGCCGGCACCCGTCCGCGCGGGATCAACGAAGAGGCCGACCTGGCGCTGGAGCAGGATCTGCTATCGGACGCCAAGGAGATCGCCGAGCACCTGATGCTGATCGACCTGGGGCGCAACGACGTGGGTCGAGTGTCCGACATCGGCGCGGTGAAGGTCACCGAAAAAATGGTGATCGAACGTTACTCCAACGTCATGCACATCGTGTCCAACGTCACCGGGCAATTGCGCGAGGGGCTCAGCGCGATGGACGCGCTGCGGGCGATCCTGCCGGCGGGTACGCTGTCCGGCGCGCCGAAGATCCGCGCCATGGAGATCATCGACGAGCTGGAGCC…	GGCCCGCTGGCCAACGGCGCCACCACCATTCTGTTCGAGGGCGTGCCGAACTACCCCGACGTGACCCGCGTGGCGAAAATCATCGACAAGCACAAGGTCAACATCCTCTACACCGCGCCGACCGCGATCCGCGCGATGATGGCCGAAGGCAAGGCGGCGGTGGCCGGTGCCGACGGTTCCAGCCTGCGTCTGCTCGGTTCGGTGGGCGAGCCGATCAACCCGGAAGCCTGGCAGTGGTACTACGAGACCGTCGGCCAGTCGCGCTGCCCGATCGTCGACACCTGGTGGCAGACCGAGACCGGCGCCTGCCTGATGACCCCGCTGCCGGGCGCCCACGCGATGAAGCCGGGCTCTGCAGCCAAGCCGTTCTTCGGCGTGGTACCGGCACTGATGTCACCG…	390	498	373	442	366	370	443	2882	TRUE
2356	P3687	GGCCCGCTGGCCAACGGCGCCACCACCATTCTGTTCGAGGGCGTGCCGAACTACCCCGACGTGACCCGCGTGGCGAAAATCATCGACAAGCACAAGGTCAACATCCTCTACACCGCGCCGACCGCGATCCGCGCGATGATGGCCGAAGGCAAGGCGGCGGTGGCCGGTGCCGACGGTTCCAGCCTGCGTCTGCTCGGTTCGGTGGGCGAGCCGATCAACCCGGAAGCCTGGCAGTGGTACTACGAGACCGTCGGCCAGTCGCGCTGCCCGATCGTCGACACCTGGTGGCAGACCGAGACCGGCGCCTGCCTGATGACCCCGTTGCCGGGCGCCCATGCGATGAAGCCGGGCTCCGCGGCCAAGCCGTTCTTCGGCGTGGTCCCGGCGCTG	ATGTCACCGTGCCGTTCAAGGAAGAGGCCTATCGCCTGGTGGACGAGTTGAGCGAGCGGGCCACCCGGGCCGGGGCGGTGAACACCCTGATCCGCCTCGCCGACGGTCGCCTGCGCGGCGACAACACCGACGGCGCCGGCCTGCTGCGGGACCTGACGGCGAACGCCGGGGTCGAGCTGCGCGGCAAGCGGGTTCTCCTGCTCGGCGCCGGCGGTGCGGTGCGTGGGGTGCTCGAACCCTTCCTCGGCGAGTGCCCGGCGGAGTTGCTGATCGCCAACCGCACGGCGCGGAAGGCCGTGGACCTGGCCGAGCGGTTCGCCGACCTCGGCGCGGTGCACGGCTGCGGTTTCGCCGAGGTCGAAGGGCCTTTCGACCTGATCGTCAACGGCACCTCGGCCA…	CTGCTAGGCCTCTCCGGCGGCGTGGACTCCTCGGTGGTCGCCGCGCTGTTGCACAAGGCCATCGGCGACCAACTGACCTGCGTGTTCGTCGACAACGGCCTGCTGCGCCTGCACGAAGGCGACCAGGTGATGGCCATGTTCGCCGAGAACATGGGCGTGAAGGTGATCCGCGCCAACGCCGAGGACAAGTTCCTCGGCCGCCTGGCCGGCGTCGCCGACCCGGAAGAGAAGCGCAAGATCATCGGCCGCACCTTCATCGAAGTCTTCGACGAAGAAGCCACCAAGCTGCAGGACGTGAAGTTCCTCGCCCAGGGCACCATCTACCCCGACGTGATCGAGTCGGCCGGCGCCAAGACCGGCAAGGCCCACGTGA	CTGCAGGAAGTCATCAAGCGCCTGGCGCTGGCCCGTTTCGACGTGGCTTTCCACCTGCGCCACAACGGCAAGACCATCTTCGCCCTGCACGAGGCGCGAGACGAACTGGCCCGCGCGCGCCGGGTCGGCGCGGTGTGCGGCCAGGCATTCCTCGAGCAGGCGCTGCCGATCGAGGTCGAGCGCAACGGCCTGCACCTGTGGGGTTGGGTCGGCTTGCCGACCTTCTCCCGCAGCCAGCCGGACCTGCAGTACTTCTATGTGAACGGGCGCATGGTGCGCGACAAGCTGGTCGCCCACGCGGTGCGCCAAGCTTATCGCGACGTGCTGTACAACGGCCGGCATCCGACCTTCGTGCTGTTCTTCGAAGTCGATCCGGCGGTGGTGGACGTCAACGTGCAC…	ATGTTCCTCAACCTCGGCCCGAACCACCCGTCCGCCCACGGCGCGTTCCGCATCATCCTGCAACTGGACGGCGAGGAGATCATCGACTGCGTCCCGGAGATCGGCTACCACCACCGCGGCGCCGAGAAGATGGCCGAGCGCCAGTCCTGGCACAGTTTCATCCCCTACACCGACCGCATCGACTACCTCGGCGGGGTGATGAACAACCTGCCCTACGTACTCTCGGTGGAGAAGCTCGCCGGGATCAAGGTGCCCCAGCGGGTCGACGTGATCCGGATCATGATGGCGGAGTTCTTCCGTATCCTGAACCACCTGCTGTACCTGGGCACCTATATCCAGGACGTCGGCGCCATGACCCCGGTGTTC	CATCGTCCAGGCACGCCCGGAAACCGTGAAGAGCCGCGCCAGCGCCACGGTCATGGAGCGCTACCTGCTGAAAGAGAAGGGGACCGTCCTGGTGGAAGGGCGTGCCATCGGCCAGCGCATCGGTGCCGGTCCGGTCAAGGTGATCAACGACGTGTCGGAAATGGACAAGGTCCAACCGGGTGACGTCCTGGTCTCCGACATGACCGACCCGGACTGGGAGCCGGTGATGAAGCGCGCCAGCGCCATCGTCACCAACCGCGGCGGGCGTACCTGCCACGCGGCGATCATCGCTCGCGAACTGGGCATCCCGGCGGTGGTCGGTTGCGGCAACGCCACCCAGATCCTGCAGGATGGCCAGGGGGTGACCGTT	TGTCGTGGGCAGCTCGCCGGAGGTGCTGGTACGGGTCGAGGATGGCCTGGTGACGGTGCGCCCGATCGCCGGTACCCGTCCGCGCGGGATCAACGAAGAGGCCGACCTGGCGCTGGAGCAGGATCTGCTGTCGGACGCCAAGGAGATCGCCGAGCACCTGATGCTGATCGACCTGGGGCGCAACGACGTGGGGCGGGTGTCCGATATCGGCGCGGTGAAGGTCACCGAAAAAATGGTGATCGAACGTTACTCCAACGTCATGCACATCGTGTCCAACGTCACCGGGCAATTGCGCGAGGGGCTCAGCGCGATGGACGCGCTGCGGGCGATCCTGCCGGCGGGCACTCTATCCGGCGCGCCGAAGATCCGCGCCATGGAGATCATCGACGAGCTGGAGCC…	GGCCCGCTGGCCAACGGCGCCACCACCATTCTGTTCGAGGGCGTGCCGAACTACCCCGACGTGACCCGCGTGGCGAAAATCATCGACAAGCACAAGGTCAACATCCTCTACACCGCGCCGACCGCGATCCGCGCGATGATGGCCGAAGGCAAGGCGGCGGTGGCCGGTGCCGACGGTTCCAGCCTGCGTCTGCTCGGTTCGGTGGGCGAGCCGATCAACCCGGAAGCCTGGCAGTGGTACTACGAGACCGTCGGCCAGTCGCGCTGCCCGATCGTCGACACCTGGTGGCAGACCGAGACCGGCGCCTGCCTGATGACCCCGTTGCCGGGCGCCCATGCGATGAAGCCGGGCTCCGCGGCCAAGCCGTTCTTCGGCGTGGTCCCGGCGCTGATGTCACCG…	390	498	373	442	366	370	443	2882	TRUE
2357	P3691	GGCCCGCTGGCCAACGGCGCCACCACCATTCTGTTCGAGGGCGTGCCGAACTACCCCGACGTGACCCGCGTGGCGAAAATCATCGACAAGCACAAGGTCAACATCCTCTACACCGCGCCGACCGCGATCCGCGCGATGATGGCCGAAGGCAAGGCGGCGGTGGCCGGTGCCGACGGTTCCAGCCTGCGTCTGCTCGGTTCGGTGGGCGAGCCGATCAACCCGGAAGCCTGGCAGTGGTACTACGAGACCGTCGGCCAGTCGCGCTGCCCGATCGTCGACACCTGGTGGCAGACCGAGACCGGCGCCTGCCTGATGACCCCGCTGCCGGGCGCCCACGCGATGAAGCCGGGCTCTGCAGCCAAGCCGTTCTTCGGCGTGGTACCGGCACTG	ATGTCACCGTGCCGTTCAAGGAAGAGGCCTATCGTCTGGTGGACGAGTTGAGCGAGCGGGCCACCCGGGCCGGGGCGGTGAACACCCTGATCCGCCTCGCCGACGGTCGCCTGCGCGGCGACAACACCGACGGCGCCGGCCTGCTGCGGGACCTGACGGCGAACGCCGGGGTCGAGCTGCGCGGCAAGCGGGTTCTCCTGCTCGGCGCCGGCGGTGCGGTGCGTGGGGTGCTCGAACCCTTCCTCGGCGAGTGCCCGGCGGAGTTGCTGATCGCCAACCGCACGGCGCGGAAGGCCGTGGACCTGGCCGAGCGGTTCGCCGACCTCGGCGCGGTGCACGGCTGCGGTTTCGCCGAGGTCGAAGGGCCTTTCGACCTGATCGTCAACGGCACCTCGGCCA…	CTGCTGGGCCTGTCCGGCGGCGTCGACTCCTCGGTGGTCGCGGCCCTGCTGCACAAGGCCATCGGCGACCAGCTGACCTGCGTCTTCGTCGACAACGGCCTGCTGCGCCTGCACGAGGGCGACCAGGTGATGGCCATGTTCGCCGAGAACATGGGCGTCAAGGTGATCCGCGCCAACGCCGAAGACAAGTTCCTCGGCCGCCTGGCCGGCGTCGCCGACCCGGAAGAGAAGCGCAAGATCATCGGCCGCACCTTCATCGAGGTCTTCGATGAGGAAGCCACCAAGCTGCAGGACGTGAAGTTCCTGGCCCAGGGCACCATCTACCCCGACGTGATCGAGTCGGCCGGCGCCAAGACCGGCAAGGCCCACGTGA	CTGCAGGAGGTCATCAAGCGCCTGGCGCTGGCCCGCTTCGACGTGGCTTTCCACCTGCGCCACAACGGCAAGACCATCTTCGCCCTGCACGAGGCGCGAGACGAGCTGGCCCGCGCGCGCCGGGTCGGCGCGGTGTGCGGCCAGGCATTCCTCGAGCAGGCGCTGCCGATCGAGGTCGAGCGCAACGGCCTGCACCTGTGGGGCTGGGTCGGCTTGCCGACCTTCTCCCGCAGCCAGCCGGACCTGCAGTACTTCTATGTGAACGGGCGCATGGTGCGCGACAAGCTGGTCGCCCACGCGGTGCGCCAGGCTTATCGCGACGTGCTGTACAACGGCCGGCATCCGACCTTCGTGCTGTTCTTCGAAGTCGATCCGGCGGTGGTGGACGTCAACGTGCAC…	ATGTTCCTCAACCTCGGCCCGAACCACCCGTCCGCCCACGGCGCGTTCCGCATCATCCTGCAACTGGACGGCGAGGAGATCATCGACTGCGTCCCGGAGATCGGCTACCACCACCGCGGCGCCGAGAAGATGGCCGAGCGCCAGTCCTGGCACAGTTTCATCCCCTACACCGACCGCATCGACTACCTCGGCGGGGTGATGAACAACCTGCCCTACGTACTCTCGGTGGAGAAGCTCGCAGGGATCAAGGTGCCGCAGCGGGTCGACGTGATCCGGATCATGATGGCGGAGTTCTTCCGTATCCTGAACCACCTGCTGTACCTGGGCACCTATATCCAAGACGTCGGCGCCATGACCCCGGTGTTC	CATCGTCCAGGCCCGCCCGGAAACCGTGAAGAGCCGTTCCAGCGCCACCGTGATGGAACGCTACCTGCTCAAGGAGAAGGGCAAGGTCCTGGTGGAAGGCCGCGCCATCGGCCAGCGCATCGGCGCAGGCCCGGTGAAGGTCATCCACGACGTCTCCGAGATGGACAAGGTGCAGCCCGGCGACGTGCTGGTCTCCGACATGACCGACCCGGACTGGGAGCCGGTGATGAAGCGCGCCAGCGCCATCGTCACCAACCGCGGCGGGCGTACCTGCCACGCGGCGATCATCGCCCGTGAGCTGGGCATCCCGGCCGTGGTCGGCTGCGGCAACGCCACCGCCGTGCTGAAGGACGGCCAGCAGGTCACCGTG	TGTCGTGGGTAGCTCGCCGGAGGTGCTGGTACGGGTCGAGGATGGCCTGGTCACGGTGCGCCCGATCGCCGGCACCCGTCCGCGCGGGATCAACGAAGAGGCCGACCTGGCGCTGGAGCAGGATCTGCTATCGGACGCCAAGGAGATCGCCGAGCACCTGATGCTGATCGACCTGGGGCGCAACGACGTGGGTCGAGTGTCCGACATCGGCGCGGTGAAGGTCACCGAAAAAATGGTGATCGAACGTTACTCCAACGTCATGCACATCGTGTCCAACGTCACCGGGCAATTGCGCGAGGGGCTCAGCGCGATGGACGCGCTGCGGGCGATCCTGCCGGCGGGTACGCTGTCCGGCGCGCCGAAGATCCGCGCCATGGAGATCATCGACGAGCTGGAGCC…	GGCCCGCTGGCCAACGGCGCCACCACCATTCTGTTCGAGGGCGTGCCGAACTACCCCGACGTGACCCGCGTGGCGAAAATCATCGACAAGCACAAGGTCAACATCCTCTACACCGCGCCGACCGCGATCCGCGCGATGATGGCCGAAGGCAAGGCGGCGGTGGCCGGTGCCGACGGTTCCAGCCTGCGTCTGCTCGGTTCGGTGGGCGAGCCGATCAACCCGGAAGCCTGGCAGTGGTACTACGAGACCGTCGGCCAGTCGCGCTGCCCGATCGTCGACACCTGGTGGCAGACCGAGACCGGCGCCTGCCTGATGACCCCGCTGCCGGGCGCCCACGCGATGAAGCCGGGCTCTGCAGCCAAGCCGTTCTTCGGCGTGGTACCGGCACTGATGTCACCG…	390	498	373	442	366	370	443	2882	TRUE
2358	P3692	GGCCCGCTGGCCAACGGCGCCACCACCATTCTGTTCGAGGGCGTGCCGAACTACCCCGACGTGACCCGCGTGGCGAAAATCATCGACAAGCACAAGGTCAACATCCTCTACACCGCGCCGACCGCGATCCGCGCGATGATGGCCGAAGGCAAGGCGGCGGTGGCCGGTGCCGACGGTTCCAGCCTGCGTCTGCTCGGTTCGGTGGGCGAGCCGATCAACCCGGAAGCCTGGCAGTGGTACTACGAGACCGTCGGCCAGTCGCGCTGCCCGATCGTCGACACCTGGTGGCAGACCGAGACCGGCGCCTGCCTGATGACCCCGCTGCCGGGCGCCCACGCGATGAAGCCGGGCTCTGCAGCCAAGCCGTTCTTCGGCGTGGTACCGGCACTG	ATGTCACCGTGCCGTTCAAGGAAGAGGCCTATCGCCTGGTGGACGAGTTGAGCGAGCGGGCCACCCGGGCCGGGGCGGTGAACACCCTGATCCGCCTCGCCGACGGTCGCCTGCGCGGCGACAACACCGACGGCGCCGGCCTGCTGCGGGACCTGACGGCGAACGCCGGGGTCGAGCTGCGCGGCAAGCGGGTTCTCCTGCTCGGCGCCGGCGGTGCGGTGCGTGGGGTGCTCGAACCCTTCCTCGGCGAGTGCCCGGCGGAGTTGCTGATCGCCAACCGCACGGCGCGGAAGGCCGTGGACCTGGCCGAGCGGTTCGCCGACCTCGGCGCGGTGCACGGCTGCGGTTTCGCCGAGGTCGAAGGGCCTTTCGACCTGATCGTCAACGGCACCTCGGCCA…	CTGCTGGGCCTGTCCGGCGGCGTCGACTCCTCGGTGGTCGCGGCCCTGCTGCACAAGGCCATCGGCGACCAACTGACCTGCGTCTTCGTCGACAACGGCCTGCTGCGCCTGCACGAGGGCGACCAGGTGATGGCCATGTTCGCCGAGAACATGGGCGTCAAGGTGATCCGCGCCAACGCCGAAGACAAGTTCCTCGGCCGCCTGGCCGGCGTCGCCGACCCGGAAGAGAAGCGCAAGATCATCGGCCGCACCTTCATCGAGGTCTTCGATGAGGAAGCCACCAAGCTGCAGGACGTGAAGTTCCTGGCCCAGGGCACCATCTACCCCGACGTGATCGAGTCGGCCGGCGCCAAGACCGGCAAGGCCCACGTGA	CTGCAGGAGGTCATCCGGCGTCTCGCCCTGGCGCGGTTCGATGTGGCCTTCCACCTTCGCCACAACGGCAAGACGGTATTCGCGCTGCATGAGGCCCGTGACGAGATTTCCCGCGCGCGGCGCGTTGCCAGCGTGTGCGGCTCGGCTTTCCTGGAGCAGGCGCTACCCATCCAGGTGGAGCGCAATGGCCTGCACCTGTGGGGGTGGGTGGGGCTGCCGACGTTCTCCCGCAGCCAGGCGGACCTGCAGTATTTCTACGTGAACGGTCGGATGGTGCGGGACAAGCTGGTGGTGCATGCGGTGCGCCAGGCGTATCGCGATGTGCTGTACAACGGTCGCCATCCGACCTTCGTGCTGTTTCTGGAGCTGGACCCAGCGGCGGTGGACGTGAACGTGCAC…	ATGTTCCTCAACCTCGGCCCGAACCACCCGTCCGCCCACGGCGCGTTCCGCATCATCCTGCAACTGGACGGCGAGGAGATCATCGACTGCGTCCCGGAGATCGGCTACCACCACCGCGGCGCCGAGAAGATGGCCGAGCGCCAGTCCTGGCACAGTTTCATCCCCTACACCGACCGCATCGACTACCTCGGCGGGGTGATGAACAACCTGCCCTACGTACTCTCGGTGGAGAAGCTCGCAGGGATCAAGGTGCCGCAGCGGGTCGACGTGATCCGGATCATGATGGCGGAGTTCTTCCGTATCCTGAACCACCTGCTGTACCTGGGCACCTATATCCAGGACGTCGGCGCCATGACCCCGGTGTTC	CATCGTCCAGGCCCGCCCGGAAACCGTGAAGAGCCGTTCCAGCGCCACCGTGATGGAGCGCTACCTGCTCAAGGAGAAGGGCAAGGTCCTGGTGGAAGGCCGCGCCATCGGCCAGCGCATCGGCGCAGGCCCGGTGAAGGTCATCCACGACGTCTCCGAGATGGACAAGGTGCAGCCCGGCGACGTGCTGGTCTCCGACATGACCGACCCGGACTGGGAGCCGGTGATGAAGCGCGCCAGCGCCATCGTCACCAACCGCGGCGGGCGTACCTGCCACGCGGCGATCATCGCCCGTGAACTGGGCATCCCGGCCGTGGTCGGCTGCGGCAACGCCACCGCCGTGCTGAAGGACGGCCAGCAGGTCACCGTG	TGTCGTGGGCAGCTCGCCGGAGGTGCTGGTACGGGTCGAGGATGGCCTGGTGACGGTGCGCCCGATCGCCGGTACCCGTCCGCGCGGGATCAACGAAGAGGCCGACCTGGCGCTGGAGCAGGATCTGCTGTCGGACGCCAAGGAGATCGCCGAGCACCTGATGCTGATCGACCTGGGGCGCAACGACGTGGGGCGGGTGTCCGATATCGGCGCGGTGAAGGTCACCGAAAAAATGGTGATCGAACGTTACTCCAACGTCATGCACATCGTGTCCAACGTCACCGGGCAATTGCGCGAGGGGCTCAGCGCGATGGACGCGCTGCGGGCGATCCTGCCGGCGGGCACTCTATCCGGCGCGCCGAAGATCCGCGCCATGGAGATCATCGACGAGCTGGAGCC…	GGCCCGCTGGCCAACGGCGCCACCACCATTCTGTTCGAGGGCGTGCCGAACTACCCCGACGTGACCCGCGTGGCGAAAATCATCGACAAGCACAAGGTCAACATCCTCTACACCGCGCCGACCGCGATCCGCGCGATGATGGCCGAAGGCAAGGCGGCGGTGGCCGGTGCCGACGGTTCCAGCCTGCGTCTGCTCGGTTCGGTGGGCGAGCCGATCAACCCGGAAGCCTGGCAGTGGTACTACGAGACCGTCGGCCAGTCGCGCTGCCCGATCGTCGACACCTGGTGGCAGACCGAGACCGGCGCCTGCCTGATGACCCCGCTGCCGGGCGCCCACGCGATGAAGCCGGGCTCTGCAGCCAAGCCGTTCTTCGGCGTGGTACCGGCACTGATGTCACCG…	390	498	373	442	366	370	443	2882	TRUE
2359	P3693	GGCCCGCTGGCCAACGGCGCCACCACCATTCTGTTCGAGGGCGTGCCGAACTACCCCGACGTGACCCGCGTGGCGAAAATCATCGACAAGCACAAGGTCAACATCCTCTACACCGCGCCGACCGCGATCCGCGCGATGATGGCCGAAGGCAAGGCGGCGGTGGCCGGTGCCGACGGTTCCAGCCTGCGTCTGCTCGGTTCGGTGGGCGAGCCGATCAACCCGGAAGCCTGGCAGTGGTACTACGAGACCGTCGGCCAGTCGCGCTGCCCGATCGTCGACACCTGGTGGCAGACCGAGACCGGCGCCTGCCTGATGACCCCGCTGCCGGGCGCCCACGCGATGAAGCCGGGCTCTGCAGCCAAGCCGTTCTTCGGCGTGGTACCGGCACTG	ATGTCACCGTGCCGTTCAAGGAAGAGGCCTATCGCCTGGTGGACGAGTTGAGCGAGCGGGCCACCCGGGCCGGGGCGGTGAACACCCTGATCCGCCTCGCCGACGGTCGCCTGCGCGGCGACAACACCGACGGCGCCGGCCTGCTGCGGGACCTGACGGCGAACGCCGGGGTCGAGCTGCGCGGCAAGCGGGTTCTCCTGCTCGGCGCCGGCGGTGCGGTGCGTGGGGTGCTCGAACCCTTCCTCGGCGAGTGCCCGGCGGAGTTGCTGATCGCCAACCGCACGGCGCGGAAGGCCGTGGACCTGGCCGAGCGGTTCGCCGACCTCGGCGCGGTGCACGGCTGCGGTTTCGCCGAGGTCGAAGGGCCTTTCGACCTGATCGTCAACGGCACCTCGGCCA…	CTGCTCGGCCTCTCCGGCGGCGTGGACTCCTCGGTGGTCGCCGCGCTGCTGCACAAGGCCATCGGCGACCAACTGACCTGCGTGTTCGTCGACAACGGCCTGCTGCGCCTGCACGAAGGCGACCAGGTGATGGCCATGTTCGCCGAGAACATGGGCGTGAAGGTGATCCGCGCCAACGCCGAGGACAAGTTCCTCGGCCGCCTGGCCGGCGTCGCCGACCCGGAAGAGAAGCGCAAGATCATCGGCCGCACCTTCATCGAAGTCTTCGACGAAGAAGCCACCAAGCTGCAGGACGTGAAGTTCCTCGCCCAGGGCACCATCTACCCCGACGTGATCGAGTCGGCCGGCGCCAAGACCGGCAAGGCCCACGTGA	CTGCAGGAGGTCATCCGGCGTCTCGCCCTGGCGCGGTTCGATGTGGCCTTCCACCTTCGCCACAACGGCAAGACGGTATTCGCGCTGCATGAGGCCCGTGACGAGATTTCCCGCGCGCGGCGCGTTGCCAGCGTGTGCGGCTCGGCTTTCCTGGAGCAGGCGCTACCCATCCAGGTGGAGCGCAATGGCCTGCACCTGTGGGGGTGGGTGGGGCTGCCGACGTTCTCCCGCAGCCAGGCGGACCTGCAGTATTTCTACGTGAACGGTCGGATGGTGCGGGACAAGCTGGTGGTGCATGCGGTGCGCCAGGCGTATCGCGATGTGCTGTACAACGGTCGCCATCCGACCTTCGTGCTGTTTCTGGAGCTGGACCCAGCGGCGGTGGACGTGAACGTGCAC…	ATGTTCCTCAACCTCGGCCCGAACCACCCGTCCGCCCACGGCGCGTTCCGCATCATCCTGCAACTGGACGGCGAGGAGATCATCGACTGCGTCCCGGAGATCGGCTACCACCACCGCGGCGCCGAGAAGATGGCCGAGCGCCAGTCCTGGCACAGTTTCATCCCCTACACCGACCGCATCGACTACCTCGGCGGGGTGATGAACAACCTGCCCTACGTACTCTCGGTGGAGAAGCTCGCCGGGATCAAGGTGCCCCAGCGGGTCGACGTGATCCGGATCATGATGGCGGAGTTCTTCCGTATCCTGAACCACCTGCTGTACCTGGGCACCTATATCCAGGACGTCGGCGCCATGACCCCGGTGTTC	CATCGTCCAGGCCCGCCCGGAAACCGTGAAGAGCCGTTCCAGCGCCACCGTGATGGAACGCTACCTGCTCAAGGAGAAGGGCAAGGTCCTGGTGGAAGGCCGCGCCATCGGCCAGCGCATCGGCGCAGGCCCGGTGAAGGTCATCCACGACGTCTCCGAGATGGACAAGGTGCAGCCCGGCGACGTGCTGGTCTCCGACATGACCGACCCGGACTGGGAGCCGGTGATGAAGCGCGCCAGCGCCATCGTCACCAACCGCGGCGGGCGTACCTGCCACGCGGCGATCATCGCCCGTGAACTGGGCATCCCGGCCGTGGTCGGCTGCGGCAACGCCACCGCCGTGCTGAAGGACGGCCAGCAGGTCACCGTG	TGTCGTGGGCAGCTCGCCGGAGGTGCTGGTACGGGTCGAGGATGGCCTGGTGACGGTGCGCCCGATCGCCGGTACCCGTCCGCGCGGGATCAACGAAGAGGCCGACCTGGCGCTGGAGCAGGATCTGCTGTCGGACGCCAAGGAGATCGCCGAGCACCTGATGCTGATCGACCTGGGGCGCAACGACGTGGGGCGGGTGTCCGATATCGGCGCGGTGAAGGTCACCGAAAAAATGGTGATCGAACGTTACTCCAACGTCATGCACATCGTGTCCAACGTCACCGGGCAATTGCGCGAGGGGCTCAGCGCGATGGACGCGCTGCGGGCGATCCTGCCGGCGGGCACTCTATCCGGCGCGCCGAAGATCCGCGCCATGGAGATCATCGACGAGCTGGAGCC…	GGCCCGCTGGCCAACGGCGCCACCACCATTCTGTTCGAGGGCGTGCCGAACTACCCCGACGTGACCCGCGTGGCGAAAATCATCGACAAGCACAAGGTCAACATCCTCTACACCGCGCCGACCGCGATCCGCGCGATGATGGCCGAAGGCAAGGCGGCGGTGGCCGGTGCCGACGGTTCCAGCCTGCGTCTGCTCGGTTCGGTGGGCGAGCCGATCAACCCGGAAGCCTGGCAGTGGTACTACGAGACCGTCGGCCAGTCGCGCTGCCCGATCGTCGACACCTGGTGGCAGACCGAGACCGGCGCCTGCCTGATGACCCCGCTGCCGGGCGCCCACGCGATGAAGCCGGGCTCTGCAGCCAAGCCGTTCTTCGGCGTGGTACCGGCACTGATGTCACCG…	390	498	373	442	366	370	443	2882	TRUE
2360	P3696	GGCCCGTTGGCCAACGGCGCCACCACCATTCTGTTCGAGGGCGTACCGAACTACCCCGACGTGACCCGCGTGGCGAAGATCATCGACAAGCACAAGGTCAACATCCTCTACACCGCGCCGACCGCGATCCGCGCGATGATGGCCGAAGGCAAGGCGGCGGTGGCCGGTGCCGACGGTTCCAGCCTGCGTCTGCTCGGTTCGGTGGGCGAGCCGATCAACCCGGAAGCCTGGCAGTGGTACTACGAGACCGTCGGCCAGTCGCGCTGCCCGATCGTCGACACCTGGTGGCAGACCGAGACCGGCGCCTGCCTGATGACCCCGTTGCCGGGCGCCCATGCGATGAAGCCGGGCTCCGCGGCCAAGCCGTTCTTCGGCGTGGTCCCGGCGCTG	ATGTCACCGTGCCGTTCAAGGAAGAGGCCTATCGTCTGGTGGACGAATTGAGCGAGCGGGCCACCCGGGCCGGGGCGGTGAACACCCTGATCCGCCTGGCCGACGGTCGCCTGCGCGGCGACAACACCGACGGCGCGGGCTTGCTGCGGGACCTGACGGCGAACGCCGGGGTCGAGCTGCGCGGCAAGCGGGTTCTCCTGCTCGGCGCCGGCGGTGCGGTGCGCGGGGTGCTCGAACCCTTCCTCGGCGAGTGCCCGGCGGAGCTGCTGATCGCCAACCGCACGGCGCGGAAGGCCGTGGATCTGGCCGAGCGGTTCGCCGATCTCGGCGCGGTGCGCGGCTGCGGTTTCGCCGAGGTCGAAGGTCCTTTCGACCTGGTCGTCAACGGCACCTCGGCCA…	CTGCTCGGCCTCTCCGGTGGCGTGGACTCCTCGGTGGTCGCCGCGCTGCTGCACAAGGCCATCGGCGACCAACTGACCTGCGTGTTCGTCGACAACGGCCTGCTGCGCCTGCACGAAGGCGACCAGGTGATGGCCATGTTCGCCGAGAACATGGGCGTGAAGGTGATCCGTGCCAACGCCGAGGACAAGTTCCTCGGCCGCCTGGCCGGCGTCGCCGATCCGGAAGAGAAGCGCAAGATCATCGGCCGCACCTTCATCGAAGTCTTCGACGAAGAAGCCACCAAGCTGCAGGACGTGAAGTTCCTCGCCCAGGGCACCATCTACCCCGACGTGATCGAGTCGGCCGGCGCCAAGACCGGCAAGGCCCACGTGA	CTGCAGGAGGTCATCAAGCGCCTGGCGCTGGCCCGCTTCGACGTGGCTTTCCACCTGCGCCACAACGGCAAGACCATCTTCGCCCTGCACGAGGCGCAAGACGAGCTGGCCCGCGCGCGCCGGGTCGGCGCGGTGTGCGGCCAGGCATTCCTCGAGCAGGCGCTGCCGATCGAGGTCGAGCGCAACGGCCTGCACCTGTGGGGCTGGGTCGGCTTGCCGACCTTCTCCCGCAGCCAGCCGGACCTGCAGTACTTCTATGTGAACGGGCGCATGGTGCGCGACAAGCTGGTCGCCCACGCGGTGCGCCAGGCTTATCGCGACGTGCTGTACAACGGCCGGCATCCGACCTTCGTGCTGTTCTTCGAAGTCGATCCGGCGGTGGTGGACGTCAACGTGCAC…	ATGTTCCTCAACCTCGGCCCGAACCACCCGTCCGCCCACGGCGCGTTCCGCATCATCCTGCAACTGGACGGCGAGGAGATCATCGACTGCGTCCCGGAGATCGGCTACCACCACCGCGGCGCCGAGAAGATGGCCGAGCGCCAGTCCTGGCACAGTTTCATCCCCTACACCGACCGCATCGACTACCTCGGCGGGGTGATGAACAACCTGCCCTACGTACTCTCGGTGGAGAAGCTCGCCGGGATCAAGGTGCCGCAGCGGGTCGACGTGATCCGGATCATGATGGCGGAGTTCTTCCGTATCCTGAACCACCTGCTGTACCTGGGCACCTATATCCAGGACGTCGGCGCCATGACCCCGGTGTTC	CATCGTCCAGGCACGCCCGGAAACCGTGAAGAGCCGCGCCAGCGCCACGGTCATGGAGCGCTACCTGCTGAAAGAGAAGGGGACCGTCCTGGTGGAAGGGCGTGCCATCGGCCAGCGCATCGGTGCCGGTCCGGTCAAGGTGATCAACGACGTGTCGGAAATGGACAAGGTCCAACCGGGTGACGTCCTGGTCTCCGACATGACCGACCCGGACTGGGAGCCGGTGATGAAGCGCGCCAGCGCCATCGTCACCAACCGCGGCGGGCGTACCTGCCACGCGGCGATCATCGCTCGCGAACTGGGCATCCCGGCGGTGGTCGGTTGCGGCAATGCCACCCAGATCCTGCAGGATGGCCAGGGGGTGACCGTT	TGTCGTGGGCAGCTCGCCGGAGGTGCTGGTACGGGTCGAGGACGGCCTGGTCACGGTGCGCCCGATCGCCGGCACCCGTCCGCGCGGGATCAACGAAGAGGCCGACCTGGCGCTGGAGCAGGATCTGCTATCGGACGCCAAGGAGATCGCCGAGCACCTGATGCTGATCGACCTGGGGCGCAACGACGTGGGTCGAGTGTCCGACATCGGCGCGGTGAAGGTCACCGAAAAAATGGTGATCGAACGTTACTCCAACGTCATGCACATCGTGTCCAACGTCACCGGGCAATTGCGCGAGGGGCTCAGCGCGATGGACGCGCTGCGGGCGATCCTGCCGGCGGGTACGCTGTCCGGCGCGCCGAAGATCCGCGCCATGGAGATCATCGACGAGCTGGAGCC…	GGCCCGTTGGCCAACGGCGCCACCACCATTCTGTTCGAGGGCGTACCGAACTACCCCGACGTGACCCGCGTGGCGAAGATCATCGACAAGCACAAGGTCAACATCCTCTACACCGCGCCGACCGCGATCCGCGCGATGATGGCCGAAGGCAAGGCGGCGGTGGCCGGTGCCGACGGTTCCAGCCTGCGTCTGCTCGGTTCGGTGGGCGAGCCGATCAACCCGGAAGCCTGGCAGTGGTACTACGAGACCGTCGGCCAGTCGCGCTGCCCGATCGTCGACACCTGGTGGCAGACCGAGACCGGCGCCTGCCTGATGACCCCGTTGCCGGGCGCCCATGCGATGAAGCCGGGCTCCGCGGCCAAGCCGTTCTTCGGCGTGGTCCCGGCGCTGATGTCACCG…	390	498	373	442	366	370	443	2882	TRUE
2361	P3846	GGCCCGTTGGCCAACGGCGCCACCACCATTCTGTTCGAGGGCGTGCCGAACTACCCCGACGTGACCCGCGTGGCGAAAATCATCGACAAGCACAAGGTCAACATCCTCTACACCGCGCCGACCGCGATCCGCGCGATGATGGCCGAAGGCAAGGCGGCGGTGGCCGGTGCCGACGGTTCCAGCCTGCGTCTGCTCGGTTCGGTGGGCGAGCCGATCAACCCGGAAGCCTGGCAGTGGTACTACGAGACCGTCGGCCAGTCGCGCTGCCCGATCGTCGACACCTGGTGGCAGACCGAGACCGGCGCCTGCCTGATGACCCCGCTGCCGGGCGCCCACGCGATGAAGCCGGGCTCCGCGGCCAAGCCGTTCTTCGGCGTGGTCCCGGCGCTG	ATGTCACCGTGCCGTTCAAGGAAGAGGCCTATCGTCTGGTGGACGAATTGAGCGAGCGGGCCACCCGGGCCGGGGCGGTGAACACCCTGATCCGCCTGGCCGACGGTCGCCTGCGCGGCGACAACACCGACGGCGCGGGCTTGCTGCGGGACCTGACGGCGAACGCCGGGGTCGAGCTGCGCGGCAAGCGGGTTCTCCTGCTCGGCGCCGGCGGTGCGGTGCGTGGGGTGCTCGAACCCTTCCTCGGCGAGTGCCCGGCGGAGTTGCTGATCGCCAACCGCACGGCGCGGAAGGCCGTGGACCTGGCCGAGCGGTTCGCCGACCTCGGCGCGGTGCACGGCTGCGGTTTCGCCGAGGTCGAAGGGCCTTTCGACCTGATCGTCAACGGCACCTCGGCCA…	CTGCTAGGCCTCTCCGGCGGCGTGGACTCCTCGGTGGTCGCCGCGCTGCTGCACAAGGCCATCGGCGACCAACTGACCTGCGTGTTCGTCGACAACGGCCTGCTGCGCCTGCACGAAGGCGACCAGGTGATGGCCATGTTCGCCGAGAACATGGGCGTGAAGGTGATCCGCGCCAACGCCGAGGACAAGTTCCTCGGCCGCCTGGCCGGCGTCGCCGACCCGGAAGAGAAGCGCAAGATCATCGGCCGCACCTTCATCGAAGTTTTCGACGAAGAAGCCACCAAGCTGCAGGACGTGAAGTTCCTCGCCCAGGGCACCATCTACCCCGACGTGATCGAGTCGGCCGGCGCCAAGACCGGCAAGGCCCACGTGA	CTGCAGGAAGTCATCAAGCGCCTGGCGCTGGCCCGTTTCGACGTGGCTTTCCACCTGCGCCACAACGGCAAGACCATCTTCGCCCTGCACGAGGCGCGAGACGAGCTGGCCCGCGCGCGCCGGGTCGGCGCGGTGTGCGGCCAGGCATTCCTCGAGCAGGCGCTGCCGATCGAGGTCGAGCGCAACGGCCTGCACCTGTGGGGCTGGGTCGGCTTGCCGACCTTCTCCCGCAGCCAGCCGGACCTGCAGTACTTCTATGTGAACGGGCGCATGGTGCGCGACAAGCTGGTCGCCCACGCGGTGCGCCAGGCTTATCGCGACGTGCTGTACAACGGCCGGCATCCGACCTTCGTGCTGTTCTTCGAAGTCGATCCGGCGGTGGTGGACGTCAACGTGCAC…	ATGTTCCTCAACCTCGGCCCGAACCACCCGTCCGCCCACGGCGCGTTCCGCATCATCCTGCAACTGGACGGCGAGGAGATCATCGACTGCGTCCCGGAGATCGGCTACCACCACCGCGGCGCCGAGAAGATGGCCGAGCGCCAGTCCTGGCACAGTTTCATCCCCTACACCGACCGCATCGACTACCTCGGCGGGGTGATGAACAACCTGCCCTACGTACTCTCGGTGGAGAAGCTCGCCGGGATCAAGGTGCCCCAGCGGGTCGACGTGATCCGGATCATGATGGCGGAGTTCTTCCGTATCCTGAACCACCTGCTGTACCTGGGCACCTATATCCAGGACGTCGGCGCCATGACCCCGGTGTTC	CATCGTCCAGGCACGCCCGGAAACCGTGAAGAGCCGCGCCAGCGCCACGGTCATGGAGCGCTACCTGCTGAAAGAGAAGGGGACCGTCCTGGTGGAAGGGCGTGCCATCGGCCAGCGCATCGGTGCCGGTCCGGTCAAGGTGATCAACGACGTGTCGGAAATGGACAAGGTCCAACCGGGTGACGTCCTGGTCTCCGACATGACCGACCCGGACTGGGAGCCGGTGATGAAGCGCGCCAGCGCCATCGTCACCAACCGCGGCGGGCGTACCTGCCACGCGGCGATCATCGCTCGCGAACTGGGCATCCCGGCGGTGGTCGGTTGCGGCAACGCCACCCAGATCCTGCAGGATGGCCAGGGGGTGACCGTT	TGTCGTGGGCAGCTCGCCGGAGGTGCTGGTACGGGTCGAGGATGGCCTGGTGACGGTGCGCCCGATCGCCGGTACCCGTCCGCGCGGGATCAACGAAGAGGCCGACCTGGCGCTGGAGCAGGATCTGCTGTCGGACGCCAAGGAGATCGCCGAGCACCTGATGCTGATCGACCTGGGGCGCAACGACGTGGGGCGGGTGTCCGATATCGGCGCGGTGAAGGTCACCGAAAAAATGGTGATCGAACGTTACTCCAACGTCATGCACATCGTGTCCAACGTCACCGGGCAATTGCGCGAGGGGCTCAGCGCGATGGACGCGCTGCGGGCGATCCTGCCGGCGGGCACTCTATCCGGCGCGCCGAAGATCCGCGCCATGGAGATCATCGACGAGCTGGAGCC…	GGCCCGTTGGCCAACGGCGCCACCACCATTCTGTTCGAGGGCGTGCCGAACTACCCCGACGTGACCCGCGTGGCGAAAATCATCGACAAGCACAAGGTCAACATCCTCTACACCGCGCCGACCGCGATCCGCGCGATGATGGCCGAAGGCAAGGCGGCGGTGGCCGGTGCCGACGGTTCCAGCCTGCGTCTGCTCGGTTCGGTGGGCGAGCCGATCAACCCGGAAGCCTGGCAGTGGTACTACGAGACCGTCGGCCAGTCGCGCTGCCCGATCGTCGACACCTGGTGGCAGACCGAGACCGGCGCCTGCCTGATGACCCCGCTGCCGGGCGCCCACGCGATGAAGCCGGGCTCCGCGGCCAAGCCGTTCTTCGGCGTGGTCCCGGCGCTGATGTCACCG…	390	498	373	442	366	370	443	2882	TRUE
2362	P3847	GGCCCGCTGGCCAACGGCGCCACCACCATTCTGTTCGAGGGCGTGCCGAACTACCCCGACGTGACCCGCGTGGCGAAAATCATCGACAAGCACAAGGTCAACATCCTCTACACCGCGCCGACCGCGATCCGCGCGATGATGGCCGAAGGCAAGGCGGCGGTGGCCGGTGCCGACGGTTCCAGCCTGCGTCTGCTCGGTTCGGTGGGCGAGCCGATCAACCCGGAAGCCTGGCAGTGGTACTACGAGACCGTCGGCCAGTCGCGCTGCCCGATCGTCGACACCTGGTGGCAGACCGAGACCGGCGCCTGCCTGATGACCCCGCTGCCGGGCGCCCACGCGATGAAGCCGGGCTCTGCAGCCAAGCCGTTCTTCGGCGTGGTACCGGCACTG	ATGTCACCGTGCCGTTCAAGGAAGAGGCCTATCGTCTGGTGGACGAGTTGAGCGAGCGGGCCACCCGGGCCGGGGCGGTGAACACCCTGATCCGCCTCGCCGACGGTCGCCTGCGCGGCGACAACACCGACGGCGCCGGCCTGCTGCGGGACCTGACGGCGAACGCCGGGGTCGAGCTGCGCGGCAAGCGGGTTCTCCTGCTCGGCGCCGGCGGTGCGGTGCGTGGGGTGCTCGAACCCTTCCTCGGCGAGTGCCCGGCGGAGTTGCTGATCGCCAACCGCACGGCGCGGAAGGCCGTGGACCTGGCCGAGCGGTTCGCCGACCTCGGCGCGGTGCACGGCTGCGGTTTCGCCGAGGTCGAAGGGCCTTTCGACCTGATCGTCAACGGCACCTCGGCCA…	CTGCTCGGCCTCTCCGGCGGCGTGGACTCCTCGGTGGTCGCCGCGCTGCTGCACAAGGCCATCGGCGACCAACTGACCTGCGTGTTCGTCGACAACGGCCTGCTGCGCCTGCACGAAGGCGACCAGGTGATGGCCATGTTCGCCGAGAACATGGGCGTGAAGGTGATCCGCGCCAACGCCGAGGACAAGTTCCTCGGCCGCCTGGCCGGCGTCGCCGACCCGGAAGAGAAGCGCAAGATCATCGGCCGCACCTTCATCGAAGTCTTCGACGAAGAAGCCACCAAGCTGCAGGACGTGAAGTTCCTCGCCCAGGGCACCATCTACCCCGACGTGATCGAGTCGGCCGGCGCCAAGACCGGCAAGGCCCACGTGA	CTGCAGGAAGTCATCAAGCGCCTGGCGCTGGCCCGTTTCGACGTGGCTTTCCACCTGCGCCACAACGGCAAGACCATCTTCGCCCTGCACGAGGCGCGAGACGAGCTGGCCCGCGCGCGCCGGGTCGGCGCGGTGTGCGGCCAGGCATTCCTCGAGCAGGCGCTGCCGATCGAGGTCGAGCGCAACGGCCTGCACCTGTGGGGCTGGGTCGGCTTGCCGACCTTCTCCCGCAGCCAGCCGGACCTGCAGTACTTCTATGTGAACGGGCGCATGGTGCGCGACAAGCTGGTCGCCCACGCGGTGCGCCAGGCTTATCGCGACGTGCTGTACAACGGCCGGCATCCGACCTTCGTGCTGTTCTTCGAAGTCGATCCGGCGGTGGTGGACGTCAACGTGCAC…	ATGTTCCTCAACCTCGGCCCGAACCACCCGTCCGCCCACGGCGCGTTCCGCATCATCCTGCAACTGGACGGCGAGGAGATCATCGACTGCGTCCCGGAGATCGGCTACCACCACCGCGGCGCCGAGAAGATGGCCGAGCGCCAGTCCTGGCACAGTTTCATCCCCTACACCGACCGCATCGACTACCTCGGCGGGGTGATGAACAACCTGCCCTACGTACTCTCGGTGGAGAAGCTCGCAGGGATCAAGGTGCCGCAGCGGGTCGACGTGATCCGGATCATGATGGCGGAGTTCTTCCGTATCCTGAACCACCTGCTGTACCTGGGCACCTATATCCAAGACGTCGGCGCCATGACCCCGGTGTTC	CATCGTCCAGGCACGCCCGGAAACCGTGAAGAGCCGCGCCAGCGCCACGGTCATGGAGCGCTACCTGCTGAAAGAGAAGGGGACCGTCCTGGTGGAAGGGCGTGCCATCGGCCAGCGCATCGGTGCCGGTCCGGTCAAGGTGATCAACGACGTGTCGGAAATGGACAAGGTCCAACCGGGTGACGTCCTGGTCTCCGACATGACCGACCCGGACTGGGAGCCGGTGATGAAGCGCGCCAGCGCCATCGTCACCAACCGCGGCGGGCGTACCTGCCACGCGGCGATCATCGCTCGCGAACTGGGCATCCCGGCGGTGGTCGGTTGCGGCAACGCCACCCAGATCCTGCAGGATGGCCAGGGGGTGACCGTT	TGTCGTGGGCAGCTCGCCGGAGGTGCTGGTACGGGTCGAGGATGGCCTGGTGACGGTGCGCCCGATCGCCGGTACCCGTCCGCGCGGGATCAACGAAGAGGCCGACCTGGCACTGGAGCAGGATCTGCTGTCGGACGCCAAGGAGATCGCCGAGCACCTGATGCTGATCGACCTGGGGCGCAACGACGTGGGGCGGGTGTCCGATATCGGCGCGGTGAAGGTCACCGAAAAAATGGTGATCGAACGTTACTCCAACGTCATGCACATCGTGTCCAACGTCACCGGGCAATTGCGCGAGGGGCTCAGCGCGATGGACGCGCTGCGGGCGATTCTGCCGGCGGGCACTCTATCCGGCGCGCCGAAGATCCGCGCCATGGAGATCATCGACGAGCTGGAGCC…	GGCCCGCTGGCCAACGGCGCCACCACCATTCTGTTCGAGGGCGTGCCGAACTACCCCGACGTGACCCGCGTGGCGAAAATCATCGACAAGCACAAGGTCAACATCCTCTACACCGCGCCGACCGCGATCCGCGCGATGATGGCCGAAGGCAAGGCGGCGGTGGCCGGTGCCGACGGTTCCAGCCTGCGTCTGCTCGGTTCGGTGGGCGAGCCGATCAACCCGGAAGCCTGGCAGTGGTACTACGAGACCGTCGGCCAGTCGCGCTGCCCGATCGTCGACACCTGGTGGCAGACCGAGACCGGCGCCTGCCTGATGACCCCGCTGCCGGGCGCCCACGCGATGAAGCCGGGCTCTGCAGCCAAGCCGTTCTTCGGCGTGGTACCGGCACTGATGTCACCG…	390	498	373	442	366	370	443	2882	TRUE
2429	P4015	GGCCCGCTGGCCAACGGCGCCACCACCATTCTGTTCGAGGGCGTGCCGAACTACCCCGACGTGACCCGCGTGGCGAAGATCATCGACAAGCACAAGGTCAACATCCTCTACACCGCGCCGACCGCGATCCGCGCGATGATGGCCGAGGGCAGGGCGGCGGTGGCCGGTGCCGATGGCTCCAGCCTGCGCCTGCTCGGCTCGGTGGGCGAGCCGATCAACCCGGAAGCCTGGCAGTGGTACTACGAGACCGTCGGCCAGTCGCGCTGCCCGATCGTCGACACCTGGTGGCAGACCGAGACCGGCGCCTGCCTGATGACCCCGCTGCCGGGCGCCCATGCGATGAAGCCGGGCTCCGCGGCCAAGCCGTTCTTCGGCGTGGTGCCGGCGCTG	ATGTCACCGTGCCGTTCAAGGAAGAGGCCTATCGTCTGGTGGACGAGTTGAGCGAGCGGGCCACCCGGGCCGGGGCGGTGAACACCCTGATCCGCCTCGCCGACGGTCGCCTGCGCGGCGACAACACCGACGGCGCCGGCCTGCTGCGGGACCTGACGGCGAACGCCGGGGTCGAGCTGCGCGGCAAGCGGGTTCTCCTGCTCGGCGCCGGCGGTGCGGTGCGTGGGGTGCTCGAACCCTTCCTCGGCGAGTGCCCGGCGGAGTTGCTGATCGCCAACCGCACGGCGCGGAAGGCCGTGGACCTGGCCGAGCGGTTCGCCGACCTCGGCGCGGTGCACGGCTGCGGTTTCGCCGAGGTCGAAGGGCCTTTCGACCTGATCGTCAACGGCACCTCGGCCA…	CTGCTCGGCCTCTCCGGCGGCGTGGACTCCTCGGTGGTCGCCGCGCTGCTGCACAAGGCCATCGGCGACCAACTGACCTGCGTGTTCGTCGACAACGGCTTGCTGCGCCTGCACGAAGGCGACCAGGTGATGGCCATGTTCGCCGAGAACATGGGCGTGAAGGTGATCCGCGCCAACGCCGAGGACAAGTTCCTCGGTCGCCTGGCCGGCGTCGCCGACCCGGAAGAGAAGCGCAAGATCATCGGCCGCACCTTCATCGAAGTCTTCGACGAAGAAGCCACCAAGCTGCAGGACGTGAAGTTCCTCGCCCAGGGCACCATCTACCCCGACGTGATCGAGTCGGCCGGCGCCAAGACCGGCAAGGCCCATGTGA	CTGCAGGAAGTCATCAAGCGCCTGGCGCTGGCCCGTTTCGACGTGGCCTTCCACCTGCGCCACAACGGCAAGACCATCTTCGCCCTGCACGAGGCGCGCGACGAGCTGGCGCGCGCGCGCCGGGTCGGCGCGGTGTGCGGCCAGGCGTTCCTCGAGCAGGCGTTGCCGATCGAGGTCGAGCGCAATGGCCTGCACCTGTGGGGCTGGGTCGGCTTGCCGACCTTCTCCCGCAGCCAACCGGATCTGCAGTATTTCTATGTGAACGGGCGCATGGTGCGCGACAAGCTGGTCGCCCACGCGGTGCGCCAGGCCTATCGCGACGTGCTGTACAACGGCCGGCACCCGACCTTCGTGCTGTTCTTCGAGGTCGATCCGGCGGTGGTCGACGTCAACGTGCAT…	ATGTTCCTCAACCTCGGCCCGAACCATCCGTCCGCCCACGGCGCGTTCCGCATCATCCTGCAGTTGGACGGCGAGGAGATCATCGACTGCGTGCCGGAGATCGGCTACCACCACCGCGGCGCCGAGAAGATGGCCGAGCGCCAGTCCTGGCACAGCTTCATCCCCTACACCGACCGCATCGACTACCTCGGCGGGGTGATGAACAACCTGCCCTACGTGCTCTCGGTGGAGAAGCTCGCCGGGATCAAGGTGCCGCAGCGGGTCGACGTGATCCGGATCATGATGGCGGAGTTCTTCCGCATCCTGAACCACCTGCTGTACCTGGGCACCTACATCCAGGACGTCGGCGCCATGACCCCGGTGTTC	TATCGTTCAGGCCCGCCCCGAGACCGTGAAGAGCCGTGCCAGCGCCACCGTCATGGAGCGCTACCTGCTGAAAGAGAAGGGGACCGTCCTGGTCGAGGGTCGCGCCATCGGCCAGCGTATCGGCGCCGGCCCGGTCAAGGTGATCAACGACGTGTCGGAAATGGACAAGGTCCAGCCGGGCGACGTCCTGGTCTCCGACATGACCGATCCGGACTGGGAGCCGGTGATGAAGCGCGCCAGCGCCATCGTCACCAACCGTGGCGGGCGTACCTGCCACGCCGCGATCATCGCACGCGAGCTGGGCATTCCGGCGGTGGTCGGTTGTGGCAACGCCACCCAGGTCCTGCAAGACGGCCAGGGCGTGACGGTT	TGTGGTGGGCAGTTCGCCGGAAGTACTGGTGCGGGTCGAGGATGGCTTGGTCACCGTGCGCCCCATCGCCGGCACCCGCCCGCGCGGGATCAACGAAGAGGCCGACCTGGCGCTGGAGCAGGACCTGCTTTCGGATGCCAAGGAGATCGCCGAGCACCTGATGCTCATCGACCTGGGTCGCAACGACGTGGGGCGGGTTTCCGATATCGGCGCGGTGAAGGTCACCGAGAAGATGGTGATCGAGCGTTATTCCAACGTCATGCACATCGTTTCCAACGTCACCGGCCACCTGCGCGAGGGGCTCGGTGCGATGGACGCGCTGCGGGCGATCCTGCCGGCGGGCACCCTGTCCGGCGCGCCGAAGATCCGCGCCATGGAGATCATCGACGAGCTGGAGCC…	GGCCCGCTGGCCAACGGCGCCACCACCATTCTGTTCGAGGGCGTGCCGAACTACCCCGACGTGACCCGCGTGGCGAAGATCATCGACAAGCACAAGGTCAACATCCTCTACACCGCGCCGACCGCGATCCGCGCGATGATGGCCGAGGGCAGGGCGGCGGTGGCCGGTGCCGATGGCTCCAGCCTGCGCCTGCTCGGCTCGGTGGGCGAGCCGATCAACCCGGAAGCCTGGCAGTGGTACTACGAGACCGTCGGCCAGTCGCGCTGCCCGATCGTCGACACCTGGTGGCAGACCGAGACCGGCGCCTGCCTGATGACCCCGCTGCCGGGCGCCCATGCGATGAAGCCGGGCTCCGCGGCCAAGCCGTTCTTCGGCGTGGTGCCGGCGCTGATGTCACCG…	390	498	373	442	366	370	443	2882	TRUE
2430	P3876	GGCCCGTTGGCCAACGGCGCCACCACCATTCTGTTCGAGGGCGTACCGAACTACCCCGACGTGACCCGCGTGGCGAAGATCATCGACAAGCACAAGGTCAACATCCTCTACACCGCGCCGACCGCGATCCGCGCGATGATGGCCGAAGGCAAGGCGGCGGTGGCCGGTGCCGACGGTTCCAGCCTGCGTCTGCTCGGTTCGGTGGGCGAGCCGATCAACCCGGAAGCCTGGCAGTGGTACTACGAGACCGTCGGCCAGTCGCGCTGCCCGATCGTCGACACCTGGTGGCAGACCGAGACCGGCGCCTGCCTGATGACCCCGTTGCCGGGCGCCCATGCGATGAAGCCGGGCTCCGCGGCCAAGCCATTCTTCGGCGTGGTCCCGGCGCTG	ATGTCACCGTGCCGTTCAAGGAAGAGGCCTATCGTCTGGTGGACGAATTGAGCGAGCGGGCCACCCGGGCCGGGGCGGTGAACACCCTGATCCGCCTCGCTGACGGTCGTCTGCGCGGCGACAACACCGACGGCGCGGGCTTGCTGCGGGACCTGACGGCGAACGCCGGGGTCGAGCTGCGCGGCAAGCGGGTTCTCCTGCTTGGCGCCGGCGGTGCGGTGCGCGGGGTGCTCGAACCCTTCCTCGGCGAGTGCCCGGCGGAGCTGCTGATCGCCAACCGCACGGCGCGGAAGGCCGTGGATCTGGCCGAGCGGTTCGCCGATCTCGGCGCGGTGCGCGGCTGCGGTTTCGCCGAGGTCGAAGGTCCTTTCGACCTGGTCGTCAACGGCACCTCGGCCA…	CTGCTCGGCCTCTCCGGTGGCGTGGACTCCTCGGTGGTCGCCGCGCTGCTGCACAAGGCCATCGGCGACCAACTGACCTGCGTGTTCGTCGACAACGGCCTGCTGCGTCTGCACGAAGGCGACCAGGTGATGGCCATGTTCGCCGAGAACATGGGCGTGAAGGTGATCCGCGCCAACGCCGAGGACAAGTTCCTCGGTCGCCTGGCCGGCGTCGCCGACCCGGAAGAGAAGCGCAAGATCATCGGCCGCACCTTCATCGAAGTCTTCGACGAAGAAGCCACCAAGCTGCAGGACGTGAAGTTCCTCGCCCAGGGCACCATCTACCCCGACGTGATCGAGTCGGCCGGCGCCAAGACCGGCAAGGCCCACGTGA	CTGCAGGAGGTCATCAAGCGCCTGGCGCTGGCCCGCTTCGACGTGGCTTTCCACCTGCGCCACAACGGCAAGACCATCTTCGCCCTGCACGAGGCGCAAGACGAGCTGGCCCGCGCGCGCCGGGTCGGCGCGGTGTGCGGCCAGGCATTCCTCGAGCAGGCGCTGCCGATCGAGGTCGAGCGCAACGGCCTGCACCTGTGGGGCTGGGTCGGCTTGCCGACCTTCTCCCGCAGCCAGCCGGACCTGCAGTACTTCTATGTGAACGGGCGCATGGTGCGCGACAAGCTGGTCGCCCACGCGGTGCGCCAGGCTTATCGCGACGTGCTGTACAACGGCCGGCATCCGACCTTCGTGCTGTTCTTCGAAGTCGATCCGGCGGTGGTGGACGTCAACGTGCAC…	ATGTTCCTCAACCTCGGCCCGAACCACCCGTCCGCCCACGGCGCGTTCCGCATCATCCTGCAACTGGACGGCGAGGAGATCATCGACTGCGTCCCGGAGATCGGCTACCACCACCGCGGCGCCGAGAAGATGGCCGAGCGCCAGTCCTGGCACAGTTTCATCCCCTACACCGACCGCATCGACTACCTCGGCGGGGTGATGAACAACCTGCCCTACGTACTCTCGGTGGAGAAGCTCGCCGGGATCAAGGTGCCGCAGCGGGTCGACGTGATCCGGATCATGATGGCGGAGTTCTTCCGTATCCTGAACCACCTGCTGTACCTGGGCACCTATATCCAGGACGTCGGCGCCATGACCCCGGTGTTC	CATCGTCCAGGCACGCCCGGAAACCGTGAAGAGCCGCGCCAGCGCCACGGTCATGGAGCGCTACCTGCTGAAAGAGAAGGGGACCGTCCTGGTGGAAGGACGTGCCATCGGCCAGCGCATCGGTGCCGGTCCGGTCAAGGTGATCAACGACGTGTCGGAAATGGACAAGGTCCAACCGGGTGACGTCCTGGTCTCCGACATGACCGACCCGGACTGGGAGCCGGTGATGAAGCGCGCCAGCGCCATCGTCACCAACCGCGGCGGGCGTACCTGCCACGCGGCGATCATCGCTCGCGAACTGGGCATCCCGGCGGTGGTCGGTTGCGGTAACGCCACCCAGATCCTGCAGGATGGCCAGGGGGTGACCGTT	TGTCGTGGGTAGCTCGCCGGAGGTGCTGGTACGGGTCGAGGATGGCCTGGTGACGGTGCGCCCGATCGCCGGCACCCGTCCGCGCGGGATCAACGAAGAGGCCGACCTGGCGCTGGAGCAGGATCTGCTATCGGACGCCAAGGAGATCGCCGAGCACTTGATGCTGATCGACCTGGGGCGCAACGATGTGGGTCGGGTGTCCGATATCGGCGCGGTGAAGGTCACCGAAAAAATGGTGATCGAACGTTACTCCAACGTCATGCACATCGTGTCCAACGTCACCGGGCAATTGCGCGAGGGGCTCAGCGCGATGGACGCGCTGCGGGCGATCCTGCCGGCGGGTACGCTGTCCGGCGCGCCGAAGATCCGCGCCATGGAGATCATCGACGAGCTGGAGCC…	GGCCCGTTGGCCAACGGCGCCACCACCATTCTGTTCGAGGGCGTACCGAACTACCCCGACGTGACCCGCGTGGCGAAGATCATCGACAAGCACAAGGTCAACATCCTCTACACCGCGCCGACCGCGATCCGCGCGATGATGGCCGAAGGCAAGGCGGCGGTGGCCGGTGCCGACGGTTCCAGCCTGCGTCTGCTCGGTTCGGTGGGCGAGCCGATCAACCCGGAAGCCTGGCAGTGGTACTACGAGACCGTCGGCCAGTCGCGCTGCCCGATCGTCGACACCTGGTGGCAGACCGAGACCGGCGCCTGCCTGATGACCCCGTTGCCGGGCGCCCATGCGATGAAGCCGGGCTCCGCGGCCAAGCCATTCTTCGGCGTGGTCCCGGCGCTGATGTCACCG…	390	498	373	442	366	370	443	2882	TRUE
2431	P3446	GGCCCGCTGGCCAACGGCGCCACCACCATTCTGTTCGAGGGCGTGCCGAACTACCCCGACGTGACCCGCGTGGCGAAAATCATCGACAAGCACAAGGTCAACATCCTCTACACCGCGCCGACCGCGATCCGCGCGATGATGGCCGAAGGCAAGGCGGCGGTGGCCGGTGCCGACGGTTCCAGCCTGCGTCTGCTCGGTTCGGTGGGCGAGCCGATCAACCCGGAAGCCTGGCAGTGGTACTACGAGACCGTCGGCCAGTCGCGCTGCCCGATCGTCGACACCTGGTGGCAGACCGAGACCGGCGCCTGCCTGATGACCCCGCTGCCGGGCGCCCACGCGATGAAGCCGGGCTCTGCAGCCAAGCCGTTCTTCGGCGTGGTACCGGCGCTG	ATGTCACCGTGCCGTTCAAGGAAGAGGCCTATCGTCTGGTGGACGAGTTGAGCGAGCGGGCCACCCGGGCCGGGGCGGTGAACACCCTGATCCGCCTCGCCGACGGTCGCCTGCGCGGCGACAACACCGACGGCGCCGGCCTGCTGCGGGACCTGACGGCGAACGCCGGGGTCGAGCTGCGCGGCAAGCGGGTTCTCCTGCTCGGCGCCGGCGGTGCGGTGCGTGGGGTGCTCGAACCCTTCCTCGGCGAGTGCCCGGCGGAGTTGCTGATCGCCAACCGCACGGCGCGGAAGGCCGTGGACCTGGCCGAGCGGTTCGCCGACCTCGGCGCGGTGCACGGCTGCGGTTTCGCCGAGGTCGAAGGGCCTTTCGACCTGATCGTCAACGGCACCTCGGCCA…	CTGCTAGGCCTCTCCGGCGGCGTGGACTCCTCGGTGGTCGCCGCGCTGCTGCACAAGGCCATCGGCGACCAACTGACCTGCGTGTTCGTCGACAACGGCCTGCTGCGCCTGCACGAAGGCGACCAGGTGATGGCCATGTTCGCCGAGAACATGGGCGTGAAGGTGATCCGCGCCAACGCCGAGGACAAGTTCCTCGGCCGCCTGGCCGGCGTCGCCGACCCGGAAGAGAAGCGCAAGATCATCGGCCGCACCTTCATCGAAGTCTTCGACGAAGAAGCCACCAAGCTGCAGGACGTGAAGTTCCTCGCCCAGGGCACCATCTACCCCGACGTGATCGAGTCGGCCGGCGCCAAGACCGGCAAGGCCCACGTGA	CTGCAGGAAGTCATCAAGCGCCTGGCGCTGGCCCGCTTCGACGTGGCTTTCCACCTGCGCCACAACGGCAAGACCATCTTCGCCCTGCACGAGGCGCGAGACGAGCTGGCCCGCGCGCGCCGGGTCGGCGCGGTGTGCGGCCAGGCATTCCTCGAGCAGGCGCTGCCGATCGAGGTCGAGCGCAACGGCCTGCACCTGTGGGGTTGGGTCGGCTTGCCGACCTTCTCCCGCAGCCAGCCGGACCTGCAGTACTTCTATGTGAACGGGCGCATGGTGCGCGACAAGCTGGTCGCCCACGCGGTGCGCCAGGCTTATCGCGACGTGCTGTACAACGGCCGGCATCCGACCTTCGTGCTGTTCTTCGAAGTCGATCCGGCGGTGGTGGACGTCAACGTGCAC…	ATGTTCCTCAACCTCGGCCCGAACCACCCGTCCGCCCACGGCGCGTTCCGCATCATCCTGCAGCTGGACGGCGAGGAGATCATCGACTGCGTCCCGGAGATCGGCTACCACCACCGCGGCGCCGAGAAGATGGCCGAGCGCCAGTCCTGGCACAGTTTCATTCCCTACACCGACCGCATCGACTACCTCGGCGGGGTGATGAACAACCTGCCCTACGTACTCTCGGTGGAGAAGCTCGCCGGGATCAAGGTGCCCCAGCGGGTCGACGTGATCCGGATCATGATGGCGGAGTTCTTCCGTATCCTGAACCACCTGCTGTACCTGGGCACCTATATCCAGGACGTCGGCGCCATGACCCCGGTGTTC	CATCGTCCAGGCACGCCCGGAAACCGTGAAGAGCCGCGCCAGCGCCACGGTCATGGAGCGCTACCTGCTGAAAGAGAAGGGGACCGTCCTGGTGGAAGGGCGTGCCATCGGCCAGCGCATCGGTGCCGGTCCGGTCAAGGTGATCAACGACGTGTCGGAAATGGACAAGGTCCAACCGGGTGACGTCCTGGTCTCCGACATGACCGACCCGGACTGGGAGCCGGTGATGAAGCGCGCCAGCGCCATCGTCACCAACCGCGGCGGGCGTACCTGCCACGCGGCGATCATCGCTCGCGAACTGGGCATCCCGGCGGTGGTCGGTTGCGGCAACGCCACCCAGATCCTGCAGGATGGCCAGGGGGTGACCGTT	TGTCGTGGGCAGCTCGCCGGAGGTGCTGGTACGGGTCGAGGATGGCCTGGTGACGGTGCGCCCGATCGCCGGTACCCGTCCGCGCGGGATCAACGAAGAGGCCGACCTGGCACTGGAGCAGGATCTGCTGTCGGACGCCAAGGAGATCGCCGAGCACCTGATGCTGATCGACCTGGGGCGCAACGACGTGGGGCGGGTGTCCGATATCGGCGCGGTGAAGGTCACCGAAAAAATGGTGATCGAACGTTACTCCAACGTCATGCACATCGTGTCCAACGTCACCGGGCAATTGCGCGAGGGGCTCAGCGCGATGGACGCGCTGCGGGCGATCCTGCCGGCGGGCACTCTATCCGGCGCGCCGAAGATCCGCGCCATGGAGATCATCGACGAGCTGGAGCC…	GGCCCGCTGGCCAACGGCGCCACCACCATTCTGTTCGAGGGCGTGCCGAACTACCCCGACGTGACCCGCGTGGCGAAAATCATCGACAAGCACAAGGTCAACATCCTCTACACCGCGCCGACCGCGATCCGCGCGATGATGGCCGAAGGCAAGGCGGCGGTGGCCGGTGCCGACGGTTCCAGCCTGCGTCTGCTCGGTTCGGTGGGCGAGCCGATCAACCCGGAAGCCTGGCAGTGGTACTACGAGACCGTCGGCCAGTCGCGCTGCCCGATCGTCGACACCTGGTGGCAGACCGAGACCGGCGCCTGCCTGATGACCCCGCTGCCGGGCGCCCACGCGATGAAGCCGGGCTCTGCAGCCAAGCCGTTCTTCGGCGTGGTACCGGCGCTGATGTCACCG…	390	498	373	442	366	370	443	2882	TRUE
2432	P3507	GGCCCGCTGGCCAACGGCGCCACCACCATTCTGTTCGAGGGCGTGCCGAACTACCCCGACGTGACCCGCGTGGCGAAAATCATCGACAAGCACAAGGTCAACATCCTCTACACCGCGCCGACCGCGATCCGCGCGATGATGGCCGAAGGCAAGGCGGCGGTGGCCGGTGCCGACGGTTCCAGCCTGCGTCTGCTCGGTTCGGTGGGCGAGCCGATCAACCCGGAAGCCTGGCAGTGGTACTACGAGACCGTCGGCCAGTCGCGCTGCCCGATCGTCGACACCTGGTGGCAGACCGAGACCGGCGCCTGCCTGATGACCCCGCTGCCGGGCGCCCACGCGATGAAGCCGGGCTCTGCAGCCAAGCCGTTCTTCGGCGTGGTACCGGCGCTG	ATGTCACCGTGCCGTTCAAGGAAGAGGCCTATCGTCTGGTGGACGAATTGAGCGAGCGGGCCACCCGGGCCGGGGCGGTGAACACCCTCATCCGCCTGGCCGACGGTCGCCTGCGCGGCGACAACACCGACGGCGCGGGCTTGCTGCGGGACCTGACGGCGAACGCCGGGGTCGAGCTGCGCGGCAAGCGGGTTCTCCTGCTCGGCGCCGGCGGTGCGGTGCGCGGGGTGCTCGAACCCTTCCTCGGCGAGTGCCCGGCGGAGCTGCTGATCGCCAACCGCACGGCGCGGAAGGCCGTGGATCTGGCCGAGCGGTTCGCCGATCTCGGCGCGGTGCGCGGCTGCGGTTTCGCCGAGGTCGAAGGGCCTTTCGACCTGGTCGTCAACGGCACCTCGGCCA…	CTGCTAGGCCTCTCCGGCGGCGTGGACTCCTCGGTGGTCGCCGCGCTGCTGCACAAGGCCATCGGCGACCAACTGACCTGCGTGTTCGTCGACAACGGCCTGCTGCGCCTGCACGAAGGCGACCAGGTGATGGCCATGTTCGCCGAGAACATGGGCGTGAAGGTGATCCGCGCCAACGCCGAGGACAAGTTCCTCGGCCGCCTGGCCGGCGTCGCCGACCCGGAAGAGAAGCGCAAGATCATCGGCCGCACCTTCATCGAAGTCTTCGACGAAGAAGCCACCAAGCTGCAGGACGTGAAGTTCCTCGCCCAGGGCACCATCTACCCCGACGTGATCGAGTCGGCCGGCGCCAAGACCGGCAAGGCCCACGTGA	CTGCAGGAAGTCATCAAGCGCCTGGCGCTGGCCCGCTTCGACGTGGCTTTCCACCTGCGCCACAACGGCAAGACCATCTTCGCCCTGCACGAGGCGCGAGACGAGCTGGCCCGCGCGCGCCGGGTCGGCGCGGTGTGCGGCCAGGCATTCCTCGAGCAGGCGCTGCCGATCGAGGTCGAGCGCAACGGCCTGCACCTGTGGGGCTGGGTCGGCTTGCCGACCTTCTCCCGCAGCCAGCCGGACCTGCAGTACTTCTATGTGAACGGGCGCATGGTGCGCGACAAGCTGGTCGCCCACGCGGTGCGCCAGGCTTATCGCGACGTGCTGTACAACGGCCGGCATCCGACCTTCGTGCTGTTCTTCGAAGTCGATCCGGCGGTGGTGGACGTCAACGTGCAC…	ATGTTCCTCAACCTCGGCCCGAACCACCCGTCCGCCCACGGCGCGTTCCGCATCATCCTGCAACTGGACGGCGAGGAGATCATCGACTGCGTCCCGGAGATCGGCTACCACCACCGCGGCGCCGAGAAGATGGCCGAGCGCCAGTCCTGGCACAGTTTCATCCCCTACACCGACCGCATCGACTACCTCGGCGGGGTGATGAACAACCTGCCCTACGTACTCTCGGTGGAGAAGCTCGCCGGGATCAAGGTGCCCCAGCGGGTCGACGTGATCCGGATCATGATGGCGGAGTTCTTCCGTATCCTGAACCACCTGCTGTACCTGGGCACCTATATCCAGGACGTCGGCGCCATGACCCCGGTGTTC	CATCGTCCAGGCACGCCCGGAAACCGTGAAGAGCCGCGCCAGCGCCACGGTCATGGAGCGCTACCTGCTGAAAGAGAAGGGGACCGTCCTGGTGGAAGGGCGTGCCATCGGCCAGCGCATCGGTGCCGGTCCGGTCAAGGTGATCAACGACGTGTCGGAAATGGACAAGGTCCAACCGGGTGACGTCCTGGTCTCCGACATGACCGACCCGGACTGGGAGCCAGTGATGAAGCGCGCCAGCGCCATCGTCACCAACCGCGGCGGGCGCACCTGCCACGCGGCGATCATCGCTCGCGAACTGGGCATCCCGGCGGTGGTCGGTTGCGGCAACGCCACCCAGATCCTGCAGGATGGCCAGGGGGTGACCGTT	TGTCGTGGGCAGCTCGCCGGAGGTGCTGGTACGGGTCGAGGATGGCCTGGTGACGGTGCGCCCGATCGCCGGTACCCGTCCGCGCGGGATCAACGAAGAGGCCGACCTGGCGCTGGAGCAGGATCTGCTGTCGGACGCCAAGGAGATCGCCGAGCACCTGATGCTGATCGACCTGGGGCGCAACGACGTGGGGCGGGTGTCCGATATCGGCGCGGTGAAGGTCACCGAAAAAATGGTGATCGAACGTTACTCCAACGTCATGCACATCGTGTCCAACGTCACCGGGCAATTGCGCGAGGGGCTCAGCGCGATGGACGCGCTGCGGGCGATCCTGCCGGCGGGTACGCTGTCCGGCGCGCCGAAGATCCGCGCCATGGAGATCATCGACGAGCTGGAGCC…	GGCCCGCTGGCCAACGGCGCCACCACCATTCTGTTCGAGGGCGTGCCGAACTACCCCGACGTGACCCGCGTGGCGAAAATCATCGACAAGCACAAGGTCAACATCCTCTACACCGCGCCGACCGCGATCCGCGCGATGATGGCCGAAGGCAAGGCGGCGGTGGCCGGTGCCGACGGTTCCAGCCTGCGTCTGCTCGGTTCGGTGGGCGAGCCGATCAACCCGGAAGCCTGGCAGTGGTACTACGAGACCGTCGGCCAGTCGCGCTGCCCGATCGTCGACACCTGGTGGCAGACCGAGACCGGCGCCTGCCTGATGACCCCGCTGCCGGGCGCCCACGCGATGAAGCCGGGCTCTGCAGCCAAGCCGTTCTTCGGCGTGGTACCGGCGCTGATGTCACCG…	390	498	373	442	366	370	443	2882	TRUE
2433	P3445	GGTCCGTTGGCCAACGGCGCCACCACCATTCTGTTCGAGGGCGTGCCGAACTACCCCGACGTGACCCGCGTGGCGAAAATCATCGACAAGCACAAGGTCAACATCCTCTACACCGCGCCGACCGCGATCCGCGCGATGATGGCCGAAGGCAAGGCGGCGGTGGCCGGTGCCGACGGTTCCAGCCTGCGTCTGCTCGGTTCGGTGGGCGAGCCGATCAACCCGGAAGCCTGGCAGTGGTACTACGAGACCGTCGGCCAGTCGCGCTGCCCGATCGTCGACACCTGGTGGCAGACCGAGACCGGCGCCTGCCTGATGACCCCGTTGCCGGGCGCCCATGCGATGAAGCCGGGCTCCGCGGCCAAGCCGTTCTTCGGCGTGGTCCCGGCGCTG	ATGTCACCGTGCCGTTCAAGGAAGAGGCCTATCGTCTGGTGGACGAATTGAGCGAGCGGGCCACCCGGGCCGGGGCGGTGAACACCCTGATCCGCCTCGCCGACGGTCGCCTGCGCGGCGACAACACCGACGGCGCCGGCCTGCTGCGGGACCTGACGGCGAACGCCGGGGTCGAGCTGCGCGGCAAGCGGGTTCTCCTGCTCGGCGCCGGCGGTGCGGTGCGTGGGGTGCTCGAACCCTTCCTCGGCGAGTGCCCGGCGGAGTTGCTGATCGCCAACCGCACGGCGCGGAAGGCCGTGGACCTGGCCGAGCGGTTCGCCGACCTCGGCGCGGTGCACGGCTGCGGTTTCGCCGAGGTCGAAGGGCCTTTCGACCTGATCGTCAACGGCACCTCGGCCA…	CTGCTAGGCCTCTCCGGCGGCGTGGACTCCTCGGTGGTCGCCGCGCTGCTGCACAAGGCCATCGGCGACCAACTGACCTGCGTGTTCGTCGACAACGGCCTGCTGCGCCTGCACGAAGGCGACCAGGTGATGGCCATGTTCGCCGAGAACATGGGCGTGAAGGTGATCCGCGCCAACGCCGAGGACAAGTTCCTCGGTCGCCTGGCCGGCGTCGCCGACCCGGAAGAGAAGCGCAAGATCATCGGCCGCACCTTCATCGAAGTCTTCGACGAAGAAGCCACCAAGCTGCAGGACGTGAAGTTCCTCGCCCAGGGCACCATCTACCCCGACGTGATCGAGTCGGCCGGCGCCAAGACCGGCAAGGCCCACGTGA	CTGCAGGAGGTCATCAAGCGCCTGGCGCTGGCCCGCTTCGACGTGGCTTTCCACCTGCGCCACAACGGCAAGACCATCTTCGCCCTGCACGAGGCGCGAGACGAGCTGGCCCGCGCGCGCCGGGTCGGCGCGGTGTGCGGCCAGGCATTCCTCGAGCAGGCGCTGCCGATCGAAGTCGAGCGCAACGGCCTGCACCTGTGGGGCTGGGTCGGCTTGCCGACCTTCTCCCGCAGCCAGCCGGACCTGCAGTACTTCTATGTGAACGGGCGCATGGTGCGCGACAAGCTGGTCGCCCACGCGGTGCGCCAGGCTTATCGCGACGTGCTGTACAACGGCCGGCATCCGACCTTCGTGCTGTTCTTCGAAGTCGATCCGGCGGTGGTGGACGTCAACGTGCAC…	ATGTTCCTCAACCTCGGCCCGAACCACCCGTCCGCCCACGGCGCGTTCCGCATCATCCTGCAACTGGACGGCGAGGAGATCATCGACTGCGTCCCGGAGATCGGCTACCACCACCGCGGCGCCGAGAAGATGGCCGAGCGCCAGTCCTGGCACAGTTTCATCCCCTACACCGACCGCATCGACTACCTCGGCGGGGTGATGAACAACCTGCCCTACGTACTCTCGGTGGAGAAGCTCGCCGGGATCAAGGTGCCCCAGCGGGTCGACGTGATCCGGATCATGATGGCGGAGTTCTTCCGTATCCTGAACCACCTGCTGTACCTGGGCACCTATATCCAGGACGTCGGCGCCATGACCCCGGTGTTC	CATCGTCCAGGCACGCCCGGAAACCGTGAAGAGCCGCGCCAGCGCCACGGTCATGGAGCGCTACCTGCTGAAAGAGAAGGGGACCGTCCTGGTGGAAGGGCGTGCCATCGGCCAGCGCATCGGTGCCGGTCCGGTCAAGGTGATCAACGACGTGTCGGAAATGGACAAGGTCCAACCGGGTGACGTCCTGGTCTCCGACATGACCGACCCGGACTGGGAGCCGGTGATGAAGCGCGCCAGCGCCATCGTCACCAACCGCGGCGGGCGTACCTGCCACGCGGCGATCATCGCTCGCGAACTGGGCATCCCGGCGGTGGTCGGTTGCGGCAACGCCACCCAGATCCTGCAGGATGGCCAGGGGGTGACCGTT	TGTCGTGGGCAGCTCGCCGGAGGTGCTGGTACGGGTCGAGGATGGCCTGGTGACGGTGCGCCCGATCGCCGGTACCCGTCCGCGCGGGATCAACGAAGAGGCCGACCTGGCGCTGGAGCAGGATCTGCTGTCGGACGCCAAGGAGATCGCCGAGCACCTGATGCTGATCGACCTGGGGCGCAACGACGTGGGGCGGGTGTCCGACATCGGCGCGGTGAAGGTCACCGAAAAAATGGTGATCGAACGTTACTCCAACGTCATGCACATCGTGTCCAACGTCACCGGGCAATTGCGCGAGGGGCTCAGCGCGATGGACGCGCTGCGGGCGATCCTGCCGGCGGGTACGCTGTCCGGCGCGCCGAAGATCCGCGCCATGGAGATCATCGACGAGCTGGAGCC…	GGTCCGTTGGCCAACGGCGCCACCACCATTCTGTTCGAGGGCGTGCCGAACTACCCCGACGTGACCCGCGTGGCGAAAATCATCGACAAGCACAAGGTCAACATCCTCTACACCGCGCCGACCGCGATCCGCGCGATGATGGCCGAAGGCAAGGCGGCGGTGGCCGGTGCCGACGGTTCCAGCCTGCGTCTGCTCGGTTCGGTGGGCGAGCCGATCAACCCGGAAGCCTGGCAGTGGTACTACGAGACCGTCGGCCAGTCGCGCTGCCCGATCGTCGACACCTGGTGGCAGACCGAGACCGGCGCCTGCCTGATGACCCCGTTGCCGGGCGCCCATGCGATGAAGCCGGGCTCCGCGGCCAAGCCGTTCTTCGGCGTGGTCCCGGCGCTGATGTCACCG…	390	498	373	442	366	370	443	2882	TRUE
2434	P3513	GGTCCGTTGGCCAACGGCGCCACCACCATTCTGTTCGAGGGCGTGCCGAACTACCCCGACGTGACCCGCGTGGCGAAAATCATCGACAAGCACAAGGTCAACATCCTCTACACCGCGCCGACCGCGATCCGCGCGATGATGGCCGAAGGCAAGGCGGCGGTGGCCGGTGCCGACGGTTCCAGCCTGCGTCTGCTCGGTTCGGTGGGCGAGCCGATCAACCCGGAAGCCTGGCAGTGGTACTACGAGACCGTCGGCCAGTCGCGCTGCCCGATCGTCGACACCTGGTGGCAGACCGAGACCGGCGCCTGCCTGATGACCCCGTTGCCGGGCGCCCATGCGATGAAGCCGGGCTCCGCGGCCAAGCCGTTCTTCGGCGTGGTCCCGGCGCTG	ATGTCACCGTGCCGTTCAAGGAAGAGGCCTATCGTCTGGTGGACGAGTTGAGCGAGCGGGCCACCCGGGCCGGGGCGGTGAACACCCTGATCCGCCTCGCCGACGGTCGCCTGCGCGGCGACAACACCGACGGCGCCGGCCTGCTGCGGGACCTGACGGCGAACGCCGGGGTCGAGCTGCGCGGCAAGCGGGTTCTCCTGCTCGGCGCCGGCGGTGCGGTGCGTGGGGTGCTCGAACCCTTCCTCGGCGAGTGCCCGGCGGAGTTGCTGATCGCCAACCGCACGGCGCGGAAGGCCGTGGACCTGGCCGAGCGGTTCGCCGACCTCGGCGCGGTGCACGGCTGCGGTTTCGCCGAGGTCGAAGGGCCTTTCGACCTGATCGTCAACGGCACCTCGGCCA…	CTGCTCGGCCTCTCCGGCGGCGTGGACTCCTCGGTGGTCGCCGCGCTGCTGCACAAGGCCATCGGCGACCAACTGACCTGCGTGTTCGTCGACAACGGCCTGCTGCGCCTGCACGAAGGCGACCAGGTGATGGCCATGTTCGCCGAGAACATGGGCGTGAAGGTGATCCGCGCCAACGCCGAGGACAAGTTCCTCGGCCGCCTGGCCGGCGTCGCCGACCCGGAAGAGAAGCGCAAGATCATCGGCCGCACCTTCATCGAAGTTTTCGACGAAGAAGCCACCAAGCTGCAGGACGTGAAGTTCCTCGCCCAGGGCACCATCTACCCCGACGTGATCGAGTCGGCCGGCGCCAAGACCGGCAAGGCCCACGTGA	CTGCAGGAAGTCATCAAGCGCCTGGCGCTGGCCCGTTTCGACGTGGCTTTCCACCTGCGCCACAACGGCAAGACCATCTTCGCCCTGCACGAGGCGCGAGACGAGCTGGCCCGCGCGCGCCGGGTCGGCGCGGTGTGCGGCCAGGCATTCCTCGAGCAGGCGCTGCCGATCGAGGTCGAGCGCAACGGCCTGCACCTGTGGGGTTGGGTCGGCTTGCCGACCTTCTCTCGCAGCCAGCCGGACCTGCAGTACTTCTATGTGAACGGGCGCATGGTGCGCGACAAGCTGGTCGCCCACGCGGTGCGCCAGGCTTATCGCGACGTGCTGTACAACGGCCGGCATCCGACCTTCGTGCTGTTCTTCGAAGTCGATCCGGCGGTGGTGGACGTCAACGTGCAC…	ATGTTCCTCAACCTCGGCCCGAACCACCCGTCCGCCCACGGCGCGTTCCGCATCATCCTGCAACTGGACGGCGAGGAGATCATCGACTGCGTCCCGGAGATCGGCTACCACCACCGCGGCGCCGAGAAGATGGCCGAGCGCCAGTCCTGGCACAGTTTCATCCCCTACACCGACCGCATCGACTACCTCGGCGGGGTGATGAACAACCTGCCCTACGTACTCTCGGTGGAGAAGCTCGCCGGGATCAAGGTGCCGCAGCGGGTCGACGTGATCCGGATCATGATGGCGGAGTTCTTCCGTATCCTGAACCACCTGCTGTACCTGGGCACCTATATCCAGGACGTCGGCGCCATGACCCCGGTGTTC	CATCGTCCAGGCACGCCCGGAAACCGTGAAGAGCCGCGCCAGCGCCACGGTCATGGAGCGCTACCTGCTGAAAGAGAAGGGGACCGTCCTGGTGGAAGGGCGTGCCATCGGCCAGCGCATCGGTGCCGGTCCTGTCAAGGTGATCAACGACGTGTCGGAAATGGACAAGGTCCAACCGGGTGACGTCCTGGTCTCCGACATGACCGACCCGGACTGGGAGCCGGTGATGAAGCGCGCCAGCGCCATCGTCACCAACCGCGGCGGGCGTACCTGCCACGCGGCGATCATCGCTCGCGAACTGGGCATCCCGGCGGTGGTCGGTTGCGGCAACGCCACCCAGATCCTGCAGGATGGCCAGGGGGTGACCGTT	TGTCGTGGGCAGCTCGCCGGAGGTGCTGGTACGGGTCGAGGATGGCCTGGTGACGGTGCGCCCGATCGCCGGTACCCGTCCGCGCGGGATCAACGAAGAGGCCGACCTGGCGCTGGAGCAGGATCTGCTGTCGGACGCCAAGGAGATCGCCGAGCACCTGATGCTGATCGACCTGGGGCGCAACGACGTGGGGCGGGTGTCCGACATCGGCGCGGTGAAGGTCACCGAAAAAATGGTGATCGAACGTTACTCCAACGTCATGCACATCGTGTCCAACGTCACCGGGCAATTGCGCGAGGGGCTCAGCGCGATGGACGCGCTGCGGGCGATCCTGCCGGCGGGTACGCTGTCCGGCGCGCCGAAGATCCGCGCCATGGAGATCATCGACGAGCTGGAGCC…	GGTCCGTTGGCCAACGGCGCCACCACCATTCTGTTCGAGGGCGTGCCGAACTACCCCGACGTGACCCGCGTGGCGAAAATCATCGACAAGCACAAGGTCAACATCCTCTACACCGCGCCGACCGCGATCCGCGCGATGATGGCCGAAGGCAAGGCGGCGGTGGCCGGTGCCGACGGTTCCAGCCTGCGTCTGCTCGGTTCGGTGGGCGAGCCGATCAACCCGGAAGCCTGGCAGTGGTACTACGAGACCGTCGGCCAGTCGCGCTGCCCGATCGTCGACACCTGGTGGCAGACCGAGACCGGCGCCTGCCTGATGACCCCGTTGCCGGGCGCCCATGCGATGAAGCCGGGCTCCGCGGCCAAGCCGTTCTTCGGCGTGGTCCCGGCGCTGATGTCACCG…	390	498	373	442	366	370	443	2882	TRUE
2435	P3498	GGCCCGTTGGCCAACGGCGCCACCACCATTCTGTTCGAGGGCGTGCCGAACTACCCCGACGTGACCCGCGTGGCGAAGATCATCGACAAGCACAAGGTCAACATCCTCTACACCGCGCCGACCGCGATCCGCGCGATGATGGCCGAAGGCAAGGCGGCGGTGGCCGGTGCCGACGGTTCCAGCCTGCGTCTGCTCGGTTCGGTGGGCGAGCCGATCAACCCGGAAGCCTGGCAGTGGTACTACGAGACCGTCGGCCAGTCGCGCTGCCCGATCGTCGACACCTGGTGGCAGACCGAGACCGGCGCCTGCCTGATGACCCCGCTGCCGGGCGCCCACGCGATGAAGCCGGGCTCCGCGGCCAAGCCGTTCTTCGGCGTGGTTCCGGCACTG	ATGTCACCGTGCCGTTCAAGGAAGAGGCCTATCGTCTGGTGGACGAATTGAGCGAGCGGGCCACCCGGGCCGGGGCGGTGAACACCCTGATCCGCCTGGCCGACGGTCGCCTGCGCGGCGACAACACCGACGGCGCGGGCTTGCTGCGGGACCTGACGGCGAACGCCGGGGTCGAGCTGCGCGGCAAGCGGGTTCTCCTGCTCGGCGCCGGCGGTGCGGTGCGCGGGGTGCTCGAACCCTTCCTCGGCGAGTGCCCGGCGGAGTTGCTGATCGCCAACCGCACGGCGCGGAAGGCCGTGGATCTGGCCGAGCGGTTCGCCGATCTCGGCGCGGTGCGCGGCTGCGGTTTCGCCGAGGTCGAAGGGCCTTTCGACCTGGTCGTCAACGGCACCTCGGCCA…	CTGCTCGGCCTCTCCGGCGGCGTGGACTCCTCGGTGGTCGCCGCGCTGCTGCACAAGGCCATCGGCGACCAACTGACCTGCGTGTTCGTCGACAACGGCCTGCTGCGCCTGCACGAAGGCGACCAGGTGATGGCCATGTTCGCCGAGAACATGGGCGTGAAGGTGATCCGTGCCAACGCCGAGGACAAGTTCCTCGGCCGCCTGGCCGGCGTCGCCGATCCGGAAGAGAAGCGCAAGATCATCGGCCGCACCTTCATCGAAGTCTTCGACGAAGAAGCCACCAAGCTGCAGGACGTGAAGTTCCTCGCCCAGGGCACCATCTACCCCGACGTGATCGAGTCGGCCGGCGCCAAGACCGGCAAGGCCCACGTGA	CTGCAGGAAGTCATCAAGCGCCTGGCGCTGGCCCGTTTCGACGTGGCTTTCCACCTGCGCCACAACGGCAAGACCATCTTCGCCCTGCACGAGGCGCGAGACGAGCTGGCCCGCGCGCGCCGGGTCGGCGCGGTGTGCGGCCAGGCATTCCTCGAGCAGGCGCTGCCGATCGAGGTCGAGCGCAACGGTCTGCACCTGTGGGGCTGGGTCGGCTTGCCGACCTTCTCCCGCAGCCAGCCGGACCTGCAGTACTTCTATGTGAACGGGCGCATGGTGCGCGACAAGCTGGTCGCCCACGCGGTGCGCCAGGCTTATCGCGACGTGCTGTACAACGGCCGGCATCCGACCTTCGTGCTGTTCTTCGAAGTCGATCCGGCGGTGGTGGACGTCAACGTGCAC…	ATGTTCCTCAACCTCGGCCCGAACCACCCGTCCGCCCACGGCGCGTTCCGCATCATCCTGCAACTGGACGGCGAGGAGATCATCGACTGCGTCCCGGAGATCGGCTACCACCACCGCGGCGCCGAGAAGATGGCCGAGCGCCAGTCCTGGCACAGTTTCATCCCCTACACCGACCGCATCGACTACCTCGGCGGGGTGATGAACAACCTGCCCTACGTACTCTCGGTGGAGAAGCTCGCCGGGATCAAGGTGCCGCAGCGGGTCGACGTGATCCGGATCATGATGGCGGAGTTCTTCCGTATCCTGAACCACCTGCTGTACCTGGGCACCTATATCCAGGACGTCGGCGCCATGACCCCGGTGTTC	CATCGTCCAGGCACGCCCGGAAACCGTGAAGAGCCGCGCCAGCGCCACGGTCATGGAGCGCTACCTGCTGAAAGAGAAGGGGACCGTCCTGGTGGAAGGACGTGCCATCGGCCAGCGCATCGGTGCCGGTCCAGTCAAGGTGATCAACGACGTGTCGGAAATGGACAAGGTCCAACCGGGTGACGTCCTGGTCTCCGACATGACCGACCCGGACTGGGAGCCGGTGATGAAGCGCGCCAGCGCCATCGTCACCAACCGCGGCGGGCGTACCTGCCACGCGGCGATCATCGCTCGCGAACTGGGCATCCCGGCGGTGGTCGGTTGCGGCAACGCCACCCAGATCCTGCAGGATGGGCAGGGGGTGACCGTT	TGTCGTGGGCAGCTCGCCGGAGGTGCTGGTACGGGTCGAGGATGGCCTGGTCACGGTGCGCCCGATCGCCGGTACCCGTCCGCGCGGGATCAACGAAGAGGCCGACCTGGCGCTGGAGCAGGATCTGCTGTCGGACGCCAAGGAGATCGCCGAGCACCTGATGCTGATCGACCTGGGGCGCAACGACGTGGGGCGGGTGTCCGATATCGGCGCGGTGAAGGTCACCGAAAAAATGGTGATCGAACGTTACTCCAACGTCATGCACATCGTGTCCAACGTCACCGGGCAATTGCGCGAGGGGCTCAGCGCGATGGACGCGCTGCGGGCGATCCTGCCGGCGGGTACGCTGTCCGGCGCGCCGAAGATCCGCGCCATGGAGATCATCGACGAGCTGGAGCC…	GGCCCGTTGGCCAACGGCGCCACCACCATTCTGTTCGAGGGCGTGCCGAACTACCCCGACGTGACCCGCGTGGCGAAGATCATCGACAAGCACAAGGTCAACATCCTCTACACCGCGCCGACCGCGATCCGCGCGATGATGGCCGAAGGCAAGGCGGCGGTGGCCGGTGCCGACGGTTCCAGCCTGCGTCTGCTCGGTTCGGTGGGCGAGCCGATCAACCCGGAAGCCTGGCAGTGGTACTACGAGACCGTCGGCCAGTCGCGCTGCCCGATCGTCGACACCTGGTGGCAGACCGAGACCGGCGCCTGCCTGATGACCCCGCTGCCGGGCGCCCACGCGATGAAGCCGGGCTCCGCGGCCAAGCCGTTCTTCGGCGTGGTTCCGGCACTGATGTCACCG…	390	498	373	442	366	370	443	2882	TRUE
2436	P3515	GGCCCGCTGGCCAACGGCGCCACCACCATTCTGTTCGAGGGCGTGCCGAACTACCCCGACGTGACCCGTGTGGCGAAGATCATCGACAAGCACAAGGTCAACATCCTCTACACCGCGCCGACCGCGATCCGCGCGATGATGGCCGAAGGCAAGGCGGCGGTGGCCGGTGCCGACGGTTCCAGCCTGCGTCTGCTCGGTTCGGTGGGCGAGCCGATCAACCCGGAAGCCTGGCAGTGGTACTACGAGACCGTCGGCCAGTCGCGCTGCCCGATCGTCGACACCTGGTGGCAGACCGAGACCGGCGCCTGCCTGATGACCCCGTTGCCGGGCGCCCATGCGATGAAGCCGGGCTCCGCGGCCAAGCCGTTCTTCGGCGTGGTCCCGGCGCTG	ATGTCACCGTGCCGTTCAAGGAAGAGGCCTATCGTCTGGTGGACGAATTGAGCGAGCGGGCCACCCGGGCCGGGGCGGTGAACACCCTGATCCGCCTCGCCGACGGTCGCCTGCGCGGCGACAACACCGACGGCGCGGGCTTGCTGCGGGACCTGACGGCGAACGCCGGGGTCGAGCTGCGCGGCAAGCGGGTTCTCCTGCTCGGCGCCGGCGGTGCGGTGCGTGGGGTGCTCGAACCCTTCCTCGGCGAGTGCCCGGCGGAGTTGCTGATCGCCAACCGCACGGCGCGGAAGGCCGTGGACCTGGCCGAGCGGTTCGCCGACCTCGGCGCGGTGCACGGCTGCGGTTTCGCCGAGGTCGAAGGGCCTTTCGACCTGATCGTCAACGGCACCTCGGCCA…	CTGCTAGGCCTCTCCGGCGGCGTGGACTCCTCGGTGGTCGCCGCGCTGTTGCACAAGGCCATCGGCGACCAACTGACCTGCGTGTTCGTCGACAACGGCCTGCTGCGCCTGCACGAAGGCGACCAGGTGATGGCCATGTTCGCCGAGAACATGGGCGTGAAGGTGATCCGCGCCAACGCCGAGGACAAGTTCCTCGGCCGCCTGGCCGGCGTCGCCGACCCGGAAGAGAAGCGCAAGATCATCGGCCGCACCTTCATCGAAGTCTTCGACGAAGAAGCCACCAAGCTGCAGGACGTGAAGTTCCTCGCCCAGGGCACCATCTACCCCGACGTGATCGAGTCGGCCGGCGCCAAGACCGGCAAGGCCCACGTGA	CTGCAGGAGGTCATCAAGCGCCTGGCGCTGGCCCGCTTCGACGTGGCTTTCCACCTGCGCCACAACGGCAAGACCATCTTCGCCCTGCACGAGGCGCGAGACGAGCTGGCCCGCGCGCGCCGGGTCGGCGCGGTGTGCGGCCAGGCATTCCTCGAGCAGGCGCTGCCGATCGAGGTCGAGCGCAACGGCCTGCACCTGTGGGGCTGGGTCGGCTTGCCGACCTTCTCCCGCAGCCAGCCGGACCTGCAGTACTTCTATGTGAACGGGCGTATGGTGCGCGACAAGCTGGTCGCCCACGCGGTGCGCCAGGCTTATCGCGACGTGCTGTACAACGGCCGGCATCCGACCTTCGTGCTGTTCTTCGAAGTCGATCCGGCGGTGGTGGACGTCAACGTGCAC…	ATGTTCCTCAACCTCGGCCCGAACCACCCGTCCGCCCACGGCGCGTTCCGCATCATCCTGCAGCTGGACGGCGAGGAGATCATCGACTGCGTCCCGGAGATCGGCTACCACCACCGCGGCGCCGAGAAGATGGCCGAGCGCCAGTCCTGGCACAGTTTCATTCCCTACACCGACCGCATCGACTACCTCGGCGGGGTGATGAACAACCTGCCCTACGTACTCTCGGTGGAGAAGCTCGCCGGGATCAAGGTGCCGCAGCGGGTCGACGTGATCCGGATCATGATGGCGGAGTTCTTCCGTATCCTGAACCACCTGCTGTACCTGGGCACCTATATCCAGGACGTCGGCGCCATGACCCCGGTGTTC	CATCGTCCAGGCACGCCCGGAAACCGTGAAGAGCCGCGCCAGCGCCACGGTCATGGAGCGCTACCTGCTGAAAGAGAAGGGGACCGTCCTGGTGGAAGGGCGTGCCATCGGCCAGCGCATCGGTGCCGGTCCGGTCAAGGTGATCAACGACGTGTCGGAAATGGACAAGGTCCAACCGGGTGACGTCCTGGTCTCCGACATGACCGACCCGGACTGGGAGCCGGTGATGAAGCGCGCCAGCGCCATCGTCACCAACCGCGGCGGGCGTACCTGCCACGCGGCGATCATCGCTCGCGAACTGGGCATCCCGGCGGTGGTCGGTTGCGGCAACGCCACCCAGATCCTGCAGGATGGCCAGGGGGTGACCGTT	TGTCGTGGGCAGCTCGCCGGAGGTGCTGGTACGGGTCGAGGATGGCCTGGTGACGGTGCGCCCGATCGCCGGTACCCGTCCGCGCGGGATCAACGAAGAGGCCGACCTGGCGCTGGAGCAGGATCTGCTGTCGGACGCCAAGGAGATCGCCGAGCACCTGATGCTGATCGACCTGGGGCGCAACGACGTGGGGCGGGTGTCCGACATCGGCGCGGTGAAGGTCACCGAAAAAATGGTGATCGAACGTTACTCCAACGTCATGCACATCGTGTCCAACGTCACCGGGCAATTGCGCGAGGGGCTCAGCGCGATGGACGCGCTGCGGGCGATCCTGCCGGCGGGTACGCTGTCCGGCGCGCCGAAGATCCGCGCCATGGAGATCATCGACGAGCTGGAGCC…	GGCCCGCTGGCCAACGGCGCCACCACCATTCTGTTCGAGGGCGTGCCGAACTACCCCGACGTGACCCGTGTGGCGAAGATCATCGACAAGCACAAGGTCAACATCCTCTACACCGCGCCGACCGCGATCCGCGCGATGATGGCCGAAGGCAAGGCGGCGGTGGCCGGTGCCGACGGTTCCAGCCTGCGTCTGCTCGGTTCGGTGGGCGAGCCGATCAACCCGGAAGCCTGGCAGTGGTACTACGAGACCGTCGGCCAGTCGCGCTGCCCGATCGTCGACACCTGGTGGCAGACCGAGACCGGCGCCTGCCTGATGACCCCGTTGCCGGGCGCCCATGCGATGAAGCCGGGCTCCGCGGCCAAGCCGTTCTTCGGCGTGGTCCCGGCGCTGATGTCACCG…	390	498	373	442	366	370	443	2882	TRUE
2437	P3549	GGCCCGTTGGCCAACGGCGCCACCACCATTCTGTTCGAGGGCGTACCGAACTACCCCGACGTGACCCGCGTGGCGAAGATCATCGACAAGCACAAGGTCAACATCCTCTACACCGCGCCGACCGCGATCCGCGCGATGATGGCCGAAGGCAAGGCGGCGGTGGCCGGTGCCGACGGTTCCAGCCTGCGTCTGCTCGGTTCGGTGGGCGAGCCGATCAACCCGGAAGCCTGGCAGTGGTACTACGAGACCGTCGGCCAGTCGCGCTGCCCGATCGTCGACACCTGGTGGCAGACCGAGACCGGCGCCTGCCTGATGACCCCGTTGCCGGGCGCCCATGCGATGAAGCCGGGCTCCGCGGCCAAGCCATTCTTCGGCGTGGTCCCGGCGCTG	ATGTCACCGTGCCGTTCAAGGAAGAGGCCTATCGTCTGGTGGACGAATTGAGCGAGCGGGCCACCCGGGCCGGGGCGGTGAACACCCTGATCCGCCTCGCTGACGGTCGTCTGCGCGGCGACAACACCGACGGCGCGGGCTTGCTGCGGGACCTGACGGCGAACGCCGGGGTCGAGCTGCGCGGCAAGCGGGTTCTCCTGCTTGGCGCCGGCGGTGCGGTGCGCGGGGTGCTCGAACCCTTCCTCGGCGAGTGCCCGGCGGAGCTGCTGATCGCCAACCGCACGGCGCGGAAGGCCGTGGATCTGGCCGAGCGGTTCGCCGATCTCGGCGCGGTGCGCGGCTGCGGTTTCGCCGAGGTCGAAGGTCCTTTCGACCTGGTCGTCAACGGCACCTCGGCCA…	CTGCTCGGCCTCTCCGGTGGCGTGGACTCCTCGGTGGTCGCCGCGCTGCTGCACAAGGCCATCGGCGACCAACTGACCTGCGTGTTCGTCGACAACGGCCTGCTGCGTCTGCACGAAGGCGACCAGGTGATGGCCATGTTCGCCGAGAACATGGGCGTGAAGGTGATCCGCGCCAACGCCGAGGACAAGTTCCTCGGTCGCCTGGCCGGCGTCGCCGACCCGGAAGAGAAGCGCAAGATCATCGGCCGCACCTTCATCGAAGTCTTCGACGAAGAAGCCACCAAGCTGCAGGACGTGAAGTTCCTCGCCCAGGGCACCATCTACCCCGACGTGATCGAGTCGGCCGGCGCCAAGACCGGCAAGGCCCACGTGA	CTGCAGGAGGTCATCAAGCGCCTGGCGCTGGCCCGCTTCGACGTGGCTTTCCACCTGCGCCACAACGGCAAGACCATCTTCGCCCTGCACGAGGCGCAAGACGAGCTGGCCCGCGCGCGCCGGGTCGGCGCGGTGTGCGGCCAGGCATTCCTCGAGCAGGCGCTGCCGATCGAGGTCGAGCGCAACGGCCTGCACCTGTGGGGCTGGGTCGGCTTGCCGACCTTCTCCCGCAGCCAGCCGGACCTGCAGTACTTCTATGTGAACGGGCGCATGGTGCGCGACAAGCTGGTCGCCCACGCGGTGCGCCAGGCTTATCGCGACGTGCTGTACAACGGCCGGCATCCGACCTTCGTGCTGTTCTTCGAAGTCGATCCGGCGGTGGTGGACGTCAACGTGCAC…	ATGTTCCTCAACCTCGGCCCGAACCACCCGTCCGCCCACGGCGCGTTCCGCATCATCCTGCAACTGGACGGCGAGGAGATCATCGACTGCGTCCCGGAGATCGGCTACCACCACCGCGGCGCCGAGAAGATGGCCGAGCGCCAGTCCTGGCACAGTTTCATCCCCTACACCGACCGCATCGACTACCTCGGCGGGGTGATGAACAACCTGCCCTACGTACTCTCGGTGGAGAAGCTCGCCGGGATCAAGGTGCCGCAGCGGGTCGACGTGATCCGGATCATGATGGCGGAGTTCTTCCGTATCCTGAACCACCTGCTGTACCTGGGCACCTATATCCAGGACGTCGGCGCCATGACCCCGGTGTTC	CATCGTCCAGGCACGCCCGGAAACCGTGAAGAGCCGCGCCAGCGCCACGGTCATGGAGCGCTACCTGCTGAAAGAGAAGGGGACCGTCCTGGTGGAAGGACGTGCCATCGGCCAGCGCATCGGTGCCGGTCCGGTCAAGGTGATCAACGACGTGTCGGAAATGGACAAGGTCCAACCGGGTGACGTCCTGGTCTCCGACATGACCGACCCGGACTGGGAGCCGGTGATGAAGCGCGCCAGCGCCATCGTCACCAACCGCGGCGGGCGTACCTGCCACGCGGCGATCATCGCTCGCGAACTGGGCATCCCGGCGGTGGTCGGTTGCGGTAACGCCACCCAGATCCTGCAGGATGGCCAGGGGGTGACCGTT	TGTCGTGGGTAGCTCGCCGGAGGTGCTGGTACGGGTCGAGGATGGCCTGGTGACGGTGCGCCCGATCGCCGGCACCCGTCCGCGCGGGATCAACGAAGAGGCCGACCTGGCGCTGGAGCAGGATCTGCTATCGGACGCCAAGGAGATCGCCGAGCACTTGATGCTGATCGACCTGGGGCGCAACGATGTGGGTCGGGTGTCCGATATCGGCGCGGTGAAGGTCACCGAAAAAATGGTGATCGAACGTTACTCCAACGTCATGCACATCGTGTCCAACGTCACCGGGCAATTGCGCGAGGGGCTCAGCGCGATGGACGCGCTGCGGGCGATCCTGCCGGCGGGTACGCTGTCCGGCGCGCCGAAGATCCGCGCCATGGAGATCATCGACGAGCTGGAGCC…	GGCCCGTTGGCCAACGGCGCCACCACCATTCTGTTCGAGGGCGTACCGAACTACCCCGACGTGACCCGCGTGGCGAAGATCATCGACAAGCACAAGGTCAACATCCTCTACACCGCGCCGACCGCGATCCGCGCGATGATGGCCGAAGGCAAGGCGGCGGTGGCCGGTGCCGACGGTTCCAGCCTGCGTCTGCTCGGTTCGGTGGGCGAGCCGATCAACCCGGAAGCCTGGCAGTGGTACTACGAGACCGTCGGCCAGTCGCGCTGCCCGATCGTCGACACCTGGTGGCAGACCGAGACCGGCGCCTGCCTGATGACCCCGTTGCCGGGCGCCCATGCGATGAAGCCGGGCTCCGCGGCCAAGCCATTCTTCGGCGTGGTCCCGGCGCTGATGTCACCG…	390	498	373	442	366	370	443	2882	TRUE
2438	P3865	GGCCCGTTGGCCAACGGCGCCACCACCATTCTGTTCGAGGGCGTGCCGAACTACCCCGACGTGACCCGCGTGGCGAAGATCATCGACAAGCACAAGGTCAACATCCTCTACACCGCGCCGACCGCGATCCGCGCGATGATGGCCGAAGGCAAGGCGGCGGTGGCCGGTGCCGACGGTTCCAGCCTGCGTCTGCTCGGTTCGGTGGGCGAGCCGATCAACCCGGAAGCCTGGCAGTGGTACTACGAGACCGTCGGCCAGTCGCGCTGCCCGATCGTCGACACCTGGTGGCAGACCGAGACCGGCGCCTGCCTGATGACCCCGCTGCCGGGCGCCCACGCGATGAAGCCGGGCTCCGCGGCCAAGCCGTTCTTCGGCGTGGTTCCGGCACTG	ATGTCACCGTGCCGTTCAAGGAAGAGGCCTATCGTCTGGTGGACGAATTGAGCGAGCGGGCCACCCGGGCCGGGGCGGTGAACACCCTGATCCGCCTGGCCGACGGTCGCCTGCGCGGCGACAACACCGACGGCGCGGGCTTGCTGCGGGACCTGACGGCGAACGCCGGGGTCGAGCTGCGCGGCAAGCGGGTTCTCCTGCTCGGCGCCGGCGGTGCGGTGCGCGGGGTGCTCGAACCCTTCCTCGGCGAGTGCCCGGCGGAGTTGCTGATCGCCAACCGCACGGCGCGGAAGGCCGTGGATCTGGCCGAGCGGTTCGCCGATCTCGGCGCGGTGCGCGGCTGCGGTTTCGCCGAGGTCGAAGGGCCTTTCGACCTGGTCGTCAACGGCACCTCGGCCA…	CTGCTCGGCCTCTCCGGCGGCGTGGACTCCTCGGTGGTCGCCGCGCTGCTGCACAAGGCCATCGGCGACCAACTGACCTGCGTGTTCGTCGACAACGGCCTGCTGCGCCTGCACGAAGGCGACCAGGTGATGGCCATGTTCGCCGAGAACATGGGCGTGAAGGTGATCCGTGCCAACGCCGAGGACAAGTTCCTCGGCCGCCTGGCCGGCGTCGCCGATCCGGAAGAGAAGCGCAAGATCATCGGCCGCACCTTCATCGAAGTCTTCGACGAAGAAGCCACCAAGCTGCAGGACGTGAAGTTCCTCGCCCAGGGCACCATCTACCCCGACGTGATCGAGTCGGCCGGCGCCAAGACCGGCAAGGCCCACGTGA	CTGCAGGAAGTCATCAAGCGCCTGGCGCTGGCCCGTTTCGACGTGGCTTTCCACCTGCGCCACAACGGCAAGACCATCTTCGCCCTGCACGAGGCGCGAGACGAGCTGGCCCGCGCGCGCCGGGTCGGCGCGGTGTGCGGCCAGGCATTCCTCGAGCAGGCGCTGCCGATCGAGGTCGAGCGCAACGGTCTGCACCTGTGGGGCTGGGTCGGCTTGCCGACCTTCTCCCGCAGCCAGCCGGACCTGCAGTACTTCTATGTGAACGGGCGCATGGTGCGCGACAAGCTGGTCGCCCACGCGGTGCGCCAGGCTTATCGCGACGTGCTGTACAACGGCCGGCATCCGACCTTCGTGCTGTTCTTCGAAGTCGATCCGGCGGTGGTGGACGTCAACGTGCAC…	ATGTTCCTCAACCTCGGCCCGAACCACCCGTCCGCCCACGGCGCGTTCCGCATCATCCTGCAACTGGACGGCGAGGAGATCATCGACTGCGTCCCGGAGATCGGCTACCACCACCGCGGCGCCGAGAAGATGGCCGAGCGCCAGTCCTGGCACAGTTTCATCCCCTACACCGACCGCATCGACTACCTCGGCGGGGTGATGAACAACCTGCCCTACGTACTCTCGGTGGAGAAGCTCGCCGGGATCAAGGTGCCGCAGCGGGTCGACGTGATCCGGATCATGATGGCGGAGTTCTTCCGTATCCTGAACCACCTGCTGTACCTGGGCACCTATATCCAGGACGTCGGCGCCATGACCCCGGTGTTC	CATCGTCCAGGCACGCCCGGAAACCGTGAAGAGCCGCGCCAGCGCCACGGTCATGGAGCGCTACCTGCTGAAAGAGAAGGGGACCGTCCTGGTGGAAGGACGTGCCATCGGCCAGCGCATCGGTGCCGGTCCAGTCAAGGTGATCAACGACGTGTCGGAAATGGACAAGGTCCAACCGGGTGACGTCCTGGTCTCCGACATGACCGACCCGGACTGGGAGCCGGTGATGAAGCGCGCCAGCGCCATCGTCACCAACCGCGGCGGGCGTACCTGCCACGCGGCGATCATCGCTCGCGAACTGGGCATCCCGGCGGTGGTCGGTTGCGGCAACGCCACCCAGATCCTGCAGGATGGGCAGGGGGTGACCGTT	TGTCGTGGGCAGCTCGCCGGAGGTGCTGGTACGGGTCGAGGATGGCCTGGTCACGGTGCGCCCGATCGCCGGTACCCGTCCGCGCGGGATCAACGAAGAGGCCGACCTGGCGCTGGAGCAGGATCTGCTGTCGGACGCCAAGGAGATCGCCGAGCACCTGATGCTGATCGACCTGGGGCGCAACGACGTGGGGCGGGTGTCCGATATCGGCGCGGTGAAGGTCACCGAAAAAATGGTGATCGAACGTTACTCCAACGTCATGCACATCGTGTCCAACGTCACCGGGCAATTGCGCGAGGGGCTCAGCGCGATGGACGCGCTGCGGGCGATCCTGCCGGCGGGTACGCTGTCCGGCGCGCCAAAGATCCGCGCCATGGAGATCATCGACGAGCTGGAGCC…	GGCCCGTTGGCCAACGGCGCCACCACCATTCTGTTCGAGGGCGTGCCGAACTACCCCGACGTGACCCGCGTGGCGAAGATCATCGACAAGCACAAGGTCAACATCCTCTACACCGCGCCGACCGCGATCCGCGCGATGATGGCCGAAGGCAAGGCGGCGGTGGCCGGTGCCGACGGTTCCAGCCTGCGTCTGCTCGGTTCGGTGGGCGAGCCGATCAACCCGGAAGCCTGGCAGTGGTACTACGAGACCGTCGGCCAGTCGCGCTGCCCGATCGTCGACACCTGGTGGCAGACCGAGACCGGCGCCTGCCTGATGACCCCGCTGCCGGGCGCCCACGCGATGAAGCCGGGCTCCGCGGCCAAGCCGTTCTTCGGCGTGGTTCCGGCACTGATGTCACCG…	390	498	373	442	366	370	443	2882	TRUE
2439	P3411	GGCCCGTTGGCCAACGGCGCCACCACCATTCTGTTCGAGGGCGTGCCGAACTACCCCGACGTGACCCGCGTGGCGAAGATCATCGACAAGCACAAGGTCAACATCCTCTACACCGCGCCGACCGCGATCCGCGCGATGATGGCCGAAGGCAAGGCGGCGGTGGCCGGTGCCGACGGTTCCAGCCTGCGTCTGCTCGGTTCGGTGGGCGAGCCGATCAACCCGGAAGCCTGGCAGTGGTACTACGAGACCGTCGGCCAGTCGCGCTGCCCGATCGTCGACACCTGGTGGCAGACCGAGACCGGCGCCTGCCTGATGACCCCGCTGCCGGGCGCCCACGCGATGAAGCCGGGCTCCGCGGCCAAGCCGTTCTTCGGCGTGGTTCCGGCACTG	ATGTCACCGTGCCGTTCAAGGAAGAGGCCTATCGTCTGGTGGACGAATTGAGCGAGCGGGCCACCCGGGCCGGGGCGGTGAACACCCTGATCCGCCTGGCCGACGGCCGCCTGCGCGGCGACAACACCGACGGCGCGGGCTTGCTGCGGGACCTGACGGCGAACGCCGGGGTCGAGCTGCGCGGCAAGCGGGTTCTCCTGCTCGGCGCCGGCGGTGCGGTGCGCGGGGTGCTCGAACCCTTCCTCGGCGAGTGCCCGGCGGAGTTGCTGATCGCCAACCGCACGGCGCGGAAGGCCGTGGATCTGGCCGAGCGGTTCGCCGATCTCGGCGCGGTGCGCGGCTGCGGTTTCGCCGAGGTCGAAGGGCCTTTCGACCTGGTCGTCAACGGCACCTCGGCCA…	CTGCTCGGCCTCTCCGGCGGCGTGGACTCCTCGGTGGTCGCCGCGCTGCTGCACAAGGCCATCGGCGACCAACTGACCTGCGTGTTCGTCGACAACGGCCTGCTGCGCCTGCACGAAGGCGACCAGGTGATGGCCATGTTCGCCGAGAACATGGGCGTGAAGGTGATCCGTGCCAACGCCGAGGACAAGTTCCTCGGCCGCCTGGCCGGCGTCGCCGATCCGGAAGAGAAGCGCAAGATCATCGGCCGCACCTTCATCGAAGTCTTCGACGAAGAAGCCACCAAGCTGCAGGACGTGAAGTTCCTCGCCCAGGGCACCATCTACCCCGACGTGATCGAGTCGGCCGGCGCCAAGACCGGCAAGGCCCACGTGA	CTGCAGGAAGTCATCAAGCGCCTGGCGCTGGCCCGTTTCGACGTGGCTTTCCACCTGCGCCACAACGGCAAGACCATCTTCGCCCTGCACGAGGCGCGAGACGAGCTGGCCCGCGCGCGCCGGGTCGGCGCGGTGTGCGGCCAGGCATTCCTCGAGCAGGCGCTGCCGATCGAGGTCGAGCGCAACGGTCTGCACCTGTGGGGCTGGGTCGGCTTGCCGACCTTCTCCCGCAGCCAGCCGGACCTGCAGTACTTCTATGTGAACGGGCGCATGGTGCGCGACAAGCTGGTCGCCCACGCGGTGCGCCAGGCTTATCGCGACGTGCTGTACAACGGCCGGCATCCGACCTTCGTGCTGTTCTTCGAAGTCGATCCGGCGGTGGTGGACGTCAACGTGCAC…	ATGTTCCTCAACCTCGGCCCGAACCACCCGTCCGCCCACGGCGCGTTCCGCATCATCCTGCAACTGGACGGCGAGGAGATCATCGACTGCGTCCCGGAGATCGGCTACCACCACCGCGGCGCCGAGAAGATGGCCGAGCGCCAGTCCTGGCACAGTTTCATCCCCTACACCGACCGCATCGACTACCTCGGCGGGGTGATGAACAACCTGCCCTACGTACTCTCGGTGGAGAAGCTCGCCGGGATCAAGGTGCCGCAGCGGGTCGACGTGATCCGGATCATGATGGCGGAGTTCTTCCGTATCCTGAACCACCTGCTGTACCTGGGCACCTATATCCAGGACGTCGGCGCCATGACCCCGGTGTTC	CATCGTCCAGGCACGCCCGGAAACCGTGAAGAGCCGCGCCAGCGCCACGGTCATGGAGCGCTACCTGCTGAAAGAGAAGGGGACCGTCCTGGTGGAAGGACGTGCCATCGGCCAGCGCATCGGTGCCGGTCCAGTCAAGGTGATCAACGACGTGTCGGAAATGGACAAGGTCCAACCGGGTGACGTCCTGGTCTCCGACATGACCGACCCGGACTGGGAGCCGGTGATGAAGCGCGCCAGCGCCATCGTCACCAACCGCGGCGGGCGTACCTGCCACGCGGCGATCATCGCTCGCGAACTGGGCATCCCGGCGGTGGTCGGTTGCGGCAACGCCACCCAGATCCTGCAGGATGGGCAGGGGGTGACCGTT	TGTCGTGGGCAGCTCGCCGGAGGTGCTGGTACGGGTCGAGGATGGCCTGGTCACGGTGCGCCCGATCGCCGGTACCCGTCCGCGCGGGATCAACGAAGAGGCCGACCTGGCGCTGGAGCAGGATCTGCTGTCGGACGCCAAGGAGATCGCCGAGCACCTGATGCTGATCGACCTGGGGCGCAACGACGTGGGGCGGGTGTCCGATATCGGCGCGGTGAAGGTCACCGAAAAAATGGTGATCGAACGTTACTCCAACGTCATGCACATCGTGTCCAACGTCACCGGGCAATTGCGCGAGGGGCTCAGCGCGATGGACGCGCTGCGGGCGATCCTGCCGGCGGGTACGCTGTCCGGCGCGCCGAAGATCCGCGCCATGGAGATCATCGACGAGCTGGAGCC…	GGCCCGTTGGCCAACGGCGCCACCACCATTCTGTTCGAGGGCGTGCCGAACTACCCCGACGTGACCCGCGTGGCGAAGATCATCGACAAGCACAAGGTCAACATCCTCTACACCGCGCCGACCGCGATCCGCGCGATGATGGCCGAAGGCAAGGCGGCGGTGGCCGGTGCCGACGGTTCCAGCCTGCGTCTGCTCGGTTCGGTGGGCGAGCCGATCAACCCGGAAGCCTGGCAGTGGTACTACGAGACCGTCGGCCAGTCGCGCTGCCCGATCGTCGACACCTGGTGGCAGACCGAGACCGGCGCCTGCCTGATGACCCCGCTGCCGGGCGCCCACGCGATGAAGCCGGGCTCCGCGGCCAAGCCGTTCTTCGGCGTGGTTCCGGCACTGATGTCACCG…	390	498	373	442	366	370	443	2882	TRUE
2440	P3509	GGCCCGCTGGCCAACGGCGCCACCACCATTCTGTTCGAGGGCGTGCCGAACTACCCCGACGTGACCCGCGTGGCGAAAATCATCGACAAGCACAAGGTCAACATCCTCTACACCGCGCCGACCGCGATCCGCGCGATGATGGCCGAAGGCAAGGCGGCGGTGGCCGGTGCCGACGGTTCCAGCCTGCGTCTGCTCGGTTCGGTGGGCGAGCCGATCAACCCGGAAGCCTGGCAGTGGTACTACGAGACCGTCGGCCAGTCGCGCTGCCCGATCGTCGACACCTGGTGGCAGACCGAGACCGGCGCCTGCCTGATGACCCCGCTGCCGGGCGCCCACGCGATGAAGCCGGGCTCTGCAGCCAAGCCGTTCTTCGGCGTGGTACCGGCACTG	ATGTCACCGTGCCGTTCAAGGAAGAGGACTATCGTCTGGTGGACGAGTTGAGCGAGCGGGCCACCCGGGCCGGGGCGGTGAACACCCTGATCCGCCTCGCCGACGGTCGCCTGCGCGGCGACAACACCGACGGCGCCGGCCTGCTGCGGGACCTGACGGCGAACGCCGGGGTCGAGCTGCGCGGCAAGCGGGTTCTCCTGCTCGGCGCCGGCGGTGCGGTGCGTGGGGTGCTCGAACCCTTCCTCGGCGAGTGCCCGGCGGAGTTGCTGATCGCCAACCGCACGGCGCGGAAGGCCGTGGACCTGGCCGAGCGGTTCGCCGACCTCGGCGCGGTGCACGGCTGCGGTTTCGCCGAGGTCGAAGGGCCTTTCGACCTGATCGTCAACGGCACCTCGGCCA…	CTGCTCGGCCTCTCCGGCGGCGTGGACTCCTCGGTGGTCGCCGCGCTGCTGCACAAGGCCATCGGCGACCAACTGACCTGCGTGTTCGTCGACAACGGCCTGCTGCGCCTGCACGAAGGCGACCAGGTGATGGCCATGTTCGCCGAGAACATGGGCGTGAAGGTGATCCGCGCCAACGCCGAGGACAAGTTCCTCGGCCGCCTGGCCGGCGTCGCCGACCCGGAAGAGAAGCGCAAGATCATCGGCCGCACCTTCATCGAAGTCTTCGACGAAGAAGCCACCAAGCTGCAGGACGTGAAGTTCCTCGCCCAGGGCACCATCTACCCCGACGTGATCGAGTCGGCCGGCGCCAAGACCGGCAAGGCCCACGTGA	CTGCAGGAGGTCATCAAGCGCCTGGCGCTGGCCCGCTTCGACGTGGCTTTCCACCTGCGCCACAACGGCAAGACCATCTTCGCCCTGCACGAGGCGCGAGACGAGCTGGCCCGCGCGCGCCGGGTCGGCGCGGTGTGCGGCCAGGCATTCCTCGAGCAGGCGCTGCCGATCGAGGTCGAGCGCAACGGCCTGCACCTGTGGGGCTGGGTCGGCTTGCCGACCTTCTCCCGCAGCCAGCCGGACCTGCAGTACTTCTATGTGAACGGGCGCATGGTGCGCGACAAGCTGGTCGCCCACGCGGTGCGCCAGGCTTATCGCGACGTGCTGTACAACGGCCGGCATCCGACCTTCGTGCTGTTCTTCGAAGTCGATCCGGCGGTGGTGGACGTCAACGTGCAC…	ATGTTCCTCAACCTCGGCCCGAACCACCCGTCCGCCCACGGCGCGTTCCGCATCATCCTGCAACTGGACGGCGAGGAGATCATCGACTGCGTCCCGGAGATCGGCTACCACCACCGCGGCGCCGAGAAGATGGCCGAGCGCCAGTCCTGGCACAGTTTCATCCCCTACACCGACCGCATCGACTACCTCGGCGGGGTGATGAACAACCTGCCCTACGTACTCTCGGTGGAGAAGCTCGCAGGGATCAAGGTGCCGCAGCGGGTCGACGTGATCCGGATCATGATGGCGGAGTTCTTCCGTATCCTGAACCACCTGCTGTACCTGGGCACCTATATCCAAGACGTCGGCGCCATGACCCCGGTGTTC	CATCGTCCAGGCACGCCCGGAAACCGTGAAGAGCCGCGCCAGCGCCACGGTCATGGAGCGCTACCTGCTGAAAGAGAAGGGGACCGTCCTGGTGGAAGGGCGTGCCATCGGCCAGCGCATCGGTGCCGGTCCGGTCAAGGTGATCAACGACGTGTCGGAAATGGACAAGGTCCAACCGGGTGACGTCCTGGTCTCCGACATGACCGACCCGGACTGGGAGCCGGTGATGAAGCGCGCCAGCGCCATCGTCACCAACCGCGGCGGGCGTACCTGCCACGCGGCGATCATCGCTCGCGAACTGGGCATCCCGGCGGTGGTCGGTTGCGGCAACGCCACCCAGATCCTGCAGGATGGCCAGGGGGTGACCGTT	TGTCGTGGGCAGCTCGCCGGAGGTGCTGGTACGGGTCGAGGATGGCCTGGTGACGGTGCGCCCGATCGCCGGTACCCGTCCGCGCGGGATCAACGAAGAGGCCGACCTGGCACTGGAGCAGGATCTGCTGTCGGACGCCAAGGAGATCGCCGAGCACCTGATGCTGATCGACCTGGGGCGCAACGACGTGGGGCGGGTGTCCGATATCGGCGCGGTGAAGGTCACCGAAAAAATGGTGATCGAACGTTACTCCAACGTCATGCACATCGTGTCCAACGTCACCGGGCAATTGCGCGAGGGGCTCAGCGCGATGGACGCGCTGCGGGCGATTCTGCCGGCGGGCACTCTATCCGGCGCGCCGAAGATCCGCGCCATGGAGATCATCGACGAGCTGGAGCC…	GGCCCGCTGGCCAACGGCGCCACCACCATTCTGTTCGAGGGCGTGCCGAACTACCCCGACGTGACCCGCGTGGCGAAAATCATCGACAAGCACAAGGTCAACATCCTCTACACCGCGCCGACCGCGATCCGCGCGATGATGGCCGAAGGCAAGGCGGCGGTGGCCGGTGCCGACGGTTCCAGCCTGCGTCTGCTCGGTTCGGTGGGCGAGCCGATCAACCCGGAAGCCTGGCAGTGGTACTACGAGACCGTCGGCCAGTCGCGCTGCCCGATCGTCGACACCTGGTGGCAGACCGAGACCGGCGCCTGCCTGATGACCCCGCTGCCGGGCGCCCACGCGATGAAGCCGGGCTCTGCAGCCAAGCCGTTCTTCGGCGTGGTACCGGCACTGATGTCACCG…	390	498	373	442	366	370	443	2882	TRUE
2441	P3571	GGCCCGTTGGCCAACGGCGCCACCACCATTCTGTTCGAGGGCGTGCCGAACTACCCCGACGTGACCCGCGTGGCGAAGATCATCGACAAGCACAAGGTCAACATCCTCTACACCGCGCCGACCGCGATCCGCGCGATGATGGCCGAAGGCAAGGCGGCGGTGGCCGGTGCCGACGGTTCCAGCCTGCGTCTGCTCGGTTCGGTGGGCGAGCCGATCAACCCGGAAGCCTGGCAGTGGTACTACGAGACCGTCGGCCAGTCGCGCTGCCCGATCGTCGACACCTGGTGGCAGACCGAGACCGGCGCCTGCCTGATGACCCCGCTGCCGGGCGCCCACGCGATGAAGCCGGGCTCCGCGGCCAAGCCGTTCTTCGGCGTGGTTCCGGCACTG	ATGTCACCGTGCCGTTCAAGGAAGAGGCCTATCGTCTGGTGGACGAATTGAGCGAGCGGGCCACCCGGGCCGGGGCGGTGAACACCCTGATCCGCCTGGCCGACGGTCGCCTGCGCGGCGACAACACCGACGGCGCGGGCTTGCTGCGGGACCTGACGGCGAACGCCGGGGTCGAGCTGCGCGGCAAGCGGGTTCTCCTGCTCGGCGCCGGCGGTGCGGTGCGCGGGGTGCTCGAACCCTTCCTCGGCGAGTGCCCGGCGGAGTTGCTGATCGCCAACCGCACGGCGCGGAAGGCCGTGGATCTGGCCGAGCGGTTCGCCGATCTCGGCGCGGTGCGCGGCTGCGGTTTCGCCGAGGTCGAAGGGCCTTTCGACCTGGTCGTCAACGGCACCTCGGCCA…	CTGCTCGGCCTCTCCGGCGGCGTGGACTCCTCGGTGGTCGCCGCGCTGCTGCACAAGGCCATCGGCGACCAACTGACCTGCGTGTTCGTCGACAACGGCCTGCTGCGCCTGCACGAAGGCGACCAGGTGATGGCCATGTTCGCCGAGAACATGGGCGTGAAGGTGATCCGTGCCAACGCCGAGGACAAGTTCCTCGGCCGCCTGGCCGGCGTCGCCGATCCGGAAGAGAAGCGCAAGATCATCGGCCGCACCTTCATCGAAGTCTTCGACGAAGAAGCCACCAAGCTGCAGGACGTGAAGTTCCTCGCCCAGGGCACCATCTACCCCGACGTGATCGAGTCGGCCGGCGCCAAGACCGGCAAGGCCCACGTGA	CTGCAGGAAGTCATCAAGCGCCTGGCGCTGGCCCGTTTCGACGTGGCTTTCCACCTGCGCCACAACGGCAAGACCATCTTCGCCCTGCACGAGGCGCGAGACGAGCTGGCCCGCGCGCGCCGGGTCGGCGCGGTGTGCGGCCAGGCATTCCTCGAGCAGGCGCTGCCGATCGAGGTCGAGCGCAACGGTCTGCACCTGTGGGGCTGGGTCGGCTTGCCGACCTTCTCCCGCAGCCAGCCGGACCTGCAGTACTTCTATGTGAACGGGCGCATGGTGCGCGACAAGCTGGTCGCCCACGCGGTGCGCCAGGCTTATCGCGACGTGCTGTACAACGGCCGGCATCCGACCTTCGTGCTGTTCTTCGAAGTCGATCCGGCGGTGGTGGACGTCAACGTGCAC…	ATGTTCCTCAACCTCGGCCCGAACCACCCGTCCGCCCACGGCGCGTTCCGCATCATCCTGCAACTGGACGGCGAGGAGATCATCGACTGCGTCCCGGAGATCGGCTACCACCACCGCGGCGCCGAGAAGATGGCCGAGCGCCAGTCCTGGCACAGTTTCATCCCCTACACCGACCGCATCGACTACCTCGGCGGGGTGATGAACAACCTGCCCTACGTACTCTCGGTGGAGAAGCTCGCCGGGATCAAGGTGCCGCAGCGGGTCGACGTGATCCGGATCATGATGGCGGAGTTCTTCCGTATCCTGAACCACCTGCTGTACCTGGGCACCTATATCCAGGACGTCGGCGCCATGACCCCGGTGTTC	CATCGTCCAGGCACGCCCGGAAACCGTGAAGAGCCGCGCCAGCGCCACGGTCATGGAGCGCTACCTGCTGAAAGAGAAGGGGACCGTCCTGGTGGAAGGACGTGCCATCGGCCAGCGCATCGGTGCCGGTCCAGTCAAGGTGATCAACGACGTGTCGGAAATGGACAAGGTCCAACCGGGTGACGTCCTGGTCTCCGACATGACCGACCCGGACTGGGAGCCGGTGATGAAGCGCGCCAGCGCCATCGTCACCAACCGCGGCGGGCGTACCTGCCACGCGGCGATCATCGCTCGCGAACTGGGCATCCCGGCGGTGGTCGGTTGCGGCAACGCCACCCAGATCCTGCAGGATGGGCAGGGGGTGACCGTT	TGTCGTGGGCAGCTCGCCGGAGGTGCTGGTACGGGTCGAGGATGGCCTGGTCACGGTGCGCCCGATCGCCGGTACCCGTCCGCGCGGGATCAACGAAGAGGCCGACCTGGCGCTGGAGCAGGATCTGCTGTCGGACGCCAAGGAGATCGCCGAGCACCTGATGCTGATCGACCTGGGGCGCAACGACGTGGGGCGGGTGTCCGATATCGGCGCGGTGAAGGTCACCGAAAAAATGGTGATCGAACGTTACTCCAACGTCATGCACATCGTGTCCAACGTCACCGGGCAATTGCGCGAGGGGCTCAGCGCGATGGACGCGCTGCGGGCGATCCTGCCGGCGGGTACGCTGTCCGGCGCGCCGAAGATCCGCGCCATGGAGATCATCGACGAGCTGGAGCC…	GGCCCGTTGGCCAACGGCGCCACCACCATTCTGTTCGAGGGCGTGCCGAACTACCCCGACGTGACCCGCGTGGCGAAGATCATCGACAAGCACAAGGTCAACATCCTCTACACCGCGCCGACCGCGATCCGCGCGATGATGGCCGAAGGCAAGGCGGCGGTGGCCGGTGCCGACGGTTCCAGCCTGCGTCTGCTCGGTTCGGTGGGCGAGCCGATCAACCCGGAAGCCTGGCAGTGGTACTACGAGACCGTCGGCCAGTCGCGCTGCCCGATCGTCGACACCTGGTGGCAGACCGAGACCGGCGCCTGCCTGATGACCCCGCTGCCGGGCGCCCACGCGATGAAGCCGGGCTCCGCGGCCAAGCCGTTCTTCGGCGTGGTTCCGGCACTGATGTCACCG…	390	498	373	442	366	370	443	2882	TRUE
2442	P3626	GGCCCGCTGGCCAACGGCGCCACCACCATTCTGTTCGAGGGCGTGCCGAACTACCCCGACGTGACCCGCGTGGCGAAGATCATCGACAAGCACAAGGTCAACATCCTCTACACCGCGCCGACCGCGATCCGCGCGATGATGGCCGAGGGCAGGGCGGCGGTGGCCGGTGCCGATGGCTCCAGCCTGCGCCTGCTCGGCTCGGTGGGCGAGCCGATCAACCCGGAAGCCTGGCAGTGGTACTACGAGACCGTCGGCCAGTCGCGCTGCCCGATCGTCGACACCTGGTGGCAGACCGAGACCGGCGCCTGCCTGATGACCCCGCTGCCGGGCGCCCATGCGATGAAGCCGGGCTCCGCGGCCAAGCCGTTCTTCGGCGTGGTGCCGGCGCTG	ATGTCACCGTGCCGTTCAAGGAAGAGGCCTATCGTCTGGTGGACGAGTTGAGCGAGCGGGCCACCCGGGCCGGGGCGGTGAACACCCTGATCCGCCTCGCCGACGGTCGCCTGCGCGGCGACAACACCGACGGCGCCGGCCTGCTGCGGGACCTGACGGCGAACGCCGGGGTCGAGCTGCGCGGCAAGCGGGTTCTCCTGCTCGGCGCCGGCGGTGCGGTGCGTGGGGTGCTCGAACCCTTCCTCGGCGAGTGCCCGGCGGAGTTGCTGATCGCCAACCGCACGGCGCGGAAGGCCGTGGACCTGGCCGAGCGGTTCGCCGACCTCGGCGCGGTGCACGGCTGCGGTTTCGCCGAGGTCGAAGGGCCTTTCGACCTGATCGTCAACGGCACCTCGGCCA…	CTGCTCGGCCTCTCCGGCGGCGTGGACTCCTCGGTGGTCGCCGCGCTGCTGCACAAGGCCATCGGCGACCAACTGACCTGCGTGTTCGTCGACAACGGCTTGCTGCGCCTGCACGAAGGCGACCAGGTGATGGCCATGTTCGCCGAGAACATGGGCGTGAAGGTGATCCGCGCCAACGCCGAGGACAAGTTCCTCGGTCGCCTGGCCGGCGTCGCCGACCCGGAAGAGAAGCGCAAGATCATCGGCCGCACCTTCATCGAAGTCTTCGACGAAGAAGCCACCAAGCTGCAGGACGTGAAGTTCCTCGCCCAGGGCACCATCTACCCCGACGTGATCGAGTCGGCCGGCGCCAAGACCGGCAAGGCCCATGTGA	CTGCAGGAAGTCATCAAGCGCCTGGCGCTGGCCCGTTTCGACGTGGCCTTCCACCTGCGCCACAACGGCAAGACCATCTTCGCCCTGCACGAGGCGCGCGACGAGCTGGCGCGCGCGCGCCGGGTCGGCGCGGTGTGCGGCCAGGCGTTCCTCGAGCAGGCGTTGCCGATCGAGGTCGAGCGCAATGGCCTGCACCTGTGGGGCTGGGTCGGCTTGCCGACCTTCTCCCGCAGCCAACCGGATCTGCAGTATTTCTATGTGAACGGGCGCATGGTGCGCGACAAGCTGGTCGCCCACGCGGTGCGCCAGGCCTATCGCGACGTGCTGTACAACGGCCGGCACCCGACCTTCGTGCTGTTCTTCGAGGTCGATCCGGCGGTGGTCGACGTCAACGTGCAT…	ATGTTCCTCAACCTCGGCCCGAACCATCCGTCCGCCCACGGCGCGTTCCGCATCATCCTGCAGTTGGACGGCGAGGAGATCATCGACTGCGTGCCGGAGATCGGCTACCACCACCGCGGCGCCGAGAAGATGGCCGAGCGCCAGTCCTGGCACAGCTTCATCCCCTACACCGACCGCATCGACTACCTCGGCGGGGTGATGAACAACCTGCCCTACGTGCTCTCGGTGGAGAAGCTCGCCGGGATCAAGGTGCCGCAGCGGGTCGACGTGATCCGGATCATGATGGCGGAGTTCTTCCGCATCCTGAACCACCTGCTGTACCTGGGCACCTACATCCAGGACGTCGGCGCCATGACCCCGGTGTTC	TATCGTTCAGGCCCGCCCCGAGACCGTGAAGAGCCGTGCCAGCGCCACCGTCATGGAGCGCTACCTGCTGAAAGAGAAGGGGACCGTCCTGGTCGAGGGTCGCGCCATCGGCCAGCGTATCGGCGCCGGCCCGGTCAAGGTGATCAACGACGTGTCGGAAATGGACAAGGTCCAGCCGGGCGACGTCCTGGTCTCCGACATGACCGATCCGGACTGGGAGCCGGTGATGAAGCGCGCCAGCGCCATCGTCACCAACCGTGGCGGGCGTACCTGCCACGCCGCGATCATCGCACGCGAGCTGGGCATTCCGGCGGTGGTCGGTTGTGGCAACGCCACCCAGGTCCTGCAAGACGGCCAGGGCGTGACGGTT	TGTGGTGGGCAGTTCGCCGGAAGTACTGGTGCGGGTCGAGGATGGCTTGGTCACCGTGCGCCCCATCGCCGGCACCCGCCCGCGCGGGATCAACGAAGAGGCCGACCTGGCGCTGGAGCAGGACCTGCTTTCGGATGCCAAGGAGATCGCCGAGCACCTGATGCTCATCGACCTGGGTCGCAACGACGTGGGGCGGGTTTCCGATATCGGCGCGGTGAAGGTCACCGAGAAGATGGTGATCGAGCGTTATTCCAACGTCATGCACATCGTTTCCAACGTCACCGGCCACCTGCGCGAGGGGCTCGGTGCGATGGACGCGCTGCGGGCGATCCTGCCGGCGGGCACCCTGTCCGGCGCGCCGAAGATCCGCGCCATGGAGATCATCGACGAGCTGGAGCC…	GGCCCGCTGGCCAACGGCGCCACCACCATTCTGTTCGAGGGCGTGCCGAACTACCCCGACGTGACCCGCGTGGCGAAGATCATCGACAAGCACAAGGTCAACATCCTCTACACCGCGCCGACCGCGATCCGCGCGATGATGGCCGAGGGCAGGGCGGCGGTGGCCGGTGCCGATGGCTCCAGCCTGCGCCTGCTCGGCTCGGTGGGCGAGCCGATCAACCCGGAAGCCTGGCAGTGGTACTACGAGACCGTCGGCCAGTCGCGCTGCCCGATCGTCGACACCTGGTGGCAGACCGAGACCGGCGCCTGCCTGATGACCCCGCTGCCGGGCGCCCATGCGATGAAGCCGGGCTCCGCGGCCAAGCCGTTCTTCGGCGTGGTGCCGGCGCTGATGTCACCG…	390	498	373	442	366	370	443	2882	TRUE
2443	P3662	GGCCCGTTGGCCAACGGCGCCACCACCATTCTGTTCGAGGGCGTGCCGAACTACCCCGACGTGACCCGCGTGGCGAAGATCATCGACAAGCACAAGGTCAACATCCTCTACACCGCGCCGACCGCGATCCGCGCGATGATGGCCGAAGGCAAGGCGGCGGTGGCCGGTGCCGACGGTTCCAGCCTGCGTCTGCTCGGTTCGGTGGGCGAGCCGATCAACCCGGAAGCCTGGCAGTGGTACTACGAGACCGTCGGCCAGTCGCGCTGCCCGATCGTCGACACCTGGTGGCAGACCGAGACCGGCGCCTGCCTGATGACCCCGCTGCCGGGCGCCCACGCGATGAAGCCGGGCTCCGCGGCCAAGCCGTTCTTCGGCGTGGTTCCGGCACTG	ATGTCACCGTGCCGTTCAAGGAAGAGGCCTATCGTCTGGTGGACGAATTGAGCGAGCGGGCCACCCGGGCCGGGGCGGTGAACACCCTGATCCGCCTGGCCGACGGTCGCCTGCGCGGCGACAACACCGACGGCGCGGGCTTGCTGCGGGACCTGACGGCGAACGCCGGGGTCGAGCTGCGCGGCAAGCGGGTTCTCCTGCTTGGCGCCGGCGGTGCGGTGCGCGGGGTGCTCGAACCCTTCCTCGGCGAGTGCCCGGCGGAGCTGCTGATCGCCAATCGCACGGCGCGGAAGGCCGTGGATCTGGCCGAGCGGTTCGCCGATCTCGGCGCGGTGCGCGGCTGCGGTTTCGCCGAGGTCGAAGGTCCTTTCGACCTGGTCGTCAACGGCACCTCGGCCA…	CTGCTCGGCCTCTCCGGCGGCGTGGACTCCTCGGTGGTCGCCGCGCTGCTGCACAAGGCCATCGGCGACCAACTGACCTGCGTGTTCGTCGACAACGGCCTGCTGCGCCTGCACGAAGGCGACCAGGTGATGGCCATGTTCGCCGAGAACATGGGCGTGAAGGTGATCCGCGCCAACGCCGAGGACAAGTTCCTCGGCCGCCTGGCCGGCGTCGCCGATCCGGAAGAGAAGCGCAAGATCATCGGCCGCACCTTCATCGAAGTCTTCGACGAAGAAGCCACCAAGCTGCAGGACGTGAAGTTCCTCGCCCAGGGCACCATCTACCCCGACGTGATCGAGTCGGCCGGCGCCAAGACCGGCAAGGCCCACGTGA	CTGCAGGAGGTCATCAAGCGCCTGGCGCTGGCCCGTTTCGACGTGGCTTTCCACCTGCGCCACAACGGCAAGACCATCTTCGCCCTGCACGAGGCGCGAGACGAGCTGGCCCGCGCGCGCCGGGTCGGCGCGGTGTGCGGCCAGGCATTCCTCGAGCAGGCGCTGCCGATCGAGGTCGAGCGCAACGGCCTGCACCTGTGGGGCTGGGTCGGCTTGCCGACCTTCTCCCGCAGCCAGCCGGACCTGCAGTACTTCTATGTGAACGGGCGCATGGTGCGCGACAAGCTGGTCGCCCACGCGGTGCGCCAGGCTTATCGCGACGTGCTGTACAACGGCCGGCATCCGACCTTCGTGCTGTTCTTCGAAGTCGATCCGGCGGTGGTGGACGTCAACGTGCAC…	ATGTTCCTCAACCTCGGCCCGAACCACCCGTCCGCCCACGGCGCGTTCCGCATCATCCTGCAACTGGACGGCGAGGAGATCATCGACTGCGTCCCGGAGATCGGCTACCACCACCGCGGCGCCGAGAAGATGGCCGAGCGCCAGTCCTGGCACAGTTTCATCCCCTACACCGACCGCATCGACTACCTCGGCGGGGTGATGAACAACCTGCCCTACGTACTCTCGGTGGAGAAGCTCGCCGGGATCAAGGTGCCGCAGCGGGTCGACGTGATCCGGATCATGATGGCGGAGTTCTTCCGTATCCTGAACCACCTGCTGTACCTGGGCACCTATATCCAGGACGTCGGCGCCATGACCCCGGTGTTC	CATCGTCCAGGCACGCCCGGAAACCGTGAAGAGCCGCGCCAGCGCCACGGTCATGGAGCGCTACCTGCTGAAAGAGAAGGGGACCGTCCTGGTGGAAGGACGTGCCATCGGCCAGCGCATCGGTGCCGGTCCGGTCAAGGTGATCAACGACGTGTCGGAAATGGACAAGGTCCAACCGGGTGACGTCCTGGTCTCCGACATGACTGACCCGGACTGGGAGCCGGTGATGAAGCGCGCCAGCGCCATCGTCACCAACCGCGGCGGGCGTACCTGCCACGCGGCGATCATCGCTCGCGAACTGGGCATCCCGGCGGTGGTCGGTTGCGGCAACGCCACCCAGATCCTGCAGGATGGGCAGGGGGTGACCGTT	TGTCGTGGGTAGCTCGCCGGAGGTGCTGGTACGGGTCGAGGATGGCCTGGTCACGGTGCGCCCGATCGCCGGTACCCGTCCGCGCGGGATCAACGAAGAGGCCGACCTGGCGCTGGAGCAGGATCTGCTGTCGGACGCCAAGGAGATCGCCGAGCACCTGATGCTGATCGACCTGGGGCGCAACGACGTGGGGCGGGTGTCCGACATCGGCGCGGTGAAGGTCACCGAAAAAATGGTGATCGAACGTTACTCCAACGTCATGCACATCGTGTCCAACGTCACCGGGCAATTGCGCGAGGGGCTCAGCGCGATGGACGCGCTGCGGGCGATCCTGCCGGCGGGTACGCTGTCCGGCGCGCCGAAGATCCGCGCCATGGAGATCATCGACGAGCTGGAGCC…	GGCCCGTTGGCCAACGGCGCCACCACCATTCTGTTCGAGGGCGTGCCGAACTACCCCGACGTGACCCGCGTGGCGAAGATCATCGACAAGCACAAGGTCAACATCCTCTACACCGCGCCGACCGCGATCCGCGCGATGATGGCCGAAGGCAAGGCGGCGGTGGCCGGTGCCGACGGTTCCAGCCTGCGTCTGCTCGGTTCGGTGGGCGAGCCGATCAACCCGGAAGCCTGGCAGTGGTACTACGAGACCGTCGGCCAGTCGCGCTGCCCGATCGTCGACACCTGGTGGCAGACCGAGACCGGCGCCTGCCTGATGACCCCGCTGCCGGGCGCCCACGCGATGAAGCCGGGCTCCGCGGCCAAGCCGTTCTTCGGCGTGGTTCCGGCACTGATGTCACCG…	390	498	373	442	366	370	443	2882	TRUE
2444	P3551	GGCCCGCTGGCCAACGGCGCCACCACCATTCTGTTCGAGGGCGTGCCGAACTACCCCGACGTGACCCGCGTGGCGAAAATCATCGACAAGCACAAGGTCAACATCCTCTACACCGCGCCGACCGCGATCCGCGCGATGATGGCCGAAGGCAAGGCGGCGGTGGCCGGTGCCGACGGTTCCAGCCTGCGTCTGCTCGGTTCGGTGGGCGAGCCGATCAACCCGGAAGCCTGGCAGTGGTACTACGAGACCGTCGGCCAGTCGCGCTGCCCGATCGTCGACACCTGGTGGCAGACCGAGACCGGCGCCTGCCTGATGACCCCGCTGCCGGGCGCCCACGCGATGAAGCCGGGCTCTGCAGCCAAGCCGTTCTTCGGCGTGGTACCGGCACTGGGTCCGCTG…	ATGTCACCGTGCCGTTCAAGGAAGAGGCCTATCGTCTGGTGGACGAGTTGAGCGAGCGGGCCACCCGGGCCGGGGCGGTGAACACCCTGATCCGCCTCGCCGACGGTCGCCTGCGCGGCGACAACACCGACGGCGCCGGCCTGCTGCGGGACCTGACGGCGAACGCCGGGGTCGAGCTGCGCGGCAAGCGGGTTCTCCTGCTCGGCGCCGGCGGTGCGGTGCGTGGGGTGCTCGAACCCTTCCTCGGCGAGTGCCCGGCGGAGTTGCTGATCGCCAACCGCACGGCGCGGAAGGCCGTGGACCTGGCCGAGCGGTTCGCCGACCTCGGCGCGGTGCACGGCTGCGGTTTCGCCGAGGTCGAAGGGCCTTTCGACCTGATCGTCAACGGCACCTCGGCCA…	CTGCTCGGCCTCTCCGGCGGCGTGGACTCCTCGGTGGTCGCCGCGCTGCTGCACAAGGCCATCGGCGACCAACTGACCTGCGTGTTCGTCGACAACGGCCTGCTGCGCCTGCACGAAGGCGACCAGGTGATGGCCATGTTCGCCGAGAACATGGGCGTGAAGGTGATCCGCGCCAACGCCGAGGACAAGTTCCTCGGCCGCCTGGCCGGCGTCGCCGATCCGGAAGAGAAGCGCAAGATCATCGGCCGCACCTTCATCGAAGTCTTCGACGAAGAAGCCACCAAGCTGCAGGACGTGAAGTTCCTCGCCCAGGGCACCATCTACCCCGACGTGATCGAGTCGGCCGGCGCCAAGACCGGCAAGGCCCACGTGA	CTGCAGGAGGTCATCAAGCGCCTGGCGCTGGCCCGCTTCGACGTGGCTTTCCACCTGCGCCACAACGGCAAGACCATCTTCGCCCTGCACGAGGCGCGAGACGAGCTGGCCCGCGCGCGCCGGGTCGGCGCGGTGTGCGGCCAGGCATTCCTCGAGCAGGCGCTGCCGATCGAGGTCGAGCGCAACGGCCTGCACCTGTGGGGCTGGGTCGGCTTGCCGACCTTCTCCCGCAGCCAGCCGGACCTGCAGTACTTCTATGTGAACGGGCGCATGGTGCGCGACAAGCTGGTCGCCCACGCGGTGCGCCAGGCTTATCGCGACGTGCTGTACAACGGCCGGCATCCGACCTTCGTGCTGTTCTTCGAAGTCGATCCGGCGGTGGTGGACGTCAACGTGCAC…	ATGTTCCTCAACCTCGGCCCGAACCACCCGTCCGCCCACGGCGCGTTCCGCATCATCCTGCAACTGGACGGCGAGGAGATCATCGACTGCGTCCCGGAGATCGGCTACCACCACCGCGGCGCCGAGAAGATGGCCGAGCGCCAGTCCTGGCACAGTTTCATCCCCTACACCGACCGCATCGACTACCTCGGCGGGGTGATGAACAACCTGCCCTACGTACTCTCGGTGGAGAAGCTCGCCGGGATCAAGGTGCCCCAGCGGGTCGACGTGATCCGGATCATGATGGCGGAGTTCTTCCGTATCCTGAACCACCTGCTGTACCTGGGCACCTATATCCAGGACGTCGGCGCCATGACCCCGGTGTTC	CATCGTCCAGGCACGCCCGGAAACCGTGAAGAGCCGCGCCAGCGCCACGGTCATGGAGCGCTACCTGCTGAAAGAGAAGGGGACCGTCCTGGTGGAAGGGCGTGCCATCGGCCAGCGCATCGGTGCCGGTCCGGTCAAGGTGATCAACGACGTGTCGGAAATGGACAAGGTCCAACCGGGTGACGTCCTGGTCTCCGACATGACCGACCCGGACTGGGAGCCGGTGATGAAGCGCGCCAGCGCCATCGTCACCAACCGCGGCGGGCGTACCTGCCACGCGGCGATCATCGCTCGCGAACTGGGCATCCCGGCGGTGGTCGGTTGCGGCAACGCCACCCAGATCCTGCAGGATGGCCAGGGGGTGACCGTT	TGTCGTGGGCAGCTCGCCGGAGGTGCTGGTACGGGTCGAGGATGGCCTGGTGACGGTGCGCCCGATCGCCGGTACCCGTCCGCGCGGGATCAACGAAGAGGCCGACCTGGCGCTGGAGCAGGATCTGCTGTCGGACGCCAAGGAGATCGCCGAGCACCTGATGCTGATCGACCTGGGGCGCAACGACGTGGGGCGGGTGTCCGACATCGGCGCGGTGAAGGTCACCGAAAAAATGGTGATCGAACGTTACTCCAACGTCATGCACATCGTGTCCAACGTCACCGGGCAATTGCGCGAGGGGCTCAGCGCGATGGACGCGCTGCGGGCGATCCTGCCGGCGGGTACGCTGTCCGGCGCGCCGAAGATCCGCGCCATGGAGATCATCGACGAGCTGGAGCC…	GGCCCGCTGGCCAACGGCGCCACCACCATTCTGTTCGAGGGCGTGCCGAACTACCCCGACGTGACCCGCGTGGCGAAAATCATCGACAAGCACAAGGTCAACATCCTCTACACCGCGCCGACCGCGATCCGCGCGATGATGGCCGAAGGCAAGGCGGCGGTGGCCGGTGCCGACGGTTCCAGCCTGCGTCTGCTCGGTTCGGTGGGCGAGCCGATCAACCCGGAAGCCTGGCAGTGGTACTACGAGACCGTCGGCCAGTCGCGCTGCCCGATCGTCGACACCTGGTGGCAGACCGAGACCGGCGCCTGCCTGATGACCCCGCTGCCGGGCGCCCACGCGATGAAGCCGGGCTCTGCAGCCAAGCCGTTCTTCGGCGTGGTACCGGCACTGGGTCCGCTG…	780	498	373	442	366	370	443	3272	TRUE
2445	P3570	GGCCCGTTGGCCAATGGCGCTACCACCATTCTGTTCGAGGGCGTGCCGAACTACCCCGACGTGACCCGCGTGGCGAAAATCATCGACAAGCACAAGGTCAACATCCTCTACACCGCCCCGACCGCGATCCGCGCGATGATGGCCGAAGGCAAGGCGGCGGTGGCCGGTGCCGACGGTTCCAGCCTGCGTCTGCTCGGTTCGGTGGGCGAGCCGATCAACCCGGAAGCCTGGCAGTGGTACTACGAGACCGTCGGCCAGTCGCGCTGCCCGATCGTCGACACCTGGTGGCAGACCGAGACCGGCGCCTGCCTGATGACCCCGTTGCCGGGCGCCCATGCGATGAAGCCGGGCTCCGCGGCCAAGCCGTTCTTCGGCGTGGTCCCGGCGCTG	ATGTCACCGTGCCGTTCAAGGAAGAGGCCTATCGTCTGGTGGACGAATTGAGCGAGCGGGCCACCCGGGCCGGGGCGGTGAACACCCTGATCCGCCTGGCCGACGGTCGCCTGCGCGGCGACAACACCGACGGCGCGGGCTTGCTGCGGGACCTGACGGCGAACGCCGGGGTCGAGCTGCGCGGCAAGCGGGTTCTCCTGCTCGGCGCCGGCGGTGCGGTGCGCGGGGTGCTCGAACCCTTCCTCGGCGAGTGCCCGGCGGAGCTGCTGATCGCCAACCGCACGGCGCGGAAGGCCGTGGATCTGGCCGAGCGGTTCGCCGATCTCGGCGCGGTGCGCGGCTGCGGTTTCGCCGAGGTCGAAGGGCCTTTCGACCTGGTCGTCAACGGCACCTCGGCCA…	CTGCTCGGCCTCTCCGGCGGCGTGGACTCCTCGGTGGTCGCCGCGCTGCTGCACAAGGCCATCGGCGACCAACTGACCTGCGTGTTCGTCGACAACGGCCTGCTGCGCCTGCACGAAGGCGACCAGGTGATGGCCATGTTCGCCGAGAACATGGGCGTGAAGGTGATCCGCGCCAACGCCGAGGACAAGTTCCTCGGCCGCCTGGCCGGCGTCGCCGATCCGGAAGAGAAGCGCAAGATCATCGGCCGCACCTTCATCGAAGTCTTCGACGAAGAAGCCACCAAGCTGCAGGACGTGAAGTTCCTCGCCCAGGGCACCATCTACCCCGACGTGATCGAGTCGGCCGGCGCCAAGACCGGCAAGGCCCACGTGA	CTGCAGGAAGTCATCAAGCGCCTGGCGCTGGCCCGTTTCGACGTGGCTTTCCACCTGCGCCACAACGGCAAGACCATCTTCGCCCTGCACGAGGCGCGAGACGAGCTGGCCCGCGCGCGCCGGGTCGGCGCGGTGTGCGGCCAGGCATTCCTCGAGCAGGCGTTGCCGATCGAGGTCGAGCGCAACGGCCTGCACCTGTGGGGCTGGGTCGGCTTGCCGACCTTCTCCCGCAGCCAGCCGGACCTGCAGTACTTCTATGTGAACGGGCGCATGGTGCGCGACAAGCTGGTCGCCCACGCGGTGCGCCAGGCTTATCGCGACGTGCTGTACAACGGCCGGCATCCGACCTTCGTGCTGTTCTTCGAAGTCGATCCGGCGGTGGTGGACGTCAACGTGCAC…	ATGTTCCTCAACCTCGGCCCGAACCACCCGTCCGCCCACGGCGCGTTCCGCATTATCCTGCAACTGGACGGCGAGGAGATCATCGACTGCGTCCCGGAGATCGGCTACCACCACCGCGGCGCCGAGAAGATGGCCGAGCGCCAGTCCTGGCACAGTTTCATCCCCTACACCGACCGCATCGACTACCTCGGCGGTGTGATGAACAACCTGCCCTACGTACTCTCGGTGGAGAAGCTCGCCGGGATCAAGGTGCCGCAGCGGGTCGACGTGATCCGGATCATGATGGCGGAGTTCTTCCGTATCCTGAACCACCTGCTGTACCTGGGCACCTATATCCAGGACGTCGGCGCCATGACCCCGGTGTTC	CATCGTCCAGGCACGCCCGGAAACCGTGAAGAGCCGCGCCAGCGCCACGGTCATGGAGCGCTACCTGCTGAAAGAGAAGGGGACCGTCCTGGTGGAAGGACGTGCCATCGGTCAGCGCATCGGTGCCGGTCCGGTCAAGGTGATCAACGACGTGTCGGAAATGGACAAGGTCCAACCGGGTGACGTCCTGGTCTCCGACATGACCGACCCGGACTGGGAGCCGGTGATGAAGCGCGCCAGCGCCATCGTCACCAACCGCGGCGGGCGTACCTGCCACGCGGCGATCATCGCTCGCGAACTGGGCATCCCGGCGGTGGTCGGTTGCGGCAATGCCACCCAGATCCTGCAGGATGGCCAGGGGGTGACCGTT	TGTCGTGGGCAGCTCGCCGGAGGTGCTGGTACGGGTCGAGGATGGCCTGGTGACGGTGCGCCCGATCGCCGGTACCCGTCCGCGCGGGATCAACGAAGAGGCAGACCTGGCGCTGGAGCAGGATCTGCTGTCGGACGCCAAGGAGATCGCCGAGCACCTGATGCTGATCGACCTGGGGCGCAACGACGTGGGGCGGGTGTCCGACATCGGCGCGGTGAAGGTCACCGAAAAAATGGTGATCGAACGTTACTCCAACGTCATGCACATCGTGTCCAACGTCACCGGGCAATTGCGCGAGGGGCTCAGCGCGATGGACGCGCTGCGGGCGATCCTGCCGGCGGGTACGCTGTCCGGCGCGCCGAAGATCCGCGCCATGGAGATCATCGACGAGCTGGAGCC…	GGCCCGTTGGCCAATGGCGCTACCACCATTCTGTTCGAGGGCGTGCCGAACTACCCCGACGTGACCCGCGTGGCGAAAATCATCGACAAGCACAAGGTCAACATCCTCTACACCGCCCCGACCGCGATCCGCGCGATGATGGCCGAAGGCAAGGCGGCGGTGGCCGGTGCCGACGGTTCCAGCCTGCGTCTGCTCGGTTCGGTGGGCGAGCCGATCAACCCGGAAGCCTGGCAGTGGTACTACGAGACCGTCGGCCAGTCGCGCTGCCCGATCGTCGACACCTGGTGGCAGACCGAGACCGGCGCCTGCCTGATGACCCCGTTGCCGGGCGCCCATGCGATGAAGCCGGGCTCCGCGGCCAAGCCGTTCTTCGGCGTGGTCCCGGCGCTGATGTCACCG…	390	498	373	442	366	370	443	2882	TRUE
2446	P3751	GGCCCGCTGGCCAACGGCGCCACCACCATTCTGTTCGAGGGCGTGCCGAACTACCCCGACGTGACCCGCGTGGCGAAGATCATCGACAAGCACAAGGTCAACATCCTCTACACCGCGCCGACCGCGATCCGCGCGATGATGGCCGAAGGCAAGGCGGCGGTGGCCGGTGCCGACGGTTCCAGCCTGCGTCTGCTCGGTTCGGTGGGCGAGCCGATCAACCCGGAAGCCTGGCAGTGGTACTACGAGACCGTCGGCCAGTCGCGCTGCCCGATCGTCGACACCTGGTGGCAGACCGAGACCGGCGCCTGCCTGATGACCCCGCTGCCGGGCGCCCACGCGATGAAGCCGGGCTCTGCAGCCAAGCCGTTCTTCGGCGTGGTACCGGCACTG	ATGTCACCGTGCCGTTCAAGGAAGAGGACTATCGTCTGGTGGACGAGTTGAGCGAGCGGGCCACCCGGGCCGGGGCGGTGAACACCCTGATCCGCCTCGCCGACGGTCGCCTGCGCGGCGACAACACCGACGGCGCCGGCCTGCTGCGGGACCTGACGGCGAACGCCGGGGTCGAGCTGCGCGGCAAGCGGGTTCTCCTGCTCGGCGCCGGCGGTGCGGTGCGTGGGGTGCTCGAACCCTTCCTCGGCGAGTGCCCGGCGGAGTTGCTGATCGCCAACCGCACGGCGCGGAAGGCCGTGGACCTGGCCGAGCGGTTCGCCGACCTCGGCGCGGTGCACGGCTGCGGTTTCGCCGAGGTCGAAGGGCCTTTCGACCTGATCGTCAACGGCACCTCGGCCA…	CTGCTCGGCCTCTCCGGCGGCGTGGACTCCTCGGTGGTCGCCGCGCTGCTGCACAAGGCCATCGGCGACCAACTGACCTGCGTGTTCGTCGACAACGGCCTGCTGCGCCTGCACGAAGGCGACCAGGTGATGGCCATGTTCGCCGAGAACATGGGCGTGAAGGTGATCCGCGCCAACGCCGAGGACAAGTTCCTCGGTCGCCTGGCCGGCGTCGCCGACCCGGAAGAGAAGCGCAAGATCATCGGCCGCACCTTCATCGAAGTCTTCGACGAAGAAGCCACCAAGCTGCAGGACGTGAAGTTCCTCGCCCAGGGCACCATCTACCCCGACGTGATCGAGTCGGCCGGCGCCAAGACCGGCAAGGCCCACGTGA	CTGCAGGAAGTCATCAAGCGCCTGGCGCTGGCCCGCTTCGACGTGGCTTTCCACCTGCGCCACAACGGCAAGACCATCTTCGCCCTGCACGAGGCGCGAGACGAGCTGGCCCGCGCGCGCCGGGTCGGCGCGGTGTGCGGCCAGGCATTCCTCGAGCAGGCGCTGCCGATCGAGGTCGAGCGCAACGGCCTGCACCTGTGGGGTTGGGTCGGCTTGCCGACCTTCTCCCGCAGCCAGCCGGACCTGCAGTACTTCTATGTGAACGGGCGCATGGTGCGCGACAAGCTGGTCGCCCACGCGGTGCGCCAGGCTTATCGCGACGTGCTGTACAACGGCCGGCATCCGACCTTCGTGCTGTTCTTCGAAGTCGATCCGGCGGTGGTGGACGTCAACGTGCAC…	ATGTTCCTCAACCTCGGCCCGAACCACCCGTCCGCCCACGGCGCGTTCCGCATCATCCTGCAGCTGGACGGCGAGGAGATCATCGACTGCGTCCCGGAGATCGGCTACCACCACCGCGGCGCCGAGAAGATGGCCGAGCGCCAGTCCTGGCACAGTTTCATTCCCTACACCGACCGCATCGACTACCTCGGCGGGGTGATGAACAACCTGCCCTACGTACTCTCGGTGGAGAAGCTCGCCGGGATCAAGGTGCCCCAGCGGGTCGACGTGATCCGGATCATGATGGCGGAGTTCTTCCGTATCCTGAACCACCTGCTGTACCTGGGCACCTATATCCAGGACGTCGGCGCCATGACCCCGGTGTTC	CATCGTCCAGGCACGCCCGGAAACCGTGAAGAGCCGCGCCAGCGCCACGGTCATGGAGCGCTACCTGCTGACAGAGAAGGGGACCGTCCTGGTGGAAGGGCGTGCCATCGGCCAGCGCATCGGTGCCGGTCCGGTCAAGGTGATCAACGACGTGTCGGAAATGGACAAGGTCCAACCGGGTGACGTCCTGGTCTCCGACATGACCGACCCGGACTGGGAGCCGGTGATGAAGCGCGCCAGCGCCATCGTCACCAACCGCGGCGGGCGTACCTGCCACGCGGCGATCATCGCTCGCGAACTGGGCATCCCGGCGGTGGTCGGTTGCGGCAACGCCACCCAGATCCTGCAGGATGGCCAGGGGGTGACCGTT	TGTCGTGGGCAGCTCGCCGGAGGTGCTGGTACGGGTCGAGGATGGCCTGGTGACGGTGCGCCCGATCGCCGGTACCCGTCCGCGCGGGATCAACGAAGAGGCCGACCTGGCACTGGAGCAGGATCTGCTGTCGGACGCCAAGGAGATCGCCGAGCACCTGATGCTGATCGACCTGGGGCGCAACGACGTGGGGCGGGTGTCCGATATCGGCGCGGTGAAGGTCACCGAAAAAATGGTGATCGAACGTTACTCCAACGTCATGCACATCGTGTCCAACGTCACCGGGCAATTGCGCGAGGGGCTCAGCGCGATGGACGCGCTGCGGGCGATCCTGCCGGCGGGCACTCTATCCGGCGCGCCGAAGATCCGCGCCATGGAGATCATCGACGAGCTGGAGCC…	GGCCCGCTGGCCAACGGCGCCACCACCATTCTGTTCGAGGGCGTGCCGAACTACCCCGACGTGACCCGCGTGGCGAAGATCATCGACAAGCACAAGGTCAACATCCTCTACACCGCGCCGACCGCGATCCGCGCGATGATGGCCGAAGGCAAGGCGGCGGTGGCCGGTGCCGACGGTTCCAGCCTGCGTCTGCTCGGTTCGGTGGGCGAGCCGATCAACCCGGAAGCCTGGCAGTGGTACTACGAGACCGTCGGCCAGTCGCGCTGCCCGATCGTCGACACCTGGTGGCAGACCGAGACCGGCGCCTGCCTGATGACCCCGCTGCCGGGCGCCCACGCGATGAAGCCGGGCTCTGCAGCCAAGCCGTTCTTCGGCGTGGTACCGGCACTGATGTCACCG…	390	498	373	442	366	370	443	2882	TRUE
2447	P3597	GGTCCGCTGGCCAACGGCGCCACCACCATTCTGTTCGAGGGCGTGCCGAACTACCCCGACGTGACCCGCGTGGCGAAAATCATCGACAAGCACAAGGTCAACATCCTCTACACCGCGCCGACCGCGATCCGCGCGATGATGGCCGAAGGCAAGGCGGCCGTGGCCGGTGCCGACGGTTCCAGCCTGCGTCTGCTCGGTTCGGTGGGCGAGCCGATCAACCCGGAAGCCTGGCAGTGGTACTACGAGACCGTCGGCCAGTCGCGCTGCCCGATCGTCGACACCTGGTGGCAGACCGAGACCGGCGCCTGCCTGATGACCCCGTTGCCGGGCGCCCATGCGATGAAGCCGGGCTCCGCGGCCAAGCCGTTCTTCGGCGTGGTCCCGGCGCTG	ATGTCACCGTGCCGTTCAAGGAAGAGGCCTATCGTCTGGTGGACGAGTTGAGCGAGCGGGCCACCCGGGCCGGGGCGGTGAACACCCTGATCCGCCTCGCCGACGGTCGCCTGCGCGGCGACAACACCGACGGCGCCGGCCTGCTGCGGGACCTGACGGCGAACGCCGGGGTCGAGCTGCGCGGCAAGCGGGTTCTCCTGCTCGGCGCCGGCGGTGCGGTGCGTGGGGTGCTCGAACCCTTCCTCGGCGAGTGCCCGGCGGAGTTGCTGATCGCCAACCGCACGGCGCGGAAGGCCGTGGACCTGGCCGAGCGGTTCGCCGACCTCGGCGCGGTGCACGGCTGCGGTTTCGCCGAGGTCGAAGGGCCTTTCGACCTGATCGTCAACGGCACCTCGGCCA…	CTGCTAGGCCTCTCCGGCGGCGTGGACTCCTCGGTGGTCGCCGCGCTGTTGCACAAGGCCATCGGCGACCAACTGACCTGCGTGTTCGTCGACAACGGTCTGCTGCGCCTGCACGAAGGCGACCAGGTGATGGCCATGTTCGCCGAGAACATGGGCGTGAAGGTGATCCGCGCCAACGCCGAGGACAAGTTCCTCGGCCGCCTGGCCGGCGTCGCCGACCCGGAAGAGAAGCGCAAGATCATCGGCCGCACCTTCATCGAAGTCTTCGACGAAGAAGCCACCAAGCTGCAGGACGTGAAGTTCCTCGCCCAGGGCACCATCTACCCCGACGTGATCGAGTCGGCCGGCGCCAAGACCGGCAAGGCCCACGTGA	CTGCAGGAGGTCATCAAGCGCCTGGCGCTGGCCCGCTTCGACGTGGCTTTCCACCTGCGCCACAACGGCAAGACCATCTTCGCCCTGCACGAGGCGCGAGACGAGCTGGCCCGCGCGCGCCGGGTCGGCGCGGTGTGCGGCCAGGCATTCCTCGAGCAGGCGCTGCCGATCGAGGTCGAGCGCAACGGCCTGCACCTGTGGGGCTGGGTCGGCTTGCCGACCTTCTCCCGCAGCCAGCCGGACCTGCAGTACTTCTATGTGAACGGGCGCATGGTGCGCGACAAGCTGGTCGCCCACGCGGTGCGCCAGGCTTATCGCGACGTGCTGTACAACGGCCGGCATCCGACCTTCGTGCTGTTCTTCGAAGTCGATCCGGCGGTGGTGGACGTCAACGTGCAC…	ATGTTCCTCAACCTCGGCCCGAACCACCCGTCCGCCCACGGCGCGTTCCGCATCATCCTGCAGCTGGACGGCGAGGAGATCATCGACTGCGTCCCGGAGATCGGCTACCACCACCGCGGCGCCGAGAAGATGGCCGAGCGCCAGTCCTGGCACAGTTTCATTCCCTACACCGACCGCATCGACTACCTCGGCGGGGTGATGAACAACCTGCCCTACGTACTCTCGGTGGAGAAGCTCGCCGGGATCAAGGTGCCGCAGCGGGTCGACGTGATCCGGATCATGATGGCGGAGTTCTTCCGTATCCTGAACCACCTGCTGTACCTGGGCACCTATATCCAGGACGTCGGCGCCATGACCCCGGTGTTC	CATCGTCCAGGCACGCCCGGAAACCGTGAAGAGCCGCGCCAGCGCCACGGTCATGGAGCGCTACCTGCTGAAAGAGAAGGGGACCGTCCTGGTGGAAGGGCGTGCCATCGGCCAGCGCATCGGTGCCGGTCCGGTCAAGGTGATCAACGACGTGTCGGAAATGGACAAGGTCCAACCGGGTGACGTCCTGGTCTCCGACATGACCGACCCGGACTGGGAGCCGGTGATGAAGCGCGCCAGCGCCATCGTCACCAACCGCGGCGGGCGTACCTGCCACGCGGCGATCATCGCTCGCGAACTGGGCATCCCGGCGGTGGTCGGTTGCGGCAACGCCACCCAGATCCTGCAGGATGGCCAGGGGGTGACCGTT	TGTCGTGGGCAGCTCGCCGGAGGTGCTGGTACGGGTCGAGGACGGCCTGGTGACGGTGCGCCCGATCGCCGGTACCCGTCCGCGCGGGATCAACGAAGAGGCCGACCTGGCACTGGAGCAGGATCTGCTGTCGGACGCCAAGGAGATCGCCGAGCACCTGATGCTGATCGACCTGGGGCGCAACGACGTGGGGCGGGTGTCCGATATCGGCGCGGTGAAGGTCACCGAAAAAATGGTGATCGAACGTTACTCCAATGTCATGCACATCGTGTCCAACGTCACCGGGCAATTGCGCGAGGGGCTCAGCGCGATGGACGCGCTGCGGGCGATTCTGCCGGCGGGCACTCTATCCGGCGCGCCGAAGATCCGCGCCATGGAGATCATCGACGAGCTGGAGCC…	GGTCCGCTGGCCAACGGCGCCACCACCATTCTGTTCGAGGGCGTGCCGAACTACCCCGACGTGACCCGCGTGGCGAAAATCATCGACAAGCACAAGGTCAACATCCTCTACACCGCGCCGACCGCGATCCGCGCGATGATGGCCGAAGGCAAGGCGGCCGTGGCCGGTGCCGACGGTTCCAGCCTGCGTCTGCTCGGTTCGGTGGGCGAGCCGATCAACCCGGAAGCCTGGCAGTGGTACTACGAGACCGTCGGCCAGTCGCGCTGCCCGATCGTCGACACCTGGTGGCAGACCGAGACCGGCGCCTGCCTGATGACCCCGTTGCCGGGCGCCCATGCGATGAAGCCGGGCTCCGCGGCCAAGCCGTTCTTCGGCGTGGTCCCGGCGCTGATGTCACCG…	390	498	373	442	366	370	443	2882	TRUE
2448	P3661	GGCCCGTTGGCCAACGGCGCCACCACCATTCTGTTCGAGGGCGTGCCGAACTACCCCGACGTGACCCGCGTGGCGAAAATCATCGACAAGCACAAGGTCAACATCCTCTACACCGCGCCGACCGCGATCCGCGCGATGATGGCTGAAGGCAAGGCGGCGGTGGCCGGTGCCGACGGTTCCAGCCTGCGTCTGCTCGGTTCGGTGGGCGAGCCGATCAACCCGGAAGCGTGGCAGTGGTACTACGAGACCGTCGGCCAGTCGCGCTGCCCGATCGTCGACACCTGGTGGCAGACCGAGACCGGCGCCTGCCTGATGACCCCGTTGCCGGGCGCCCATGCGATGAAGCCGGGCTCCGCGGCCAAGCCGTTCTTCGGCGTGGTCCCGGCGCTG	ATGTCACCGTGCCGTTCAAGGAAGAGGACTATCGTCTGGTGGACGAGTTGAGCGAGCGGGCCACCCGGGCCGGGGCGGTGAACACCCTGATCCGCCTCGCCGACGGTCGCCTGCGCGGCGACAACACCGACGGCGCCGGCCTGCTGCGGGACCTGACGGCGAACGCCGGGGTCGAGCTGCGCGGCAAGCGGGTTCTCCTGCTCGGCGCCGGCGGTGCGGTGCGTGGGGTGCTCGAACCCTTCCTCGGCGAGTGCCCGGCGGAGTTGCTGATCGCCAACCGCACGGCGCGGAAGGCCGTGGACCTGGCCGAGCGGTTCGCCGACCTCGGCGCGGTGCACGGCTGCGGTTTCGCCGAGGTCGAAGGGCCTTTCGACCTGATCGTCAACGGCACCTCGGCCA…	CTGCTAGGCCTCTCCGGCGGCGTGGACTCCTCGGTGGTCGCCGCGCTGCTGCACAAGGCCATCGGCGACCAACTGACCTGCGTGTTCGTCGACAACGGCCTGCTGCGCCTGCACGAAGGCGACCAGGTGATGGCCATGTTCGCCGAGAACATGGGCGTGAAGGTGATCCGCGCCAACGCCGAGGACAAGTTCCTCGGCCGCCTGGCCGGCGTCGCCGACCCGGAAGAGAAGCGCAAGATCATCGGCCGCACCTTCATCGAAGTTTTCGACGAAGAAGCCACCAAGCTGCAGGACGTGAAGTTCCTCGCCCAGGGCACCATCTACCCCGACGTGATCGAGTCGGCCGGCGCCAAGACCGGCAAGGCCCACGTGA	CTGCAGGAAGTCATCAAGCGCCTGGCGCTGGCCCGTTTCGACGTGGCTTTCCACCTGCGCCACAACGGCAAGACCATCTTCGCCCTGCACGAGGCGCGAGACGAGCTGGCCCGCGCGCGCCGGGTCGGCGCGGTGTGCGGCCAGGCATTCCTCGAGCAGGCGCTGCCGATCGAGGTCGAGCGCAACGGCCTGCACCTGTGGGGTTGGGTCGGCTTGCCGACCTTCTCTCGCAGCCAGCCGGACCTGCAGTACTTCTATGTGAACGGGCGCATGGTGCGCGACAAGCTGGTCGCCCACGCGGTGCGCCAGGCTTATCGCGACGTGCTGTACAACGGCCGGCATCCGACCTTCGTGCTGTTCTTCGAAGTCGATCCGGCGGTGGTGGACGTCAACGTGCAC…	ATGTTCCTCAACCTCGGCCCGAACCACCCGTCCGCCCACGGCGCGTTCCGCATCATCCTGCAACTGGACGGCGAGGAGATCATCGACTGCGTCCCGGAGATCGGCTACCACCACCGCGGCGCCGAGAAGATGGCCGAGCGCCAGTCCTGGCACAGTTTCATCCCCTACACCGACCGCATCGACTACCTCGGCGGGGTGATGAACAACCTGCCCTACGTACTCTCGGTGGAGAAGCTCGCCGGGATCAAGGTGCCGCAGCGGGTCGACGTGATCCGGATCATGATGGCGGAGTTCTTCCGTATCCTGAACCACCTGCTGTACCTGGGCACCTATATCCAGGACGTCGGCGCCATGACCCCGGTGTTC	CATCGTCCAGGCACGCCCGGAAACCGTGAAGAGCCGCGCCAGCGCCACGGTCATGGAGCGCTACCTGCTGAAAGAGAAGGGGACCGTCCTGGTGGAAGGGCGTGCCATCGGCCAGCGCATCGGTGCCGGTCCGGTCAAGGTGATCAACGACGTGTCGGAAATGGACAAGGTCCAACCGGGTGACGTCCTGGTCTCCGACATGACCGACCCGGACTGGGAGCCGGTGATGAAGCGCGCCAGCGCCATCGTCACCAACCGCGGCGGGCGTACCTGCCACGCGGCGATCATCGCTCGCGAACTAGGCATCCCGGCGGTGGTCGGTTGCGGCAACGCCACCCAGATCCTGCAGGATGGCCAGGGGGTGACCGTT	TGTCGTGGGCAGCTCGCCGGAGGTGCTGGTACGGGTCGAGGATGGCCTGGTGACGGTGCGCCCGATCGCCGGTACCCGTCCGCGCGGGATCAACGAAGAGGCCGACCTGGCACTGGAGCAGGATCTGCTGTCGGACGCCAAGGAGATCGCCGAGCACCTGATGCTGATCGACCTGGGGCGCAACGACGTGGGGCGGGTGTCCGATATCGGCGCGGTGAAGGTCACCGAAAAAATGGTGATCGAACGTTACTCCAACGTCATGCACATCGTGTCCAACGTCACCGGGCAATTGCGCGAGGGGCTCAGCGCGATGGACGCGCTGCGGGCGATTCTGCCGGCGGGCACTCTATCCGGCGCGCCGAAGATCCGCGCCATGGAGATCATCGACGAGCTGGAGCC…	GGCCCGTTGGCCAACGGCGCCACCACCATTCTGTTCGAGGGCGTGCCGAACTACCCCGACGTGACCCGCGTGGCGAAAATCATCGACAAGCACAAGGTCAACATCCTCTACACCGCGCCGACCGCGATCCGCGCGATGATGGCTGAAGGCAAGGCGGCGGTGGCCGGTGCCGACGGTTCCAGCCTGCGTCTGCTCGGTTCGGTGGGCGAGCCGATCAACCCGGAAGCGTGGCAGTGGTACTACGAGACCGTCGGCCAGTCGCGCTGCCCGATCGTCGACACCTGGTGGCAGACCGAGACCGGCGCCTGCCTGATGACCCCGTTGCCGGGCGCCCATGCGATGAAGCCGGGCTCCGCGGCCAAGCCGTTCTTCGGCGTGGTCCCGGCGCTGATGTCACCG…	390	498	373	442	366	370	443	2882	TRUE
2449	P3630	GGCCCGTTGGCCAACGGCGCCACCACCATTCTGTTCGAGGGCGTGCCGAACTACCCCGACGTGACCCGCGTGGCGAAGATCATCGACAAGCACAAGGTCAACATCCTCTACACCGCGCCGACCGCGATCCGCGCGATGATGGCCGAAGGCAAGGCGGCGGTGGCCGGTGCCGACGGTTCCAGCCTGCGTCTGCTCGGTTCGGTGGGCGAGCCGATCAACCCGGAAGCCTGGCAGTGGTACTACGAGACCGTCGGCCAGTCGCGCTGCCCGATCGTCGACACCTGGTGGCAGACCGAGACCGGCGCCTGCCTGATGACCCCGCTGCCGGGCGCCCACGCGATGAAGCCGGGCTCCGCGGCCAAGCCGTTCTTCGGCGTGGTTCCGGCACTG	ATGTCACCGTGCCGTTCAAGGAAGAGGCCTATCGTCTGGTGGACGAATTGAGCGAGCGGGCCACCCGGGCCGGGGCGGTGAACACCCTGATCCGCCTGGCCGACGGTCGCCTGCGCGGCGACAACACCGACGGCGCGGGCTTGCTGCGGGACCTGACGGCGAACGCCGGGGTCGAGCTGCGCGGCAAGCGGGTTCTCCTGCTCGGCGCCGGCGGTGCGGTGCGCGGGGTGCTCGAACCCTTCCTCGGCGAGTGCCCGGCGGAGTTGCTGATCGCCAACCGCACGGCGCGGAAGGCCGTGGATCTGGCCGAGCGGTTCGCCGATCTCGGCGCGGTGCGCGGCTGCGGTTTCGCCGAGGTCGAAGGGCCTTTCGACCTGGTCGTCAACGGCACCTCGGCCA…	CTGCTCGGCCTCTCCGGCGGCGTGGACTCCTCGGTGGTCGCCGCGCTGCTGCACAAGGCCATCGGCGACCAACTGACCTGCGTGTTCGTCGACAACGGCCTGCTGCGCCTGCACGAAGGCGACCAGGTGATGGCCATGTTCGCCGAGAACATGGGCGTGAAGGTGATCCGTGCCAACGCCGAGGACAAGTTCCTCGGCCGCCTGGCCGGCGTCGCCGATCCGGAAGAGAAGCGCAAGATCATCGGCCGCACCTTCATCGAAGTCTTCGACGAAGAAGCCACCAAGCTGCAGGACGTGAAGTTCCTCGCCCAGGGCACCATCTACCCCGACGTGATCGAGTCGGCCGGCGCCAAGACCGGCAAGGCCCACGTGA	CTGCAGGAAGTCATCAAGCGCCTGGCGCTGGCCCGTTTCGACGTGGCTTTCCACCTGCGCCACAACGGCAAGACCATCTTCGCCCTGCACGAGGCGCGAGACGAGCTGGCCCGCGCGCGCCGGGTCGGCGCGGTGTGCGGCCAGGCATTCCTCGAGCAGGCGCTGCCGATCGAGGTCGAGCGCAACGGTCTGCACCTGTGGGGCTGGGTCGGCTTGCCGACCTTCTCCCGCAGCCAGCCGGACCTGCAGTACTTCTATGTGAACGGGCGCATGGTGCGCGACAAGCTGGTCGCCCACGCGGTGCGCCAGGCTTATCGCGACGTGCTGTACAACGGCCGGCATCCGACCTTCGTGCTGTTCTTCGAAGTCGATCCGGCGGTGGTGGACGTCAACGTGCAC…	ATGTTCCTCAACCTCGGCCCGAACCACCCGTCCGCCCACGGCGCGTTCCGCATCATCCTGCAACTGGACGGCGAGGAGATCATCGACTGCGTCCCGGAGATCGGCTACCACCACCGCGGCGCCGAGAAGATGGCCGAGCGCCAGTCCTGGCACAGTTTCATCCCCTACACCGACCGCATCGACTACCTCGGCGGGGTGATGAACAACCTGCCCTACGTACTCTCGGTGGAGAAGCTCGCCGGGATCAAGGTGCCGCAGCGGGTCGACGTGATCCGGATCATGATGGCGGAGTTCTTCCGTATCCTGAACCACCTGCTGTACCTGGGCACCTATATCCAGGACGTCGGCGCCATGACCCCGGTGTTC	CATCGTCCAGGCACGCCCGGAAACCGTGAAGAGCCGCGCCAGCGCCACGGTCATGGAGCGCTACCTGCTGAAAGAGAAGGGGACCGTCCTGGTGGAAGGACGTGCCATCGGCCAGCGCATCGGTGCCGGTCCAGTCAAGGTGATCAACGACGTGTCGGAAATGGACAAGGTCCAACCGGGTGACGTCCTGGTCTCCGACATGACCGACCCGGACTGGGAGCCGGTGATGAAGCGCGCCAGCGCCATCGTCACCAACCGCGGCGGGCGTACCTGCCACGCGGCGATCATCGCTCGCGAACTGGGCATCCCGGCGGTGGTCGGTTGCGGCAACGCCACCCAGATCCTGCAGGATGGGCAGGGGGTGACCGTT	TGTCGTGGGCAGCTCGCCGGAGGTGCTGGTACGGGTCGAGGATGGCCTGGTCACGGTGCGCCCGATCGCCGGTACCCGTCCGCGCGGGATCAACGAAGAGGCCGACCTGGCGCTGGAGCAGGATCTGCTGTCGGACGCCAAGGAGATCGCCGAGCACCTGATGCTGATCGACCTGGGGCGCAACGACGTGGGGCGGGTGTCCGATATCGGCGCGGTGAAGGTCACCGAAAAAATGGTGATCGAACGTTACTCCAACGTCATGCACATCGTGTCCAACGTCACCGGGCAATTGCGCGAGGGGCTCAGCGCGATGGACGCGCTGCGGGCGATCCTGCCGGCGGGTACGCTGTCCGGCGCGCCGAAGATCCGCGCCATGGAGATCATCGACGAGCTGGAGCC…	GGCCCGTTGGCCAACGGCGCCACCACCATTCTGTTCGAGGGCGTGCCGAACTACCCCGACGTGACCCGCGTGGCGAAGATCATCGACAAGCACAAGGTCAACATCCTCTACACCGCGCCGACCGCGATCCGCGCGATGATGGCCGAAGGCAAGGCGGCGGTGGCCGGTGCCGACGGTTCCAGCCTGCGTCTGCTCGGTTCGGTGGGCGAGCCGATCAACCCGGAAGCCTGGCAGTGGTACTACGAGACCGTCGGCCAGTCGCGCTGCCCGATCGTCGACACCTGGTGGCAGACCGAGACCGGCGCCTGCCTGATGACCCCGCTGCCGGGCGCCCACGCGATGAAGCCGGGCTCCGCGGCCAAGCCGTTCTTCGGCGTGGTTCCGGCACTGATGTCACCG…	390	498	373	442	366	370	443	2882	TRUE
2450	P3579	GGTCCGCTGGCCAACGGCGCCACCACCATTCTGTTCGAGGGCGTGCCGAACTACCCCGACGTGACCCGCGTGGCGAAGATCATCGACAAGCACAAGGTCAACATCCTCTACACCGCGCCGACCGCGATCCGCGCGATGATGGCCGAAGGCAAGGCGGCGGTGGCCGGTGCCGACGGTTCCAGCCTGCGTCTGCTCGGTTCGGTGGGCGAGCCGATCAACCCGGAAGCCTGGCAGTGGTACTACGAGACCGTCGGCCAGTCGCGTTGCCCGATCGTCGACACCTGGTGGCAGACCGAGACCGGCGCCTGCCTGATGACCCCGCTGCCGGGCGCCCACGCGATGAAGCCGGGCTCCGCGGCCAAGCCGTTCTTCGGCGTGGTACCGGCGCTG	ATGTCACCGTGCCGTTCAAGGAAGAGGCCTATCGTCTGGTGGACGAATTGAGCGAGCGGGCCACCCGGGCCGGGGCGGTGAACACCCTGATCCGCCTCGCCGACGGTCGCCTGCGCGGCGACAACACCGACGGCGCCGGCCTGCTGCGGGACCTGACGGCGAACGCCGGGGTCGAGCTGCGCGGCAAGCGGGTTCTCCTGCTCGGCGCCGGCGGTGCGGTGCGCGGGGTGCTCGAACCCTTCCTCGGCGAGTGCCCGGCACAGCTGCTGATCGCCAACCGCACGGCGCGGAAGGCCGTGGACCTGGCCGAGCGGTTCGCCGACCTCGGCGTGGTGCGCGGCTGCGGTTTCGCCGAGGTCGAAGGGCCTTTCGACCTGATCGTCAACGGCACCTCGGCCA…	CTGCTCGGCCTCTCCGGCGGCGTGGACTCCTCGGTGGTCGCCGCGCTGCTGCACAAGGCCATCGGCGACCAACTGACCTGCGTGTTCGTCGACAACGGCCTGCTGCGCCTGCACGAAGGCGACCAGGTGATGGCCATGTTCGCCGAGAACATGGGCGTGAAGGTGATCCGCGCCAACGCCGAGGACAAGTTCCTCGGTCGCCTGGCCGGCGTCGCCGACCCGGAAGAGAAGCGCAAGATCATCGGCCGCACCTTCATCGAAGTCTTCGACGAAGAAGCCACCAAGCTGCAGGACGTGAAGTTCCTCGCCCAGGGCACCATCTACCCCGACGTGATCGAGTCGGCTGGCGCCAAGACCGGCAAGGCCCACGTGA	CTGCAGGAAGTCATCAAGCGCCTGGCGCTGGCCCGCTTCGACGTGGCTTTCCACCTGCGCCACAACGGCAAGACCATCTTCGCCCTGCACGAGGCGCGAGACGAGCTGGCCCGCGCGCGCCGGGTCGGCGCGGTGTGCGGCCAGGCATTCCTCGAGCAGGCGCTGCCGATCGAGGTCGAGCGCAACGGCCTGCACCTGTGGGGCTGGGTCGGCTTGCCGACCTTCTCCCGCAGCCAGCCGGACCTGCAGTACTTCTATGTGAACGGGCGCATGGTGCGCGACAAGCTGGTCGCCCACGCGGTACGCCAGGCTTATCGCGACGTGCTGTACAACGGCCGGCACCCGACCTTCGTGCTGTTCTTCGAAGTCGATCCGGCGGTGGTGGACGTCAATGTGCAC…	ATGTTCCTCAACCTCGGCCCGAACCACCCGTCCGCCCACGGTGCCTTCCGCATCATCCTGCAACTGGACGGCGAAGAGATCATCGACTGCGTCCCGGAGATCGGCTACCACCATCGCGGCGCCGAGAAGATGGCCGAGCGCCAGTCCTGGCACAGTTTCATCCCCTACACCGACCGCATCGACTACCTCGGCGGGGTGATGAACAACCTGCCCTACGTACTTTCGGTGGAGAAGCTCGCCGGAATCAAGGTGCCGCAGCGGGTCGACGTGATCCGGATCATGATGGCGGAGTTCTTCCGTATCCTGAACCACCTGCTGTACCTGGGCACCTATATCCAGGACGTCGGCGCCATGACCCCGGTGTTC	CATCGTCCAGGCGCGTCCGGAAACCGTGAAGAGCCGCGCCAGCGCCACGGTCATGGAGCGCTATTTGCTGAAAGAGAAGGGTACCGTCCTGGTGGAAGGGCGTGCCATCGGCCAGCGCATCGGTGCCGGTCAGGTCAAGGTGATCAACGACGTGTCGGAAATGGACAAGGTCCAACCGGGTGACGTACTGGTCTCCGACATGACCGACCCGGACTGGGAGCCGGTGATGAAGCGCGCCAGCGCCATCGTCACCAACCGCGGCGGGCGTACCTGCCACGCGGCGATCATCGCTCGCGAACTGGGCATCCCGGCAGTGGTCGGTTGCGGCAACGCCACCCAGATCCTGCAGGATGGCCAGGGGGTGACCGTT	TGTCGTGGGTAGCTCGCCGGAGGTGCTGGTACGGGTCGAGGACGGCCTGGTCACGGTGCGCCCGATCGCCGGTACCCGTCCGCGCGGGATCAACGAAGAGGCCGACCTGGCGCTGGAGCAGGATCTGCTGTCGGACGCCAAGGAGATCGCCGAGCACCTGATGCTGATCGACCTGGGGCGCAACGACGTGGGGCGGGTGTCCGATATCGGCGCGGTGAAGGTCACCGAAAAAATGGTGATCGAACGTTACTCCAACGTCATGCACATCGTGTCCAACGTCACCGGGCAATTGCGCGAGGGGCTCAGCGCGATGGACGCGCTGCGGGCGATCCTGCCTGCGGGCACTCTATCCGGCGCGCCGAAGATCCGCGCCATGGAGATCATCGACGAGTTGGAGCC…	GGTCCGCTGGCCAACGGCGCCACCACCATTCTGTTCGAGGGCGTGCCGAACTACCCCGACGTGACCCGCGTGGCGAAGATCATCGACAAGCACAAGGTCAACATCCTCTACACCGCGCCGACCGCGATCCGCGCGATGATGGCCGAAGGCAAGGCGGCGGTGGCCGGTGCCGACGGTTCCAGCCTGCGTCTGCTCGGTTCGGTGGGCGAGCCGATCAACCCGGAAGCCTGGCAGTGGTACTACGAGACCGTCGGCCAGTCGCGTTGCCCGATCGTCGACACCTGGTGGCAGACCGAGACCGGCGCCTGCCTGATGACCCCGCTGCCGGGCGCCCACGCGATGAAGCCGGGCTCCGCGGCCAAGCCGTTCTTCGGCGTGGTACCGGCGCTGATGTCACCG…	390	498	373	442	366	370	443	2882	TRUE
2451	P3613	GGTCCGTTGGCCAACGGCGCCACCACCATTCTGTTCGAGGGCGTGCCGAACTACCCCGACGTGACCCGCGTGGCGAAAATCATCGACAAGCACAAGGTCAACATCCTCTACACCGCGCCGACCGCGATCCGCGCGATGATGGCCGAAGGCAAGGCGGCGGTGGCCGGTGCCGACGGTTCCAGCCTGCGTCTGCTCGGTTCGGTGGGCGAGCCGATCAACCCGGAAGCCTGGCAGTGGTACTACGAGACCGTCGGCCAGTCGCGCTGCCCGATCGTCGACACCTGGTGGCAGACCGAGACCGGCGCCTGCCTGATGACCCCGTTGCCGGGCGCCCATGCGATGAAGCCGGGCTCCGCGGCCAAGCCGTTCTTCGGCGTGGTCCCGGCGCTG	ATGTCACCGTGCCGTTCAAGGAAGAGGCCTATCGTCTGGTGGACGAGTTGAGCGAGCGGGCCACCCGGGCCGGGGCGGTGAACACCCTGATCCGCCTCGCCGACGGTCGCCTGCGCGGCGACAACACCGACGGCGCCGGCCTGCTGCGGGACCTGACGGCGAACGCCGGGGTCGAGCTGCGCGGCAAGCGGGTTCTCCTGCTCGGCGCCGGCGGTGCGGTGCGTGGGGTGCTCGAACCCTTCCTCGGCGAGTGCCCGGCGGAGCTGCTGATCGCCAACCGCACGGCGCGGAAGGCCGTGGATCTGGCCGAGCGGTTCGCCGATCTCGGCGCGGTGCGCGGCTGCGGTTTCGCCGAGGTCGAAGGGCCTTTCGACCTGGTCGTCAACGGCACCTCGGCCA…	CTGCTAGGCCTCTCCGGCGGCGTGGACTCCTCGGTGGTCGCCGCGCTGCTGCACAAGGCCATCGGCGACCAACTGACCTGCGTGTTCGTCGACAACGGCCTGCTGCGCCTGCACGAAGGCGACCAGGTGATGGCCATGTTCGCCGAGAACATGGGCGTGAAGGTGATCCGCGCCAACGCCGAGGACAAGTTCCTCGGTCGCCTGGCCGGCGTCGCCGACCCGGAAGAGAAGCGCAAGATCATCGGCCGCACCTTCATCGAAGTCTTCGACGAAGAAGCCACCAAGCTGCAGGACGTGAAGTTCCTCGCCCAGGGCACCATCTACCCCGACGTGATCGAGTCGGCCGGCGCCAAGACCGGCAAGGCCCACGTGA	CTGCAGGAAGTCATCAAGCGCCTGGCGCTGGCCCGTTTCGACGTGGCTTTCCACCTGCGCCACAACGGCAAGACCATCTTCGCCCTGCACGAGGCGCGAGACGAGCTGGCCCGCGCGCGCCGGGTCGGCGCGGTGTGCGGCCAGGCATTCCTCGAGCAGGCGCTGCCGATCGAGGTCGAGCGCAACGGCCTGCACCTGTGGGGTTGGGTCGGCTTGCCGACCTTCTCCCGCAGCCAGCCGGACCTGCAGTACTTCTATGTGAACGGGCGCATGGTGCGCGACAAGCTGGTCGCCCACGCGGTGCGCCAGGCTTATCGCGACGTGCTGTACAACGGCCGGCATCCGACCTTCGTGCTGTTCTTCGAAGTCGATCCGGCGGTGGTGGACGTCAACGTGCAC…	ATGTTCCTCAACCTCGGCCCGAACCACCCGTCCGCCCACGGCGCGTTCCGCATCATCCTGCAACTGGACGGCGAGGAGATCATCGACTGCGTCCCGGAGATCGGCTACCACCACCGCGGCGCCGAGAAGATGGCCGAGCGCCAGTCCTGGCACAGTTTCATCCCCTACACCGACCGCATCGACTACCTCGGCGGGGTGATGAACAACCTGCCCTACGTACTCTCGGTGGAGAAGCTCGCCGGGATCAAGGTGCCCCAGCGGGTCGACGTGATCCGGATCATGATGGCGGAGTTCTTCCGTATCCTGAACCACCTGCTGTACCTGGGCACCTATATCCAGGACGTCGGCGCCATGACCCCGGTGTTC	CATCGTCCAGGCACGCCCGGAAACCGTGAAGAGCCGCGCCAGCGCCACGGTCATGGAGCGCTACCTGCTGAAAGAGAAGGGGACCGTCCTGGTGGAAGGGCGTGCCATCGGCCAGCGCATCGGTGCCGGTCCGGTCAAGGTGATCAACGACGTGTCGGAAATGGACAAGGTCCAACCGGGTGACGTCCTGGTCTCCGACATGACCGACCCGGACTGGGAGCCAGTGATGAAGCGCGCCAGCGCCATCGTCACCAACCGCGGCGGGCGCACCTGCCACGCGGCGATCATCGCTCGCGAACTGGGCATCCCGGCGGTGGTCGGTTGCGGCAACGCCACCCAGATCCTGCAGGATGGCCAGGGGGTGACCGTT	TGTCGTGGGCAGCTCGCCGGAGGTGCTGGTACGGGTCGAGGATGGCCTGGTGACGGTGCGCCCGATCGCCGGTACCCGTCCGCGCGGGATCAACGAAGAGGCAGACCTGGCGCTGGAGCAGGATCTGCTGTCGGACGCCAAGGAGATCGCCGAGCACCTGATGCTGATCGACCTGGGGCGCAACGACGTGGGGCGGGTGTCCGACATCGGCGCGGTGAAGGTCACCGAAAAAATGGTGATCGAACGTTACTCCAACGTCATGCACATCGTGTCCAACGTCACCGGGCAATTGCGCGAGGGGCTCAGCGCGATGGACGCGCTGCGGGCGATCCTGCCGGCGGGTACGCTGTCCGGCGCGCCGAAGATCCGCGCCATGGAGATCATCGACGAGCTGGAGCC…	GGTCCGTTGGCCAACGGCGCCACCACCATTCTGTTCGAGGGCGTGCCGAACTACCCCGACGTGACCCGCGTGGCGAAAATCATCGACAAGCACAAGGTCAACATCCTCTACACCGCGCCGACCGCGATCCGCGCGATGATGGCCGAAGGCAAGGCGGCGGTGGCCGGTGCCGACGGTTCCAGCCTGCGTCTGCTCGGTTCGGTGGGCGAGCCGATCAACCCGGAAGCCTGGCAGTGGTACTACGAGACCGTCGGCCAGTCGCGCTGCCCGATCGTCGACACCTGGTGGCAGACCGAGACCGGCGCCTGCCTGATGACCCCGTTGCCGGGCGCCCATGCGATGAAGCCGGGCTCCGCGGCCAAGCCGTTCTTCGGCGTGGTCCCGGCGCTGATGTCACCG…	390	498	373	442	366	370	443	2882	TRUE
2452	P4034	GGTCCGTTGGCCAACGGCGCCACCACCATTCTGTTCGAGGGCGTGCCGAACTACCCCGACGTGACCCGCGTGGCGAAAATCATCGACAAGCACAAGGTCAACATCCTCTACACCGCGCCGACCGCGATCCGCGCGATGATGGCCGAAGGCAAGGCGGCGGTGGCCGGTGCCGACGGTTCCAGCCTGCGTCTGCTCGGTTCGGTGGGCGAGCCGATCAACCCGGAAGCCTGGCAGTGGTACTACGAGACCGTCGGCCAGTCGCGCTGCCCGATCGTCGACACCTGGTGGCAGACCGAGACCGGCGCCTGCCTGATGACCCCGTTGCCGGGCGCCCATGCGATGAAGCCGGGCTCCGCGGCCAAGCCGTTCTTCGGCGTGGTCCCGGCGCTG	ATGTCACCGTGCCGTTCAAGGAAGAGGCCTATCGTCTGGTGGACGAGTTGAGCGAGCGGGCCACCCGGGCCGGGGCGGTGAACACCCTGATCCGCCTCGCCGACGGTCGCCTGCGCGGCGACAACACCGACGGCGCCGGCCTGCTGCGGGACCTGACGGCGAACGCCGGGGTCGAGCTGCGCGGCAAGCGGGTTCTCCTGCTCGGCGCCGGCGGTGCGGTGCGTGGGGTGCTCGAACCCTTCCTCGGCGAGTGCCCGGCGGAGTTGCTGATCGCCAACCGCACGGCGCGGAAGGCCGTGGACCTGGCCGAGCGGTTCGCCGACCTCGGCGCGGTGCACGGCTGCGGTTTCGCCGAGGTCGAAGGGCCTTTCGACCTGATCGTCAACGGCACCTCGGCCA…	CTGCTCGGCCTCTCCGGCGGCGTGGACTCCTCGGTGGTCGCCGCGCTGCTGCACAAGGCCATCGGCGACCAACTGACCTGCGTGTTCGTCGACAACGGCCTGCTGCGCCTGCACGAAGGCGACCAGGTGATGGCCATGTTCGCCGAGAACATGGGCGTGAAGGTGATCCGCGCCAACGCCGAGGACAAGTTCCTCGGCCGCCTGGCCGGCGTCGCCGATCCGGAAGAGAAGCGCAAGATCATCGGCCGCACCTTCATCGAAGTCTTCGACGAAGAAGCCACCAAGCTGCAGGACGTGAAGTTCCTCGCCCAGGGCACCATCTACCCCGACGTGATCGAGTCGGCCGGCGCCAAGACCGGCAAGGCCCACGTGA	CTGCAGGAGGTCATCAAGCGCCTGGCGCTGGCCCGCTTCAACGTGGCTTTCCACCTGCGCCACAACGGCAAGACCATCTTCGCCCTGCACGAGGCGCGAGACGAGCTGGCCCGCGCGCGCCGGGTCGGCGCGGTGTGCGGCCAGGCATTCCTCGAGCAGGCGCTGCCGATCGAGGTCGAGCGCAACGGCCTGCACCTGTGGGGCTGGGTCGGCTTGCCGACCTTCTCCCGCAGCCAGCCGGACCTGCAGTACTTCTATGTGAACGGGCGCATGGTGCGCGACAAGCTGGTCGCCCACGCGGTGCGCCAGGCTTATCGCGACGTGCTGTACAACGGCCGGCATCCGACCTTCGTGCTGTTCTTCGAAGTCGATCCGGCGGTGGTGGACGTCAACGTGCAC…	ATGTTCCTCAACCTCGGCCCGAACCACCCGTCCGCCCACGGCGCGTTCCGCATCATCCTGCAACTGGACGGCGAGGAGATCATCGACTGCGTCCCGGAGATCGGCTACCACCACCGCGGCGCCGAGAAGATGGCCGAGCGCCAGTCCTGGCACAGTTTCATCCCCTACACCGACCGCATCGACTACCTCGGCGGGGTGATGAACAACCTGCCCTACGTACTCTCGGTGGAGAAGCTCGCCGGGATCAAGGTGCCGCAGCGGGTCGACGTGATCCGGATCATGATGGCGGAGTTCTTCCGTATCCTGAACCACCTGCTGTACCTGGGCACCTATATCCAGGACGTCGGCGCCATGACCCCGGTGTTC	CATCGTCCAGGCACGCCCGGAAACCGTGAAGAGCCGCGCCAGCGCCACGGTCATGGAGCGCTACCTGCTGAAAGAGAAGGGGACCGTCCTGGTGGAAGGACGTGCCATCGGCCAGCGCATCGGTGCCGGTCCGGTCAAGGTGATCAACGACGTGTCGGAAATGGACAAGGTCCAACCGGGTGACGTCCTGGTCTCCGACATGACCGACCCGGACTGGGAGCCGGTGATGAAGCGCGCCAGCGCCATCGTCACCAACCGCGGCGGGCGTACCTGCCACGCGGCGATCATCGCTCGCGAACTGGGCATCCCGGCGGTGGTCGGTTGCGGCAACGCCACCCAGATCCTGCAGGATGGGCAGGGGGTGACCGTT	TGTCGTGGGCAGCTCGCCGGAGGTGCTGGTACGGGTCGAGGATGGCCTGGTGACGGTGCGCCCGATCGCCGGTACCCGTCCGCGCGGGATCAACGAAGAGGCCGACCTGGCGCTGGAGCAGGATCTGCTGTCGGACGCCAAGGAGATCGCCGAGCACCTGATGCTGATCGACCTGGGGCGCAACGACGTGGGGCGGGTGTCCGACATCGGCGCGGTGAAGGTCACCGAAAAAATGGTGATCGAACGTTACTCCAACGTCATGCACATCGTGTCCAACGTCACCGGGCAATTGCGCGAGGGGCTCAGCGCGATGGACGCGCTGCGGGCGATCCTGCCGGCGGGTACGCTGTCCGGCGCGCCGAAGATCCGCGCCATGGAGATCATCGACGAGCTGGAGCC…	GGTCCGTTGGCCAACGGCGCCACCACCATTCTGTTCGAGGGCGTGCCGAACTACCCCGACGTGACCCGCGTGGCGAAAATCATCGACAAGCACAAGGTCAACATCCTCTACACCGCGCCGACCGCGATCCGCGCGATGATGGCCGAAGGCAAGGCGGCGGTGGCCGGTGCCGACGGTTCCAGCCTGCGTCTGCTCGGTTCGGTGGGCGAGCCGATCAACCCGGAAGCCTGGCAGTGGTACTACGAGACCGTCGGCCAGTCGCGCTGCCCGATCGTCGACACCTGGTGGCAGACCGAGACCGGCGCCTGCCTGATGACCCCGTTGCCGGGCGCCCATGCGATGAAGCCGGGCTCCGCGGCCAAGCCGTTCTTCGGCGTGGTCCCGGCGCTGATGTCACCG…	390	498	373	442	366	370	443	2882	TRUE
2453	P3866	GGCCCGCTGGCCAACGGCGCCACCACCATTCTGTTCGAGGGCGTGCCGAACTACCCCGACGTGACCCGCGTGGCGAAAATCATCGACAAGCACAAGGTCAACATCCTCTACACCGCGCCGACCGCGATCCGCGCGATGATGGCCGAAGGCAAGGCGGCGGTGGCCGGTGCCGACGGTTCCAGCCTGCGTCTGCTCGGTTCGGTGGGCGAGCCGATCAACCCGGAAGCCTGGCAGTGGTACTACGAGACCGTCGGCCAGTCGCGCTGCCCGATCGTCGACACCTGGTGGCAGACCGAGACCGGCGCCTGCCTGATGACCCCGCTGCCGGGCGCCCACGCGATGAAGCCGGGCTCTGCAGCCAAGCCGTTCTTCGGCGTGGTACCGGCACTG	ATGTCACCGTGCCGTTCAAGGAAGAGGCCTATCGTCTGGTGGACGAGTTGAGCGAGCGGGCCACCCGGGCCGGGGCGGTGAACACCCTGATCCGCCTCGCCGACGGTCGCCTGCGCGGCGACAACACCGACGGCGCCGGCCTGCTGCGGGACCTGACGGCGAACGCCGGGGTCGAGCTGCGCGGCAAGCGGGTTCTCCTGCTCGGCGCCGGCGGTGCGGTGCGTGGGGTGCTCGAACCCTTCCTCGGCGAGTGCCCGGCGGAGTTGCTGATCGCCAACCGCACGGCGCGGAAGGCCGTGGACCTGGCCGAGCGGTTCGCCGACCTCGGCGCGGTGCACGGCTGCGGTTTCGCCGAGGTCGAAGGGCCTTTCGACCTGATCGTCAACGGCACCTCGGCCA…	CTGCTCGGCCTCTCCGGCGGCGTGGACTCCTCGGTGGTCGCCGCGCTGCTGCACAAGGCCATCGGCGACCAACTGACCTGCGTGTTCGTCGACAACGGCCTGCTGCGCCTGCACGAAGGCGACCAGGTGATGGCCATGTTCGCCGAGAACATGGGCGTGAAGGTGATCCGCGCCAACGCCGAGGACAAGTTCCTCGGCCGCCTGGCCGGCGTCGCCGACCCGGAAGAGAAGCGCAAGATCATCGGCCGCACCTTCATCGAAGTCTTCGACGAAGAAGCCACCAAGCTGCAGGACGTGAAGTTCCTCGCCCAGGGCACCATCTACCCCGACGTGATCGAGTCGGCCGGCGCCAAGACCGGCAAGGCCCACGTGA	CTGCAGGAGGTCATCAAGCGCCTGGCGCTGGCCCGCTTCGACGTGGCTTTCCACCTGCGCCACAACGGCAAGACCATCTTCGCCCTGCACGAGGCGCGAGACGAGCTGGCCCGCGCGCGCCGGGTCGGCGCGGTGTGCGGCCAGGCATTCCTCGAGCAGGCGCTGCCGATCGAGGTCGAGCGCAACGGCCTGCACCTGTGGGGCTGGGTCGGCTTGCCGACCTTCTCCCGCAGCCAGCCGGACCTGCAGTACTTCTATGTGAACGGGCGCATGGTGCGCGACAAGCTGGTCGCCCACGCGGTGCGCCAGGCTTATCGCGACGTGCTGTACAACGGCCGGCATCCGACCTTCGTGCTGTTCTTCGAAGTCGATCCGGCGGTGGTGGACGTCAACGTGCAC…	ATGTTCCTCAACCTCGGCCCGAACCACCCGTCCGCCCACGGCGCGTTCCGCATCATCCTGCAACTGGACGGCGAGGAGATCATCGACTGCGTCCCGGAGATCGGCTACCACCACCGCGGCGCCGAGAAGATGGCCGAGCGCCAGTCCTGGCACAGTTTCATCCCCTACACCGACCGCATCGACTACCTCGGCGGGGTGATGAACAACCTGCCCTACGTACTCTCGGTGGAGAAGCTCGCAGGGATCAAGGTGCCGCAGCGGGTCGACGTGATCCGGATCATGATGGCGGAGTTCTTCCGTATCCTGAACCACCTGCTGTACCTGGGCACCTATATCCAAGACGTCGGCGCCATGACCCCGGTGTTC	CATCGTCCAGGCACGCCCGGAAACCGTGAAGAGCCGCGCCAGCGCCACGGTCATGGAGCGCTACCTGCTGAAAGAGAAGGGGACCGTCCTGGTGGAAGGGCGTGCCATCGGCCAGCGCATCGGTGCCGGTCCGGTCAAGGTGATCAACGACGTGTCGGAAATGGACAAGGTCCAACCGGGTGACGTCCTGGTCTCCGACATGACCGACCCGGACTGGGAGCCGGTGATGAAGCGCGCCAGCGCCATCGTCACCAACCGCGGCGGGCGTACCTGCCACGCGGCGATCATCGCTCGCGAACTGGGCATCCCGGCGGTGGTCGGTTGCGGCAACGCCACCCAGATCCTGCAGGATGGCCAGGGGGTGACCGTT	TGTCGTGGGCAGCTCGCCGGAGGTGCTGGTACGGGTCGAGGATGGCCTGGTGACGGTGCGCCCGATCGCCGGTACCCGTCCGCGCGGGATCAACGAAGAGGCCGACCTGGCACTGGAGCAGGATCTGCTGTCGGACGCCAAGGAGATCGCCGAGCACCTGATGCTGATCGACCTGGGGCGCAACGACGTGGGGCGGGTGTCCGATATCGGCGCGGTGAAGGTCACCGAAAAAATGGTGATCGAACGTTACTCCAACGTCATGCACATCGTGTCCAACGTCACCGGGCAATTGCGCGAGGGGCTCAGCGCGATGGACGCGCTGCGGGCGATTCTGCCGGCGGGCACTCTATCCGGCGCGCCGAAGATCCGCGCCATGGAGATCATCGACGAGCTGGAGCC…	GGCCCGCTGGCCAACGGCGCCACCACCATTCTGTTCGAGGGCGTGCCGAACTACCCCGACGTGACCCGCGTGGCGAAAATCATCGACAAGCACAAGGTCAACATCCTCTACACCGCGCCGACCGCGATCCGCGCGATGATGGCCGAAGGCAAGGCGGCGGTGGCCGGTGCCGACGGTTCCAGCCTGCGTCTGCTCGGTTCGGTGGGCGAGCCGATCAACCCGGAAGCCTGGCAGTGGTACTACGAGACCGTCGGCCAGTCGCGCTGCCCGATCGTCGACACCTGGTGGCAGACCGAGACCGGCGCCTGCCTGATGACCCCGCTGCCGGGCGCCCACGCGATGAAGCCGGGCTCTGCAGCCAAGCCGTTCTTCGGCGTGGTACCGGCACTGATGTCACCG…	390	498	373	442	366	370	443	2882	TRUE
2454	P3552	GGTCCGCTGGCCAACGGCGCCACCACCATTCTGTTCGAGGGCGTGCCGAACTACCCCGACGTGACCCGCGTGGCGAAAATCATCGACAAGCACAAGGTCAACATCCTCTACACCGCGCCGACCGCGATCCGCGCGATGATGGCCGAAGGCAAGGCGGCGGTGGCCGGTGCCGACGGTTCCAGCCTGCGTCTGCTCGGTTCGGTGGGCGAGCCGATCAACCCGGAAGCCTGGCAGTGGTACTACGAGACCGTCGGCCAGTCGCGCTGCCCGATCGTCGACACCTGGTGGCAGACCGAGACCGGCGCCTGCCTGATGACCCCGCTGCCGGGCGCCCACGCGATGAAGCCGGGCTCCGCGGCCAAGCCGTTCTTCGGCGTGGTCCCGGCGCTG	ATGTCACCGTGCCGTTCAAGGAAGAGGACTATCGTCTGGTGGACGAGTTGAGCGAGCGGGCCACCCGGGCCGGGGCGGTGAACACCCTGATCCGCCTCGCCGACGGTCGCCTGCGCGGCGACAACACCGACGGCGCCGGCCTGCTGCGGGACCTGACGGCGAACGCCGGGGTCGAGCTGCGCGGCAAGCGGGTTCTCCTGCTCGGCGCCGGCGGTGCGGTGCGTGGGGTGCTCGAACCCTTCCTCGGCGAGTGCCCGGCGGAGTTGCTGATCGCCAACCGCACGGCGCGGAAGGCCGTGGACCTGGCCGAGCGGTTCGCCGACCTCGGCGCGGTGCACGGCTGCGGTTTCGCCGAGGTCGAAGGGCCTTTCGACCTGATCGTCAACGGCACCTCGGCCA…	CTGCTCGGCCTCTCCGGCGGCGTGGACTCCTCGGTGGTCGCCGCGCTGCTGCACAAGGCCATCGGCGACCAACTGACCTGCGTGTTCGTCGACAACGGCCTGCTGCGCCTGCACGAAGGCGACCAGGTGATGGCCATGTTCGCCGAGAACATGGGCGTGAAGGTGATCCGCGCCAACGCCGAGGACAAGTTCCTCGGCCGCCTGGCCGGCGTCGCCGACCCGGAAGAGAAGCGCAAGATCATCGGCCGCACCTTCATCGAAGTCTTCGACGAAGAAGCCACCAAGCTGCAGGACGTGAAGTTCCTCGCCCAGGGCACCATCTACCCCGACGTGATCGAGTCGGCCGGCGCCAAGACCGGCAAGGCCCACGTGA	CTGCAGGAGGTCATCAAGCGCCTGGCGCTGGCCCGCTTCGATGTGGCTTTCCACCTGCGCCACAACGGCAAGACCATCTTCGCCCTGCACGAGGCGCGAGACGAGCTGGCCCGCGCGCGCCGGGTCGGCGCGGTGTGCGGCCAGGCATTCCTCGAGCAGGCGCTGCCGATCGAGGTCGAGCGCAACGGTCTGCACCTGTGGGGCTGGGTCGGCTTGCCGACCTTCTCCCGCAGCCAGCCGGACCTGCAGTACTTCTATGTGAACGGGCGCATGGTGCGCGACAAGCTGGTCGCCCACGCGGTGCGCCAGGCTTATCGCGACGTGCTGTACAACGGCCGGCATCCGACCTTCGTGCTGTTCTTCGAAGTCGATCCGGCGGTGGTGGACGTCAACGTGCAC…	ATGTTCCTCAACCTCGGCCCGAACCACCCGTCCGCCCACGGCGCGTTCCGCATCATCCTGCAGCTGGACGGCGAGGAGATCATCGACTGCGTCCCGGAGATCGGCTACCACCACCGCGGCGCCGAGAAGATGGCCGAGCGCCAGTCCTGGCACAGTTTCATTCCCTACACCGACCGCATCGACTACCTCGGCGGGGTGATGAACAACCTGCCCTACGTACTCTCGGTGGAGAAGCTCGCCGGGATCAAGGTGCCGCAGCGGGTCGACGTGATCCGGATCATGATGGCGGAGTTCTTCCGTATCCTGAACCACCTGCTGTACCTGGGCACCTATATCCAGGACGTCGGCGCCATGACCCCGGTGTTC	CATCGTCCAGGCACGCCCGGAAACCGTGAAGAGCCGCGCCAGCGCCACGGTCATGGAGCGCTACCTGCTGAAAGAGAAGGGGACCGTCCTGGTGGAAGGACGTGCCATCGGCCAGCGCATCGGTGCCGGTCCGGTCAAGGTGATCAACGACGTGTCGGAAATGGACAAGGTCCAACCGGGTGACGTCCTGGTCTCCGACATGACCGACCCGGACTGGGAGCCGGTGATGAAGCGCGCCAGCGCCATCGTCACCAACCGCGGCGGGCGCACCTGCCACGCGGCGATCATCGCTCGCGAACTGGGCATCCCGGCGGTGGTCGGTTGCGGCAATGCCACCCAGATCCTGCAGGATGGCCAGGGGGTGACCGTT	TGTCGTGGGCAGCTCGCCGGAGGTGCTGGTACGGGTCGAGGATGGCCTGGTGACGGTGCGCCCGATCGCCGGTACCCGTCCGCGCGGGATCAACGAAGAGGCCGACCTGGCACTGGAGCAGGATCTGCTGTCGGACGCCAAGGAGATCGCCGAGCACCTGATGCTGATCGACCTGGGGCGCAACGACGTGGGGCGGGTGTCCGATATCGGCGCGGTGAAGGTCACCGAAAAAATGGTGATCGAACGTTACTCCAACGTCATGCACATCGTGTCCAACGTCACCGGGCAATTGCGCGAGGGGCTTAGCGCGATGGACGCGCTGCGGGCGATTCTGCCGGCGGGCACTCTATCCGGCGCGCCGAAGATCCGCGCCATGGAGATCATCGACGAGCTGGAGCC…	GGTCCGCTGGCCAACGGCGCCACCACCATTCTGTTCGAGGGCGTGCCGAACTACCCCGACGTGACCCGCGTGGCGAAAATCATCGACAAGCACAAGGTCAACATCCTCTACACCGCGCCGACCGCGATCCGCGCGATGATGGCCGAAGGCAAGGCGGCGGTGGCCGGTGCCGACGGTTCCAGCCTGCGTCTGCTCGGTTCGGTGGGCGAGCCGATCAACCCGGAAGCCTGGCAGTGGTACTACGAGACCGTCGGCCAGTCGCGCTGCCCGATCGTCGACACCTGGTGGCAGACCGAGACCGGCGCCTGCCTGATGACCCCGCTGCCGGGCGCCCACGCGATGAAGCCGGGCTCCGCGGCCAAGCCGTTCTTCGGCGTGGTCCCGGCGCTGATGTCACCG…	390	498	373	442	366	370	443	2882	TRUE
2455	P3871	GGCCCGTTGGCCAACGGCGCCACCACCATTCTGTTCGAGGGCGTGCCGAACTACCCCGACGTGACCCGCGTGGCGAAGATCATCGACAAGCACAAGGTCAACATCCTCTACACCGCGCCGACCGCGATCCGCGCGATGATGGCCGAAGGCAAGGCGGCGGTGGCCGGTGCCGACGGTTCCAGCCTGCGTCTGCTCGGTTCGGTGGGCGAGCCGATCAACCCGGAAGCCTGGCAGTGGTACTACGAGACCGTCGGCCAGTCGCGCTGCCCGATCGTCGACACCTGGTGGCAGACCGAGACCGGCGCCTGCCTGATGACCCCGCTGCCGGGCGCCCACGCGATGAAGCCGGGCTCCGCGGCCAAGCCGTTCTTCGGCGTGGTTCCGGCACTG	ATGTCACCGTGCCGTTCAAGGAAGAGGCCTATCGTCTGGTGGACGAATTGAGCGAGCGGGCCACCCGGGCCGGGGCGGTGAACACCCTGATCCGCCTGGCCGACGGCCGCCTGCGCGGCGACAACACCGACGGCGCGGGCTTGCTGCGGGACCTGACGGCGAACGCCGGGGTCGAGCTGCGCGGCAAGCGGGTTCTCCTGCTCGGCGCCGGCGGTGCGGTGCGCGGGGTGCTCGAACCCTTCCTCGGCGAGTGCCCGGCGGAGTTGCTGATCGCCAACCGCACGGCGCGGAAGGCCGTGGATCTGGCCGAGCGGTTCGCCGATCTCGGCGCGGTGCGCGGCTGCGGTTTCGCCGAGGTCGAAGGGCCTTTCGACCTGGTCGTCAACGGCACCTCGGCCA…	CTGCTCGGCCTCTCCGGCGGCGTGGACTCCTCGGTGGTCGCCGCGCTGCTGCACAAGGCCATCGGCGACCAACTGACCTGCGTGTTCGTCGACAACGGCCTGCTGCGCCTGCACGAAGGCGACCAGGTGATGGCCATGTTCGCCGAGAACATGGGCGTGAAGGTGATCCGTGCCAACGCCGAGGACAAGTTCCTCGGCCGCCTGGCCGGCGTCGCCGATCCGGAAGAGAAGCGCAAGATCATCGGCCGCACCTTCATCGAAGTCTTCGACGAAGAAGCCACCAAGCTGCAGGACGTGAAGTTCCTCGCCCAGGGCACCATCTACCCCGACGTGATCGAGTCGGCCGGCGCCAAGACCGGCAAGGCCCACGTGA	CTGCAGGAAGTCATCAAGCGCCTGGCGCTGGCCCGTTTCGACGTGGCTTTCCACCTGCGCCACAACGGCAAGACCATCTTCGCCCTGCACGAGGCGCGAGACGAGCTGGCCCGCGCGCGCCGGGTCGGCGCGGTGTGCGGCCAGGCATTCCTCGAGCAGGCGCTGCCGATCGAGGTCGAGCGCAACGGTCTGCACCTGTGGGGCTGGGTCGGCTTGCCGACCTTCTCCCGCAGCCAGCCGGACCTGCAGTACTTCTATGTGAACGGGCGCATGGTGCGCGACAAGCTGGTCGCCCACGCGGTGCGCCAGGCTTATCGCGACGTGCTGTACAACGGCCGGCATCCGACCTTCGTGCTGTTCTTCGAAGTCGATCCGGCGGTGGTGGACGTCAACGTGCAC…	ATGTTCCTCAACCTCGGCCCGAACCACCCGTCCGCCCACGGCGCGTTCCGCATCATCCTGCAACTGGACGGCGAGGAGATCATCGACTGCGTCCCGGAGATCGGCTACCACCACCGCGGCGCCGAGAAGATGGCCGAGCGCCAGTCCTGGCACAGTTTCATCCCCTACACCGACCGCATCGACTACCTCGGCGGGGTGATGAACAACCTGCCCTACGTACTCTCGGTGGAGAAGCTCGCCGGGATCAAGGTGCCGCAGCGGGTCGACGTGATCCGGATCATGATGGCGGAGTTCTTCCGTATCCTGAACCACCTGCTGTACCTGGGCACCTATATCCAGGACGTCGGCGCCATGACCCCGGTGTTC	CATCGTCCAGGCACGCCCGGAAACCGTGAAGAGCCGCGCCAGCGCCACGGTCATGGAGCGCTACCTGCTGAAAGAGAAGGGGACCGTCCTGGTGGAAGGACGTGCCATCGGCCAGCGCATCGGTGCCGGTCCAGTCAAGGTGATCAACGACGTGTCGGAAATGGACAAGGTCCAACCGGGTGACGTCCTGGTCTCCGACATGACCGACCCGGACTGGGAGCCGGTGATGAAGCGCGCCAGCGCCATCGTCACCAACCGCGGCGGGCGTACCTGCCACGCGGCGATCATCGCTCGCGAACTGGGCATCCCGGCGGTGGTCGGTTGCGGCAACGCCACCCAGATCCTGCAGGATGGGCAGGGGGTGACCGTT	TGTCGTGGGCAGCTCGCCGGAGGTGCTGGTACGGGTCGAGGATGGCCTGGTCACGGTGCGCCCGATCGCCGGTACCCGTCCGCGCGGGATCAACGAAGAGGCCGACCTGGCGCTGGAGCAGGATCTGCTGTCGGACGCCAAGGAGATCGCCGAGCACCTGATGCTGATCGACCTGGGGCGCAACGACGTGGGGCGGGTGTCCGATATCGGCGCGGTGAAGGTCACCGAAAAAATGGTGATCGAACGTTACTCCAACGTCATGCACATCGTGTCCAACGTCACCGGGCAATTGCGCGAGGGGCTCAGCGCGATGGACGCGCTGCGGGCGATCCTGCCGGCGGGTACGCTGTCCGGCGCGCCGAAGATCCGCGCCATGGAGATCATCGACGAGCTGGAGCC…	GGCCCGTTGGCCAACGGCGCCACCACCATTCTGTTCGAGGGCGTGCCGAACTACCCCGACGTGACCCGCGTGGCGAAGATCATCGACAAGCACAAGGTCAACATCCTCTACACCGCGCCGACCGCGATCCGCGCGATGATGGCCGAAGGCAAGGCGGCGGTGGCCGGTGCCGACGGTTCCAGCCTGCGTCTGCTCGGTTCGGTGGGCGAGCCGATCAACCCGGAAGCCTGGCAGTGGTACTACGAGACCGTCGGCCAGTCGCGCTGCCCGATCGTCGACACCTGGTGGCAGACCGAGACCGGCGCCTGCCTGATGACCCCGCTGCCGGGCGCCCACGCGATGAAGCCGGGCTCCGCGGCCAAGCCGTTCTTCGGCGTGGTTCCGGCACTGATGTCACCG…	390	498	373	442	366	370	443	2882	TRUE
2456	P3719	GGCCCGCTGGCCAACGGCGCCACCACCATTCTGTTCGAGGGCGTGCCGAACTACCCCGACGTGACCCGCGTGGCGAAAATCATCGACAAGCACAAGGTCAACATCCTCTACACCGCGCCGACCGCGATCCGCGCGATGATGGCCGAAGGCAAGGCGGCGGTGGCCGGTGCCGACGGTTCCAGCCTGCGTCTGCTCGGTTCGGTGGGCGAGCCGATCAACCCGGAAGCCTGGCAGTGGTACTACGAGACCGTCGGCCAGTCGCGCTGCCCGATCGTCGACACCTGGTGGCAGACCGAGACCGGCGCCTGCCTGATGACCCCGCTGCCGGGCGCCCACGCGATGAAGCCGGGCTCTGCAGCCAAGCCGTTCTTCGGCGTGGTACCGGCACTG	ATGTCACCGTGCCGTTCAAGGAAGAGGACTATCGTCTGGTGGACGAGTTGAGCGAGCGGGCCACCCGGGCCGGGGCGGTGAACACCCTGATCCGCCTCGCCGACGGTCGCCTGCGCGGCGACAACACCGACGGCGCCGGCCTGCTGCGGGACCTGACGGCGAACGCCGGGGTCGAGCTGCGCGGCAAGCGGGTTCTCCTGCTCGGCGCCGGCGGTGCGGTGCGTGGGGTGCTCGAACCCTTCCTCGGCGAGTGCCCGGCGGAGTTGCTGATCGCCAACCGCACGGCGCGGAAGGCCGTGGACCTGGCCGAGCGGTTCGCCGACCTCGGCGCGGTGCACGGCTGCGGTTTCGCCGAGGTCGAAGGGCCTTTCGACCTGATCGTCAACGGCACCTCGGCCA…	CTGCTCGGCCTCTCCGGCGGCGTGGACTCCTCGGTGGTCGCCGCGCTGCTGCACAAGGCCATCGGCGACCAACTGACCTGCGTGTTCGTCGACAACGGCCTGCTGCGCCTGCACGAAGGCGACCAGGTGATGGCCATGTTCGCCGAGAACATGGGCGTGAAGGTGATCCGCGCCAACGCCGAGGACAAGTTCCTCGGCCGCCTGGCCGGCGTCGCCGACCCGGAAGAGAAGCGCAAGATCATCGGCCGCACCTTCATCGAAGTCTTCGACGAAGAAGCCACCAAGCTGCAGGACGTGAAGTTCCTCGCCCAGGGCACCATCTACCCCGACGTGATCGAGTCGGCCGGCGCCAAGACCGGCAAGGCCCACGTGA	CTGCAGGAGGTCATCAAGCGCCTGGCGCTGGCCCGCTTCGACGTGGCTTTCCACCTGCGCCACAACGGCAAGACCATCTTCGCCCTGCACGAGGCGCGAGACGAGCTGGCCCGCGCGCGCCGGGTCGGCGCGGTGTGCGGCCAGGCATTCCTCGAGCAGGCGCTGCCGATCGAGGTCGAGCGCAACGGCCTGCACCTGTGGGGCTGGGTCGGCTTGCCGACCTTCTCCCGCAGCCAGCCGGACCTGCAGTACTTCTATGTGAACGGGCGCATGGTGCGCGACAAGCTGGTCGCCCACGCGGTGCGCCAGGCTTATCGCGACGTGCTGTACAACGGCCGGCATCCGACCTTCGTGCTGTTCTTCGAAGTCGATCCGGCGGTGGTGGACGTCAACGTGCAC…	ATGTTCCTCAACCTCGGCCCGAACCACCCGTCCGCCCACGGCGCGTTCCGCATCATCCTGCAACTGGACGGCGAGGAGATCATCGACTGCGTCCCGGAGATCGGCTACCACCACCGCGGCGCCGAGAAGATGGCCGAGCGCCAGTCCTGGCACAGTTTCATCCCCTACACCGACCGCATCGACTACCTCGGCGGGGTGATGAACAACCTGCCCTACGTACTCTCGGTGGAGAAGCTCGCAGGGATCAAGGTGCCGCAGCGGGTCGACGTGATCCGGATCATGATGGCGGAGTTCTTCCGTATCCTGAACCACCTGCTGTACCTGGGCACCTATATCCAAGACGTCGGCGCCATGACCCCGGTGTTC	CATCGTCCAGGCACGCCCGGAAACCGTGAAGAGCCGCGCCAGCGCCACGGTCATGGAGCGCTACCTGCTGAAAGAGAAGGGGACCGTCCTGGTGGAAGGGCGTGCCATCGGCCAGCGCATCGGTGCCGGTCCGGTCAAGGTGATCAACGACGTGTCGGAAATGGACAAGGTCCAACCGGGTGACGTCCTGGTCTCCGACATGACCGACCCGGACTGGGAGCCGGTGATGAAGCGCGCCAGCGCCATCGTCACCAACCGCGGCGGGCGTACCTGCCACGCGGCGATCATCGCTCGCGAACTGGGCATCCCGGCGGTGGTCGGTTGCGGCAACGCCACCCAGATCCTGCAGGATGGCCAGGGGGTGACCGTT	TGTCGTGGGCAGCTCGCCGGAGGTGCTGGTACGGGTCGAGGATGGCCTGGTGACGGTGCGCCCGATCGCCGGTACCCGTCCGCGCGGGATCAACGAAGAGGCCGACCTGGCACTGGAGCAGGATCTGCTGTCGGACGCCAAGGAGATCGCCGAGCACCTGATGCTGATCGACCTGGGGCGCAACGACGTGGGGCGGGTGTCCGATATCGGCGCGGTGAAGGTCACCGAAAAAATGGTGATCGAACGTTACTCCAACGTCATGCACATCGTGTCCAACGTCACCGGGCAATTGCGCGAGGGGCTCAGCGCGATGGACGCGCTGCGGGCGATTCTGCCGGCGGGCACTCTATCCGGCGCGCCGAAGATCCGCGCCATGGAGATCATCGACGAGCTGGAGCC…	GGCCCGCTGGCCAACGGCGCCACCACCATTCTGTTCGAGGGCGTGCCGAACTACCCCGACGTGACCCGCGTGGCGAAAATCATCGACAAGCACAAGGTCAACATCCTCTACACCGCGCCGACCGCGATCCGCGCGATGATGGCCGAAGGCAAGGCGGCGGTGGCCGGTGCCGACGGTTCCAGCCTGCGTCTGCTCGGTTCGGTGGGCGAGCCGATCAACCCGGAAGCCTGGCAGTGGTACTACGAGACCGTCGGCCAGTCGCGCTGCCCGATCGTCGACACCTGGTGGCAGACCGAGACCGGCGCCTGCCTGATGACCCCGCTGCCGGGCGCCCACGCGATGAAGCCGGGCTCTGCAGCCAAGCCGTTCTTCGGCGTGGTACCGGCACTGATGTCACCG…	390	498	373	442	366	370	443	2882	TRUE
2457	P3666	GGCCCGTTGGCCAACGGCGCCACCACCATTCTGTTCGAGGGCGTACCGAACTACCCCGACGTGACCCGCGTGGCGAAGATCATCGACAAGCACAAGGTTAACATCCTCTACACCGCGCCGACCGCGATCCGCGCGATGATGGCCGAAGGCAAGGCGGCGGTGGCCGGTGCCGACGGTTCCAGCCTGCGTCTGCTCGGTTCGGTGGGCGAGCCGATCAACCCGGAAGCCTGGCAGTGGTACTACGAGACCGTCGGCCAGTCGCGCTGCCCGATCGTCGACACCTGGTGGCAGACCGAGACCGGCGCCTGCCTGATGACCCCGTTGCCGGGCGCCCATGCGATGAAGCCGGGCTCCGCGGCCAAGCCGTTCTTCGGCGTGGTCCCGGCGCTG	ATGTCACCGTGCCGTTCAAGGAAGAGGCCTATCGTCTGGTGGACGAATTGAGCGAGCGGGCCACCCGGGCCGGGGCGGTGAACACCCTGATCCGCCTGGCCGACGGTCGCCTGCGCGGCGACAACACCGACGGCGCGGGCTTGCTGCGGGACCTGACGGCGAACGCCGGGGTCGAGCTGCGCGGCAAGCGGGTTCTCCTGCTCGGCGCCGGCGGTGCGGTGCGCGGGGTGCTCGAACCCTTCCTCGGCGAGTGCCCGGCGGAGTTGCTGATCGCCAACCGCACGGCGCGGAAGGCCGTGGACCTGGCCGAGCGATTCGCCGATCTCGGCGCGGTGCGCGGCTGCGGTTTCGCCGAGGTCGAAGGGCCTTTCGACCTGGTCGTCAACGGCACCTCGGCCA…	CTGCTCGGCCTCTCCGGCGGCGTGGACTCCTCGGTGGTCGCCGCGCTGCTGCACAAGGCCATCGGCGACCAACTGACCTGCGTGTTCGTCGACAACGGCCTGCTGCGCCTGCACGAAGGCGACCAGGTGATGGCCATGTTCGCCGAGAACATGGGCGTGAAGGTGATCCGCGCCAACGCCGAGGACAAGTTCCTCGGCCGCCTGGCCGGCGTCGCCGATCCGGAAGAGAAGCGCAAGATCATCGGCCGCACCTTCATCGAAGTCTTCGACGAAGAAGCCACCAAGCTGCAGGACGTGAAGTTCCTCGCCCAGGGCACCATCTACCCCGACGTGATCGAGTCGGCCGGCGCCAAAACCGGCAAGGCCCACGTGA	CTGCAGGAAGTCATCAAGCGCCTGGCGCTGGCCCGTTTCGACGTGGCTTTCCACCTGCGCCACAACGGCAAGACCATCTTCGCCCTGCACGAGGCGCGAGACGAGCTGGCCCGCGCGCGCCGGGTCGGCGCGGTGTGCGGCCAGGCATTCCTCGAGCAGGCGCTGCCGATCGAGGTCGAGCGCAACGGCCTGCACCTGTGGGGCTGGGTCGGCTTGCCGACCTTCTCCCGCAGCCAGCCGGACCTGCAGTACTTCTATGTGAACGGGCGCATGGTGCGCGACAAGCTGGTCGCCCACGCGGTGCGCCAGGCTTATCGCGACGTGCTGTACAACGGCCGGCACCCGACCTTCGTGCTGTTCTTCGAAGTCGATCCGGCGGTGGTGGACGTCAACGTGCAC…	ATGTTCCTCAACCTCGGCCCGAACCACCCGTCCGCCCACGGCGCGTTCCGCATCATCCTGCAACTGGACGGCGAGGAGATCATCGACTGCGTCCCGGAGATCGGCTACCACCACCGCGGCGCCGAGAAGATGGCCGAGCGCCAGTCCTGGCACAGTTTCATCCCCTACACCGACCGCATCGACTACCTCGGCGGGGTGATGAACAACCTGCCCTACGTACTCTCGGTGGAGAAGCTCGCCGGGATCAAGGTGCCGCAGCGGGTCGACGTGATCCGGATCATGATGGCGGAGTTCTTCCGTATCCTGAACCACCTGCTGTACCTGGGCACCTATATCCAGGACGTCGGCGCCATGACCCCGGTGTTC	CATCGTCCAGGCACGCCCGGAAACCGTGAAGAGCCGCGCCAGCGCCACGGTCATGGAGCGCTACCTGCTGAAAGAGAAGGGGACCGTCCTGGTGGAAGGACGTGCCATCGGCCAGCGCATCGGTGCCGGTCCGGTCAAGGTGATCAACGACGTGTCGGAAATGGACAAGGTCCAACCGGGTGACGTCCTGGTCTCCGACATGACCGACCCGGACTGGGAGCCGGTGATGAAGCGCGCCAGCGCCATCGTCACCAACCGCGGCGGGCGTACCTGCCACGCGGCGATCATCGCTCGCGAACTGGGCATCCCGGCGGTGGTCGGTTGCGGCAACGCCACCCAGATCCTGCAGGATGGGCAGGGGGTGACCGTT	TGTCGTGGGCAGCTCGCCGGAGGTGCTGGTACGGGTCGAGGATGGCCTGGTGACGGTGCGCCCGATCGCCGGTACCCGTCCGCGCGGGATCAACGAAGAGGCCGACCTGGCGCTGGAGCAGGATCTGCTGTCGGACGCCAAGGAGATCGCCGAGCACCTGATGCTGATCGACCTGGGGCGCAACGACGTGGGGCGGGTGTCCGACATCGGCGCGGTGAAGGTCACCGAAAAAATGGTGATCGAACGTTACTCCAACGTCATGCACATCGTGTCCAACGTCACCGGGCAATTGCGCGAGGGGCTCAGCGCGATGGACGCGCTGCGGGCGATCCTGCCGGCGGGTACGCTGTCCGGCGCGCCGAAGATCCGCGCCATGGAGATCATCGACGAGCTGGAGCC…	GGCCCGTTGGCCAACGGCGCCACCACCATTCTGTTCGAGGGCGTACCGAACTACCCCGACGTGACCCGCGTGGCGAAGATCATCGACAAGCACAAGGTTAACATCCTCTACACCGCGCCGACCGCGATCCGCGCGATGATGGCCGAAGGCAAGGCGGCGGTGGCCGGTGCCGACGGTTCCAGCCTGCGTCTGCTCGGTTCGGTGGGCGAGCCGATCAACCCGGAAGCCTGGCAGTGGTACTACGAGACCGTCGGCCAGTCGCGCTGCCCGATCGTCGACACCTGGTGGCAGACCGAGACCGGCGCCTGCCTGATGACCCCGTTGCCGGGCGCCCATGCGATGAAGCCGGGCTCCGCGGCCAAGCCGTTCTTCGGCGTGGTCCCGGCGCTGATGTCACCG…	390	498	373	442	366	370	443	2882	TRUE
2458	P3890									0	0	0	0	0	0	0	0	TRUE
2459	P3877	GGCCCGTTGGCCAACGGCGCCACCACCATTCTGTTCGAGGGCGTGCCGAACTACCCCGACGTGACCCGCGTGGCGAAAATCATCGACAAGCACAAGGTCAACATCCTCTACACCGCGCCGACCGCGATCCGCGCGATGATGGCTGAAGGCAAGGCGGCGGTGGCCGGTGCCGACGGTTCCAGCCTGCGTCTGCTCGGTTCGGTGGGCGAGCCGATCAACCCGGAAGCGTGGCAGTGGTACTACGAGACCGTCGGCCAGTCGCGCTGCCCGATCGTCGACACCTGGTGGCAGACCGAGACCGGCGCCTGCCTGATGACCCCGTTGCCGGGCGCCCATGCGATGAAGCCGGGCTCCGCGGCCAAGCCGTTCTTCGGCGTGGTCCCGGCGCTG	ATGTCACCGTGCCGTTCAAGGAAGAGGCCTATCGTCTGGTGGACGAGTTGAGCGAGCGGGCCACCCGGGCCGGGGCGGTGAACACCCTGATCCGCCTCGCCGACGGTCGCCTGCGCGGCGACAACACCGACGGCGCCGGCCTGCTGCGGGACCTGACGGCGAACGCCGGGGTCGAGCTGCGCGGCAAGCGGGTTCTCCTGCTCGGCGCCGGCGGTGCGGTGCGTGGGGTGCTCGAACCCTTCCTCGGCGAGTGCCCGGCGGAGTTGCTGATCGCCAACCGCACGGCGCGGAAGGCCGTGGACCTGGCCGAGCGGTTCGCCGACCTCGGCGCGGTGCACGGCTGCGGTTTCGCCGAGGTCGAAGGGCCTTTCGACCTGATCGTCAACGGCACCTCGGCCA…	CTGCTAGGCCTCTCCGGCGGCGTGGACTCCTCGGTGGTCGCCGCGCTGCTGCACAAGGCCATCGGCGACCAACTGACCTGCGTGTTCGTCGACAACGGCCTGCTGCGCCTGCACGAAGGCGACCAGGTGATGGCCATGTTCGCCGAGAACATGGGCGTGAAGGTGATCCGCGCCAACGCCGAGGACAAGTTCCTCGGCCGCCTGGCCGGCGTCGCCGACCCGGAAGAGAAGCGCAAGATCATCGGCCGCACCTTCATCGAAGTTTTCGACGAAGAAGCCACCAAGCTGCAGGACGTGAAGTTCCTCGCCCAGGGCACCATCTACCCCGACGTGATCGAGTCGGCCGGCGCCAAGACCGGCAAGGCCCACGTGA	CTGCAGGAAGTCATCAAGCGCCTGGCGCTGGCCCGTTTCGACGTGGCTTTCCACCTGCGCCACAACGGCAAGACCATCTTCGCCCTGCACGAGGCGCGAGACGAGCTGGCCCGCGCGCGCCGGGTCGGCGCGGTGTGCGGCCAGGCATTCCTCGAGCAGGCGCTGCCGATCGAGGTCGAGCGCAACGGCCTGCACCTGTGGGGTTGGGTCGGCTTGCCGACCTTCTCTCGCAGCCAGCCGGACCTGCAGTACTTCTATGTGAACGGGCGCATGGTGCGCGACAAGCTGGTCGCCCACGCGGTGCGCCAGGCTTATCGCGACGTGCTGTACAACGGCCGGCATCCGACCTTCGTGCTGTTCTTCGAAGTCGATCCGGCGGTGGTGGACGTCAACGTGCAC…	ATGTTCCTCAACCTCGGCCCGAACCACCCGTCCGCCCACGGCGCGTTCCGCATCATCCTGCAACTGGACGGCGAGGAGATCATCGACTGCGTCCCGGAGATCGGCTACCACCACCGCGGCGCCGAGAAGATGGCCGAGCGCCAGTCCTGGCACAGTTTCATCCCCTACACCGACCGCATCGACTACCTCGGCGGGGTGATGAACAACCTGCCCTACGTACTCTCGGTGGAGAAGCTCGCCGGGATCAAGGTGCCGCAGCGGGTCGACGTGATCCGGATCATGATGGCGGAGTTCTTCCGTATCCTGAACCACCTGCTGTACCTGGGCACCTATATCCAGGACGTCGGCGCCATGACCCCGGTGTTC	CATCGTCCAGGCACGCCCGGAAACCGTGAAGAGCCGCGCCAGCGCCACGGTCATGGAGCGCTACCTGCTGAAAGAGAAGGGGACCGTCCTGGTGGAAGGGCGTGCCATCGGCCAGCGCATCGGTGCCGGTCCGGTCAAGGTGATCAACGACGTGTCGGAAATGGACAAGGTCCAACCGGGTGACGTCCTGGTCTCCGACATGACCGACCCGGACTGGGAGCCGGTGATGAAGCGCGCCAGCGCCATCGTCACCAACCGCGGCGGGCGTACCTGCCACGCGGCGATCATCGCTCGCGAACTAGGCATCCCGGCGGTGGTCGGTTGCGGCAACGCCACCCAGATCCTGCAGGATGGCCAGGGGGTGACCGTT	TGTCGTGGGCAGCTCGCCGGAGGTGCTGGTACGGGTCGAGGATGGCCTGGTGACGGTGCGCCCGATCGCCGGTACCCGTCCGCGCGGGATCAACGAAGAGGCCGACCTGGCACTGGAGCAGGATCTGCTGTCGGACGCCAAGGAGATCGCCGAGCACCTGATGCTGATCGACCTGGGGCGCAACGACGTGGGGCGGGTGTCCGATATCGGCGCGGTGAAGGTCACCGAAAAAATGGTGATCGAACGTTACTCCAACGTCATGCACATCGTGTCCAACGTCACCGGGCAATTGCGCGAGGGGCTCAGCGCGATGGACGCGCTGCGGGCGATTCTGCCGGCGGGCACTCTATCCGGCGCGCCGAAGATCCGCGCCATGGAGATCATCGACGAGCTGGAGCC…	GGCCCGTTGGCCAACGGCGCCACCACCATTCTGTTCGAGGGCGTGCCGAACTACCCCGACGTGACCCGCGTGGCGAAAATCATCGACAAGCACAAGGTCAACATCCTCTACACCGCGCCGACCGCGATCCGCGCGATGATGGCTGAAGGCAAGGCGGCGGTGGCCGGTGCCGACGGTTCCAGCCTGCGTCTGCTCGGTTCGGTGGGCGAGCCGATCAACCCGGAAGCGTGGCAGTGGTACTACGAGACCGTCGGCCAGTCGCGCTGCCCGATCGTCGACACCTGGTGGCAGACCGAGACCGGCGCCTGCCTGATGACCCCGTTGCCGGGCGCCCATGCGATGAAGCCGGGCTCCGCGGCCAAGCCGTTCTTCGGCGTGGTCCCGGCGCTGATGTCACCG…	390	498	373	442	366	370	443	2882	TRUE
2460	P3889									0	0	0	0	0	0	0	0	TRUE
2461	P3409	GGCTCGCTGGCCAACGGCGCCACCACCATTCTGTTCGAGGGCGTGCCGAACTACCCCGACGTGACCCGCGTGGCGAAAATCATCGACAAGCACAAGGTCAACATCCTCTACACCGCGCCGACCGCGATCCGCGCGATGATGGCCGAAGGCAAGGCGGCGGTGGCCGGTGCCGACGGTTCCAGCCTGCGTCTGCTCGGTTCGGTGGGCGAGCCGATCAACCCGGAAGCCTGGCAGTGGTACTACGAGACCGTCGGCCAGTCGCGCTGCCCGATCGTCGACACCTGGTGGCAGACCGAGACCGGCGCCTGCCTGATGACCCCGCTGCCGGGCGCCCATGCGATGAAGCCGGGCTCCGCGGCCAAGCCGTTCTTCGGCGTGGTCCCGGCGCTG	ATGTCACCGTGCCGTTCAAGGAAGAGGACTATCGTCTGGTGGACGAGTTGAGCGAGCGGGCCACCCGGGCCGGGGCGGTGAACACCCTGATCCGCCTCGCCGACGGTCGCCTGCGCGGCGACAACACCGACGGCGCCGGCCTGCTGCGGGACCTGACGGCGAACGCCGGGGTCGAGCTGCGCGGCAAGCGGGTTCTCCTGCTCGGCGCCGGCGGTGCGGTGCGTGGGGTGCTCGAACCCTTCCTCGGCGAGTGCCCGGCGGAGTTGCTGATCGCCAACCGCACGGCGCGGAAGGCCGTGGACCTGGCCGAGCGGTTCGCCGACCTCGGCGCGGTGCACGGCTGCGGTTTCGCCGAGGTCGAAGGGCCTTTCGACCTGATCGTCAACGGCACCTCGGCCA…	CTGCTCGGCCTCTCCGGCGGCGTGGACTCCTCGGTGGTCGCCGCGCTGCTGCACAAGGCCATCGGCGACCAACTGACCTGCGTGTTCGTCGACAACGGCCTGCTGCGCCTGCACGAAGGCGACCAGGTGATGGCCATGTTCGCCGAGAACATGGGCGTGAAGGTGATCCGCGCCAACGTCGAGGACAAGTTCCTCGGCCGCCTGGCCGGCGTCGCCGACCCGGAAGAGAAGCGCAAGATCATCGGCCGCACCTTCATCGAAGTCTTCGACGAAGAAGCCACCAAGCTGCAGGACGTGAAGTTCCTCGCCCAGGGCACCATCTACCCCGACGTGATCGAGTCGGCCGGCGCCAAGACCGGCAAGGCCCACGTGA	CTGCAGGAGGTCATCAAGCGCCTGGCGCTGGCCCGCTTCGACGTGGCTTTCCACCTGCGCCACAACGGCAAGACCATCTTCGCCCTGCACGAGGCGCGAGACGAGCTGGCCCGCGCGCGCCGGGTCGGCGCGGTGTGCGGCCAGGCATTCCTCGAGCAGGCGCTGCCGATCGAGGTCGAGCGCAACGGCCTGCACCTGTGGGGCTGGGTCGGCTTGCCGACCTTCTCCCGCAGCCAGCCGGACCTGCAGTACTTCTATGTGAACGGGCGCATGGTGCGCGACAAGCTGGTCGCCCACGCGGTGCGCCAGGCTTATCGCGACGTGCTGTACAACGGCCGGCATCCGACCTTCGTGCTGTTCTTCGAAGTCGATCCGGCGGTGGTGGACGTCAACGTGCAC…	ATGTTCCTCAACCTCGGCCCGAACCACCCGTCCGCCCACGGCGCGTTCCGCATCATCCTGCAACTGGACGGCGAGGAGATCATCGACTGCGTCCCGGAGATCGGCTACCACCACCGCGGCGCCGAGAAGATGGCCGAGCGCCAGTCCTGGCACAGTTTCATCCCCTACACCGACCGCATCGACTACCTCGGCGGGGTGATGAACAACCTGCCCTACGTACTCTCGGTGGAGAAGCTCGCCGGGATCAAGGTGCCCCAGCGGGTCGACGTGATCCGGATCATGATGGCGGAGTTCTTCCGTATCCTGAACCACCTGCTGTACCTGGGCACCTATATCCAGGACGTCGGCGCCATGACCCCGGTGTTC	CATCGTCCAGGCACGCCCGGAAACCGTGAAGAGCCGCGCCAGCGCCACGGTCATGGAGCGCTACCTGCTGAAAGAGAAGGGGACCGTCCTGGTGGAAGGGCGTGCCATCGGCCAGCGCATCGGTGCCGGTCCGGTCAAAGTGATCAACGACGTGTCGGAAATGGACAAGGTCCAACCGGGTGACGTCCTGGTCTCCGACATGACCGACCCGGACTGGGAGCCAGTGATGAAGCGCGCCAGCGCCATCGTCACCAACCGCGGCGGGCGCACCTGCCACGCGGCGATCATCGCTCGCGAACTGGGCATCCCGGCGGTGGTCGGTTGCGGCAACGCCACCCAGATCCTGCAGGATGGCCAGGGGGTGACCGTT	TGTCGTGGGCAGCTCGCCGGAGGTGCTGGTACGGGTCGAGGATGGCCTGGTGACGGTGCGCCCGATCGCCGGTACCCGTCCGCGCGGGATCAACGAAGAGGCCGACCTGGCACTGGAGCAGGATCTGCTGTCGGACGCCAAGGAGATCGCCGAGCACCTGATGCTGATCGACCTGGGGCGCAACGACGTGGGGCGGGTGTCCGATATCGGCGCGGTGAAGGTCACCGAAAAAATGGTGATCGAACGTTACTCCAACGTCATGCACATCGTGTCCAACGTCACCGGGCAATTGCGCGAGGGGCTCAGCGCGATGGACGCGCTGCGGGCGATTCTGCCGGCGGGCACTCTATCCGGCGCGCCGAAGATCCGCGCCATGGAGATCATCGACGAGCTGGAGCC…	GGCTCGCTGGCCAACGGCGCCACCACCATTCTGTTCGAGGGCGTGCCGAACTACCCCGACGTGACCCGCGTGGCGAAAATCATCGACAAGCACAAGGTCAACATCCTCTACACCGCGCCGACCGCGATCCGCGCGATGATGGCCGAAGGCAAGGCGGCGGTGGCCGGTGCCGACGGTTCCAGCCTGCGTCTGCTCGGTTCGGTGGGCGAGCCGATCAACCCGGAAGCCTGGCAGTGGTACTACGAGACCGTCGGCCAGTCGCGCTGCCCGATCGTCGACACCTGGTGGCAGACCGAGACCGGCGCCTGCCTGATGACCCCGCTGCCGGGCGCCCATGCGATGAAGCCGGGCTCCGCGGCCAAGCCGTTCTTCGGCGTGGTCCCGGCGCTGATGTCACCG…	390	498	373	442	366	370	443	2882	TRUE
2462	P3519	GGCCCGTTGGCCAACGGCGCCACCACCATTCTGTTCGAGGGCGTACCGAACTACCCCGACGTGACCCGCGTGGCGAAGATCATCGACAAGCACAAGGTCAACATCCTCTACACCGCGCCGACCGCGATCCGCGCGATGATGGCCGAAGGCAAGGCGGCGGTGGCCGGTGCCGACGGTTCCAGCCTGCGTCTGCTCGGTTCGGTGGGCGAGCCGATCAACCCGGAAGCCTGGCAGTGGTACTACGAGACGGTCGGCCAGTCGCGCTGCCCGATCGTCGACACCTGGTGGCAGACCGAGACCGGCGCCTGCCTGATGACCCCGCTGCCGGGCGCCCACGCGATGAAGCCGGGCTCCGCGGCCAAGCCGTTCTTCGGCGTGGTCCCGGCACTG	ATGTCACCGTGCCGTTCAAGGAAGAGGCCTATCGTCTGGTGGACGAATTGAGCGAGCGGGCCACCCGGGCCGGGGCGGTGAACACCCTGATCCGCCTGGCCGACGGTCGCCTGCGCGGCGACAACACCGACGGCGCGGGCTTGCTGCGGGACCTGACGGCGAACGCCGGGGTCGAGCTGCGCGGCAAGCGGGTTCTCCTGCTCGGCGCCGGCGGTGCGGTGCGCGGGGTGCTCGAACCCTTCCTCGGCGAGTGCCCGGCGGAGCTGCTGATCGCCAACCGCACGGCGCGGAAGGCCGTGGATCTGGCCGAGCGGTTCGCCGATCTCGGCGCGGTGCGCGGCTGCGGTTTCGCCGAGGTCGAAGGGCCTTTCGACCTGGTCGTCAACGGCACCTCGGCCA…	CTGCTCGGCCTCTCCGGCGGCGTGGACTCCTCGGTGGTCGCCGCGCTGCTGCACAAGGCCATCGGCGACCAACTGACCTGCGTGTTCGTCGACAACGGCCTGCTGCGCCTGCACGAAGGCGACCAGGTGATGGCCATGTTCGCCGAGAACATGGGCGTGAAGGTGATCCGCGCCAACGCCGAGGACAAGTTCCTCGGTCGCCTGGCCGGCGTCGCCGACCCGGAAGAGAAGCGCAAGATCATCGGCCGCACCTTCATCGAAGTCTTCGACGAAGAAGCCACCAAGCTGCAGGACGTGAAGTTCCTCGCCCAGGGCACCATCTACCCCGACGTGATCGAGTCGGCCGGCGCCAAGACCGGCAAGGCCCACGTGA	CTGCAGGAGGTCATCAAGCGCCTGGCGCTGGCCCGCTTCGACGTGGCTTTCCACCTGCGCCACAACGGCAAGACCATCTTCGCCCTGCACGAGGCGCGAGACGAGCTGGCCCGCGCGCGCCGGGTCGGCGCGGTGTGCGGCCAGGCATTCCTCGAGCAGGCGCTGCCGATCGAGGTCGAGCGCAACGGCCTGCACCTGTGGGGCTGGGTCGGCTTGCCGACCTTCTCCCGCAGCCAGCCGGACCTGCAGTACTTCTATGTGAACGGGCGCATGGTGCGCGACAAGCTGGTCGCCCACGCGGTGCGCCAGGCTTATCGCGACGTGCTGTACAACGGCCGGCATCCGACCTTCGTGCTGTTCTTCGAAGTCGATCCGGCGGTGGTGGACGTCAACGTGCAC…	ATGTTCCTCAACCTCGGCCCGAACCACCCGTCCGCCCACGGCGCGTTCCGCATCATCCTGCAACTGGACGGCGAGGAGATCATCGACTGCGTCCCGGAGATCGGCTACCACCACCGCGGCGCCGAGAAGATGGCCGAGCGCCAGTCCTGGCACAGTTTCATCCCCTACACCGACCGCATCGACTACCTCGGCGGGGTGATGAACAACCTGCCCTACGTACTCTCGGTGGAGAAGCTCGCCGGGATCAAGGTGCCGCAGCGGGTCGACGTGATCCGGATCATGATGGCGGAGTTCTTCCGTATCCTGAACCACCTGCTGTACCTGGGCACCTATATCCAGGACGTCGGCGCCATGACCCCGGTGTTC	CATCGTCCAGGCACGCCCGGAAACCGTGAAGAGCCGCGCCAGCGCCACGGTCATGGAGCGCTACCTGCTGAAAGAGAAGGGGACCGTCCTGGTGGAAGGACGTGCCATCGGCCAGCGCATCGGTGCCGGTCCAGTCAAGGTGATCAACGACGTGTCGGAAATGGACAAGGTCCAACCGGGTGACGTCCTGGTCTCCGACATGACCGACCCGGACTGGGAGCCGGTGATGAAGCGCGCCAGCGCCATCGTCACCAACCGCGGCGGGCGTACCTGCCACGCGGCGATCATCGCTCGCGAACTGGGCATCCCGGCGGTGGTCGGTTGCGGCAATGCCACCCAGATCCTGCAGGATGGCCAGGGGGTGACCGTT	TGTCGTGGGTAGCTCGCCGGAGGTGCTGGTACGGGTCGAGGATGGCCTGGTCACGGTGCGCCCGATCGCCGGTACCCGTCCGCGCGGGATCAACGAAGAGGCCGACCTGGCGCTGGAGCAGGATCTGCTGTCGGACGCCAAGGAGATCGCCGAGCACCTGATGCTGATCGACCTGGGGCGCAACGACGTGGGGCGGGTGTCCGACATCGGCGCGGTGAAGGTCACCGAAAAAATGGTGATCGAACGTTACTCCAACGTCATGCACATCGTGTCCAACGTCACCGGGCAATTGCGCGAGGGGCTCAGCGCGATGGACGCGCTGCGGGCGATCCTGCCGGCGGGTACGCTGTCCGGCGCGCCGAAGATCCGCGCCATGGAGATCATCGACGAGCTGGAGCC…	GGCCCGTTGGCCAACGGCGCCACCACCATTCTGTTCGAGGGCGTACCGAACTACCCCGACGTGACCCGCGTGGCGAAGATCATCGACAAGCACAAGGTCAACATCCTCTACACCGCGCCGACCGCGATCCGCGCGATGATGGCCGAAGGCAAGGCGGCGGTGGCCGGTGCCGACGGTTCCAGCCTGCGTCTGCTCGGTTCGGTGGGCGAGCCGATCAACCCGGAAGCCTGGCAGTGGTACTACGAGACGGTCGGCCAGTCGCGCTGCCCGATCGTCGACACCTGGTGGCAGACCGAGACCGGCGCCTGCCTGATGACCCCGCTGCCGGGCGCCCACGCGATGAAGCCGGGCTCCGCGGCCAAGCCGTTCTTCGGCGTGGTCCCGGCACTGATGTCACCG…	390	498	373	442	366	370	443	2882	TRUE
2463	P3907	GGTCCGTTGGCCAACGGCGCCACCACCATTCTGTTCGAGGGCGTACCGAACTACCCCGACGTGACCCGCGTGGCGAAGATCATCGACAAGCACAAGGTCAACATCCTCTACACCGCGCCGACCGCGATCCGCGCGATGATGGCCGAAGGCAAGGCGGCGGTGGCCGGTGCCGACGGTTCCAGCCTGCGTCTGCTCGGTTCGGTGGGCGAGCCGATCAACCCGGAAGCCTGGCAGTGGTACTACGAGACCGTCGGCCAGTCGCGCTGCCCGATCGTCGACACCTGGTGGCAGACCGAGACCGGCGCCTGCCTGATGACCCCGTTGCCGGGCGCCCATGCGATGAAGCCGGGCTCCGCGGCCAAGCCGTTCTTCGGCGTGGTCCCGGCGCTG	ATGTCACCGTGCCGTTCAAGGAAGAGGCCTATCGTCTGGTGGACGAATTGAGCGAGCGGGCCACCCGGGCCGGGGCGGTGAACACCCTGATCCGCCTGGCCGACGGTCGCCTGCGCGGCGACAACACCGACGGCGCGGGCTTGCTGCGGGACCTGACGGCGAACGCCGGGGTCGAGCTGCGCGGCAAGCGGGTTCTCCTGCTCGGCGCCGGCGGTGCGGTGCGCGGGGTGCTCGAACCCTTCCTCGGCGAGTGCCCGGCGGAGTTGCTGATCGCCAACCGCACGGCGCGGAAGGCCGTGGACCTGGCCGAGCGATTCGCCGATCTCGGCGCGGTGCGCGGCTGCGGTTTCGCCGAGGTCGAAGGGCCTTTCGACCTGGTCGTCAACGGCACCTCGGCCA…	CTGCTCGGCCTCTCCGGTGGCGTGGACTCCTCGGTGGTCGCCGCGCTGCTGCACAAGGCCATCGGCGACCAACTGACCTGCGTGTTCGTCGACAACGGCCTGCTGCGTCTGCACGAAGGCGACCAGGTGATGGCCATGTTCGCCGAGAACATGGGCGTGAAGGTGATCCGCGCCAACGCCGAGGACAAGTTCCTCGGTCGCCTGGCCGGCGTCGCCGACCCGGAAGAGAAGCGCAAGATCATCGGCCGCACCTTCATCGAAGTCTTCGACGAAGAAGCCACCAAGCTGCAGGACGTGAAGTTCCTCGCCCAGGGCACCATCTACCCCGACGTGATCGAGTCGGCCGGCGCCAAGACCGGCAAGGCCCATGTGA	CTGCAGGAAGTCATCAAGCGCCTGGCGCTGGCCCGTTTCGACGTGGCTTTCCACCTGCGCCACAACGGCAAGACCATCTTCGCCCTGCACGAGGCGCGAGACGAGCTGGCCCGCGCGCGCCGGGTCGGCGCGGTGTGCGGCCAGGCATTCCTCGAGCAGGCGCTGCCGATTGAGGTCGAGCGCAACGGCCTGCACCTGTGGGGCTGGGTCGGCTTGCCGACCTTCTCCCGCAGCCAGCCGGACCTGCAGTACTTCTATGTGAACGGGCGCATGGTGCGCGACAAGCTGGTCGCCCACGCGGTGCGCCAGGCTTATCGCGACGTGCTGTACAACGGCCGGCATCCGACCTTCGTGCTGTTCTTCGAAGTCGATCCGGCGGTGGTGGACGTCAACGTGCAC…	ATGTTCCTCAACCTCGGCCCGAACCACCCGTCCGCCCACGGCGCGTTCCGCATCATCCTGCAACTGGACGGCGAGGAGATCATCGACTGCGTCCCGGAGATCGGCTACCACCACCGCGGCGCCGAGAAGATGGCCGAGCGCCAGTCCTGGCACAGTTTCATCCCCTACACCGACCGCATCGACTACCTCGGCGGGGTGATGAACAACCTGCCCTACGTACTCTCGGTGGAGAAGCTCGCCGGGATCAAGGTGCCGCAGCGGGTCGACGTGATCCGGATCATGATGGCGGAGTTCTTCCGTATCCTGAACCACCTGCTGTACCTGGGCACCTATATCCAGGACGTCGGCGCCATGACCCCGGTGTTC	CATCGTCCAGGCACGCCCGGAAACCGTGAAGAGCCGCGCCAGCGCCACGGTCATGGAGCGCTACCTGCTGAAAGAGAAGGGGACCGTCCTGGTGGAAGGACGTGCCATCGGCCAGCGCATCGGTGCCGGTCCGGTCAAGGTGATCAACGACGTGTCGGAAATGGACAAGGTCCAACCGGGTGACGTCCTGGTCTCCGACATGACCGACCCGGACTGGGAGCCGGTGATGAAGCGCGCCAGCGCCATCGTCACCAACCGCGGCGGGCGCACCTGCCACGCGGCGATCATCGCTCGCGAACTGGGCATCCCGGCGGTGGTCGGTTGCGGCAATGCCACCCAGATCCTGCAGGATGGCCAGGGGGTGACCGTT	TGTCGTGGGTAGCTCGCCGGAGGTGCTGGTACGGGTCGAGGATGGCCTGGTCACGGTGCGCCCGATCGCCGGTACCCGTCCGCGCGGGATCAACGAAGAGGCCGACCTGGCGCTGGAGCAGGATCTGCTGTCGGACGCCAAGGAGATCGCCGAGCACCTGATGCTGATCGACCTGGGGCGCAACGACGTGGGGCGGGTGTCCGATATCGGCGCGGTGAAGGTCACCGAAAAAATGGTGATCGAACGTTACTCCAACGTCATGCACATCGTGTCCAACGTCACCGGGCAATTGCGCGAGGGGCTCAGCGCGATGGACGCGCTGCGGGCGATCCTGCCGGCGGGTACGCTGTCCGGCGCGCCGAAGATCCGCGCCATGGAGATCATCGACGAGCTGGAGCC…	GGTCCGTTGGCCAACGGCGCCACCACCATTCTGTTCGAGGGCGTACCGAACTACCCCGACGTGACCCGCGTGGCGAAGATCATCGACAAGCACAAGGTCAACATCCTCTACACCGCGCCGACCGCGATCCGCGCGATGATGGCCGAAGGCAAGGCGGCGGTGGCCGGTGCCGACGGTTCCAGCCTGCGTCTGCTCGGTTCGGTGGGCGAGCCGATCAACCCGGAAGCCTGGCAGTGGTACTACGAGACCGTCGGCCAGTCGCGCTGCCCGATCGTCGACACCTGGTGGCAGACCGAGACCGGCGCCTGCCTGATGACCCCGTTGCCGGGCGCCCATGCGATGAAGCCGGGCTCCGCGGCCAAGCCGTTCTTCGGCGTGGTCCCGGCGCTGATGTCACCG…	390	498	373	442	366	370	443	2882	TRUE
2464	P3450	GGCCCGTTGGCCAACGGCGCCACCACCATTCTGTTCGAGGGCGTGCCGAACTACCCCGACGTGACCCGCGTGGCGAAGATCATCGACAAGCACAAGGTCAACATCCTCTACACCGCGCCGACCGCGATCCGCGCGATGATGGCCGAAGGCAAGGCGGCGGTGGCCGGTGCCGACGGTTCCAGCCTGCGTCTGCTCGGTTCGGTGGGCGAGCCGATCAACCCGGAAGCCTGGCAGTGGTACTACGAGACCGTCGGCCAGTCGCGCTGCCCGATCGTCGACACCTGGTGGCAGACCGAGACCGGCGCCTGCCTGATGACCCCGCTGCCGGGCGCCCACGCGATGAAGCCGGGCTCCGCGGCCAAGCCGTTCTTCGGCGTGGTTCCGGCACTG	ATGTCACCGTGCCGTTCAAGGAAGAGGCCTATCGTCTGGTGGACGAATTGAGCGAGCGGGCCACCCGGGCCGGGGCGGTGAACACCCTGATCCGCCTGGCCGACGGCCGCCTGCGCGGCGACAACACCGACGGCGCGGGCTTGCTGCGGGACCTGACGGCGAACGCCGGGGTCGAGCTGCGCGGCAAGCGGGTTCTCCTGCTCGGCGCCGGCGGTGCGGTGCGCGGGGTGCTCGAACCCTTCCTCGGCGAGTGCCCGGCGGAGTTGCTGATCGCCAACCGCACGGCGCGGAAGGCCGTGGATCTGGCCGAGCGGTTCGCCGATCTCGGCGCGGTGCGCGGCTGCGGTTTCGCCGAGGTCGAAGGGCCTTTCGACCTGGTCGTCAACGGCACCTCGGCCA…	CTGCTCGGCCTCTCCGGCGGCGTGGACTCCTCGGTGGTCGCCGCGCTGCTGCACAAGGCCATCGGCGACCAACTGACCTGCGTGTTCGTCGACAACGGCCTGCTGCGCCTGCACGAAGGCGACCAGGTGATGGCCATGTTCGCCGAGAACATGGGCGTGAAGGTGATCCGTGCCAACGCCGAGGACAAGTTCCTCGGCCGCCTGGCCGGCGTCGCCGATCCGGAAGAGAAGCGCAAGATCATCGGCCGCACCTTCATCGAAGTCTTCGACGAAGAAGCCACCAAGCTGCAGGACGTGAAGTTCCTCGCCCAGGGCACCATCTACCCCGACGTGATCGAGTCGGCCGGCGCCAAGACCGGCAAGGCCCACGTGA	CTGCAGGAAGTCATCAAGCGCCTGGCGCTGGCCCGTTTCGACGTGGCTTTCCACCTGCGCCACAACGGCAAGACCATCTTCGCCCTGCACGAGGCGCGAGACGAGCTGGCCCGCGCGCGCCGGGTCGGCGCGGTGTGCGGCCAGGCATTCCTCGAGCAGGCGCTGCCGATCGAGGTCGAGCGCAACGGTCTGCACCTGTGGGGCTGGGTCGGCTTGCCGACCTTCTCCCGCAGCCAGCCGGACCTGCAGTACTTCTATGTGAACGGGCGCATGGTGCGCGACAAGCTGGTCGCCCACGCGGTGCGCCAGGCTTATCGCGACGTGCTGTACAACGGCCGGCATCCGACCTTCGTGCTGTTCTTCGAAGTCGATCCGGCGGTGGTGGACGTCAACGTGCAC…	ATGTTCCTCAACCTCGGCCCGAACCACCCGTCCGCCCACGGCGCGTTCCGCATCATCCTGCAACTGGACGGCGAGGAGATCATCGACTGCGTCCCGGAGATCGGCTACCACCACCGCGGCGCCGAGAAGATGGCCGAGCGCCAGTCCTGGCACAGTTTCATCCCCTACACCGACCGCATCGACTACCTCGGCGGGGTGATGAACAACCTGCCCTACGTACTCTCGGTGGAGAAGCTCGCCGGGATCAAGGTGCCGCAGCGGGTCGACGTGATCCGGATCATGATGGCGGAGTTCTTCCGTATCCTGAACCACCTGCTGTACCTGGGCACCTATATCCAGGACGTCGGCGCCATGACCCCGGTGTTC	CATCGTCCAGGCACGCCCGGAAACCGTGAAGAGCCGCGCCAGCGCCACGGTCATGGAGCGCTACCTGCTGAAAGAGAAGGGGACCGTCCTGGTGGAAGGACGTGCCATCGGCCAGCGCATCGGTGCCGGTCCAGTCAAGGTGATCAACGACGTGTCGGAAATGGACAAGGTCCAACCGGGTGACGTCCTGGTCTCCGACATGACCGACCCGGACTGGGAGCCGGTGATGAAGCGCGCCAGCGCCATCGTCACCAACCGCGGCGGGCGTACCTGCCACGCGGCGATCATCGCTCGCGAACTGGGCATCCCGGCGGTGGTCGGTTGCGGCAACGCCACCCAGATCCTGCAGGATGGGCAGGGGGTGACCGTT	TGTCGTGGGCAGCTCGCCGGAGGTGCTGGTACGGGTCGAGGATGGCCTGGTCACGGTGCGCCCGATCGCCGGTACCCGTCCGCGCGGGATCAACGAAGAGGCCGACCTGGCGCTGGAGCAGGATCTGCTGTCGGACGCCAAGGAGATCGCCGAGCACCTGATGCTGATCGACCTGGGGCGCAACGACGTGGGGCGGGTGTCCGATATCGGCGCGGTGAAGGTCACCGAAAAAATGGTGATCGAACGTTACTCCAACGTCATGCACATCGTGTCCAACGTCACCGGGCAATTGCGCGAGGGGCTCAGCGCGATGGACGCGCTGCGGGCGATCCTGCCGGCGGGTACGCTGTCCGGCGCGCCGAAGATCCGCGCCATGGAGATCATCGACGAGCTGGAGCC…	GGCCCGTTGGCCAACGGCGCCACCACCATTCTGTTCGAGGGCGTGCCGAACTACCCCGACGTGACCCGCGTGGCGAAGATCATCGACAAGCACAAGGTCAACATCCTCTACACCGCGCCGACCGCGATCCGCGCGATGATGGCCGAAGGCAAGGCGGCGGTGGCCGGTGCCGACGGTTCCAGCCTGCGTCTGCTCGGTTCGGTGGGCGAGCCGATCAACCCGGAAGCCTGGCAGTGGTACTACGAGACCGTCGGCCAGTCGCGCTGCCCGATCGTCGACACCTGGTGGCAGACCGAGACCGGCGCCTGCCTGATGACCCCGCTGCCGGGCGCCCACGCGATGAAGCCGGGCTCCGCGGCCAAGCCGTTCTTCGGCGTGGTTCCGGCACTGATGTCACCG…	390	498	373	442	366	370	443	2882	TRUE
2465	P3752	GGCCCGTTGGCCAACGGCGCCACCACCATTCTGTTCGAGGGCGTACCGAACTACCCCGACGTGACCCGCGTGGCGAAGATCATGGACAAGCACAAGGTCAACATCCTCTACACCGCGCCGACCGCGATCCGCGCGATGATGGCCGAAGGCAAGGCGGCGGTGGCCGGTGCCGACGGTTCCAGCCTGCGTCTGCTCGGTTCGGTGGGCGAGCCGATCAACCCGGAAGCCTGGCAGTGGTACTACGAGACGGTCGGCCAGTCGCGCTGCCCGATCGTCGACACCTGGTGGCAGACCGAGACCGGCGCCTGCCTGATGACCCCGCTGCCGGGCGCCCACGCGATGAAGCCGGGCTCCGCGGCCAAGCCGTTCTTCGGCGTGGTCCCGGCACTG	ATGTCACCGTGCCGTTCAAGGAAGAGGCCTATCGTCTGGTGGACGAATTGAGCGAGCGGGCCACCCGGGCCGGGGCGGTGAACACCCTGATCCGCCTGGCCGACGGCCGCCTGCGCGGCGACAACACCGACGGCGCGGGCTTGCTGCGGGACCTGACGGCGAACGCCGGGGTCGAGCTGCGCGGCAAGCGGGTTCTCCTGCTCGGCGCCGGCGGTGCGGTGCGCGGGGTGCTCGAACCCTTCCTCGGCGAGTGCCCGGCGGAGTTGCTGATCGCCAACCGCACGGCGCGGAAGGCCGTGGATCTGGCCGAGCGGTTCGCCGATCTCGGCGCGGTGCGCGGCTGCGGTTTCGCCGAGGTCGAAGGGCCTTTCGACCTGGTCGTCAACGGCACCTCGGCCA…	CTGCTCGGCCTCTCCGGCGGCGTGGACTCCTCGGTGGTCGCCGCGCTGCTGCACAAGGCCATCGGCGACCAACTGACCTGCGTGTTCGTCGACAACGGCCTGCTGCGCCTGCACGAAGGCGACCAGGTGATGGCCATGTTCGCCGAGAACATGGGCGTGAAGGTGATCCGCGCCAACGCCGAGGACAAGTTCCTCGGCCGCCTGGCCGGCGTCGCCGATCCGGAAGAGAAGCGCAAGATCATCGGCCGCACCTTCATCGAAGTCTTCGACGAAGAAGCCACCAAGCTGCAGGACGTGAAGTTCCTCGCCCAGGGCACCATCTACCCCGACGTGATCGAGTCGGCCGGCGCCAAGACCGGCAAGGCCCACGTGA	CTGCAGGAGGTCATCAAGCGCCTGGCGCTGGCCCGTTTCGACGTGGCTTTCCACCTGCGCCACAACGGCAAGACCATCTTCGCCCTGCACGAGGCGCGAGACGAGCTGGCCCGCGCGCGCCGGGTCGGCGCGGTGTGCGGCCAGGCATTCCTCGAGCAGGCGCTGCCGATCGAGGTCGAGCGCAACGGCCTGCACCTGTGGGGCTGGGTCGGCTTGCCGACCTTCTCCCGCAGCCAGCCGGACCTGCAGTACTTCTATGTGAACGGGCGCATGGTGCGCGACAAGCTGGTCGCCCACGCGGTGCGCCAGGCTTATCGCGACGTGCTGTACAACGGCCGGCATCCGACCTTCGTGCTGTTCTTCGAAGTCGATCCGGCGGTGGTGGACGTCAACGTGCAC…	ATGTTCCTCAACCTCGGCCCGAACCACCCGTCCGCCCACGGCGCGTTCCGCATCATCCTGCAACTGGACGGTGAGGAGATCATCGACTGCGTCCCGGAGATCGGCTACCACCACCGCGGCGCCGAGAAGATGGCCGAGCGCCAGTCCTGGCACAGTTTCATCCCCTACACCGACCGCATCGACTACCTCGGCGGGGTGATGAACAACCTGCCCTACGTACTCTCGGTGGAGAAGCTCGCCGGGATCAAGGTGCCGCAGCGGGTCGACGTGATCCGGATCATGATGGCGGAGTTCTTCCGTATCCTGAACCACCTGCTGTACCTGGGCACCTATATCCAGGACGTCGGCGCCATGACCCCGGTGTTC	CATCGTCCAGGCACGCCCGGAAACCGTGAAGAGCCGCGCCAGCGCCACGGTCATGGAGCGCTACCTGCTGAAAGAGAAGGGGACCGTCCTGGTGGAAGGACGTGCCATCGGCCAGCGCATCGGTGCCGGTCCGGTCAAGGTGATCAACGACGTGTCGGAAATGGACAAGGTCCAACCGGGTGACGTCCTGGTCTCCGACATGACCGACCCGGACTGGGAGCCGGTGATGAAGCGCGCCAGCGCCATCGTCACCAACCGCGGCGGGCGTACCTGCCACGCGGCGATCATCGCTCGCGAACTGGGCATCCCGGCGGTGGTCGGTTGCGGCAACGCCACCCAGATCCTGCAGGATGGGCAGGGGGTGACCGTT	TGTCGTGGGTAGCTCGCCGGAGGTGCTGGTACGGGTCGAGGATGGCCTGGTCACGGTGCGCCCGATCGCCGGCACCCGTCCGCGCGGGATCAACGAAGAGGCCGACCTGGCGCTGGAGCAGGATCTGCTGTCGGACGCCAAGGAGATCGCCGAGCACCTGATGCTGATCGACCTGGGGCGCAACGACGTGGGGCGGGTGTCCGATATCGGCGCGGTGAAGGTCACCGAAAAAATGGTGATCGAACGTTACTCCAACGTCATGCACATCGTGTCCAACGTCACCGGGCAATTGCGCGAGGGGCTCAGCGCGATGGACGCGCTGCGGGCGATCCTGCCGGCGGGTACGCTGTCCGGCGCGCCGAAGATCCGCGCCATGGAGATCATCGACGAGCTGGAGCC…	GGCCCGTTGGCCAACGGCGCCACCACCATTCTGTTCGAGGGCGTACCGAACTACCCCGACGTGACCCGCGTGGCGAAGATCATGGACAAGCACAAGGTCAACATCCTCTACACCGCGCCGACCGCGATCCGCGCGATGATGGCCGAAGGCAAGGCGGCGGTGGCCGGTGCCGACGGTTCCAGCCTGCGTCTGCTCGGTTCGGTGGGCGAGCCGATCAACCCGGAAGCCTGGCAGTGGTACTACGAGACGGTCGGCCAGTCGCGCTGCCCGATCGTCGACACCTGGTGGCAGACCGAGACCGGCGCCTGCCTGATGACCCCGCTGCCGGGCGCCCACGCGATGAAGCCGGGCTCCGCGGCCAAGCCGTTCTTCGGCGTGGTCCCGGCACTGATGTCACCG…	390	498	373	442	366	370	443	2882	TRUE
2466	P3616	GGCCCGTTGGCCAACGGCGCCACCACCATTCTGTTCGAGGGCGTGCCGAACTACCCCGACGTGACCCGCGTGGCGAAGATCATCGACAAGCACAAGGTCAACATCCTCTACACCGCGCCGACCGCGATCCGCGCGATGATGGCCGAAGGCAAGGCGGCGGTGGCCGGTGCCGACGGTTCCAGCCTGCGTCTGCTCGGTTCGGTGGGCGAGCCGATCAACCCGGAAGCCTGGCAGTGGTACTACGAGACCGTCGGCCAGTCGCGCTGCCCGATCGTCGACACCTGGTGGCAGACCGAGACCGGCGCCTGCCTGATGACCCCGTTGCCGGGCGCCCATGCGATGAAGCCGGGCTCCGCGGCCAAGCCGTTCTTCGGCGTGGTCCCGGCGCTG	ATGTCACCGTGCCGTTCAAGGAAGAGGCCTATCGTCTGGTGGACGAATTGAGCGAGCGGGCCACCCGGGCCGGGGCGGTGAACACCCTGATCCGCCTGGCCGACGGTCGCCTGCGCGGCGACAACACCGACGGCGCGGGCTTGCTGCGGGACCTGACGGCGAACGCCGGGGTCGAGCTGCGCGGCAAGCGGGTTCTCCTGCTCGGCGCCGGCGGTGCGGTGCGCGGGGTGCTCGAACCCTTCCTCGGCGAGTGCCCGGCGGAGTTGCTGATCGCCAACCGCACGGCGCGGAAGGCCGTGGACCTGGCCGAGCGATTCGCCGATCTCGGCGCGGTGCGCGGCTGCGGTTTCGCCGAGGTCGAAGGGCCTTTCGACCTGGTCGTCAACGGCACCTCGGCCA…	CTGCTCGGCCTCTCCGGCGGCGTGGACTCCTCGGTGGTCGCCGCGCTGCTGCACAAGGCCATCGGCGACCAACTGACCTGCGTGTTCGTCGACAACGGCCTGCTGCGCCTGCACGAAGGCGACCAGGTGATGGCCATGTTCGCCGAGAACATGGGCGTGAAGGTGATCCGCGCCAACGCCGAGGACAAGTTCCTCGGCCGCCTGGCCGGCGTCGCCGATCCGGAAGAGAAGCGCAAGATCATCGGCCGCACCTTCATCGAAGTCTTCGACGAAGAAGCCACCAAGCAGCAGGACGTGAAGTTCCTCGCCCAGGGCACCATCTACCCCGACGTGATCGAGTCGGCCGGCGCCAAGACCGGCAAGGCCCACGTGA	CTGCAGGAGGTCATCAAGCGCCTGGCGCTGGCCCGCTTCGACGTGGCTTTCCACCTGCGCCACAACGGCAAGACCATCTTCGCCCTGCACGAGGCGCGAGACGAGCTGGCCCGCGCGCGCCGGGTCGGCGCGGTGTGCGGCCAGGCATTCCTCGAGCAGGCGCTGCCGATCGAGGTCGAGCGCAACGGCCTGCACCTGTGGGGCTGGGTCGGCTTGCCGACCTTCTCCCGCAGCCAGCCGGACCTGCAGTACTTCTATGTGAACGGGCGCATGGTGCGCGACAAGCTGGTCGCCCACGCGGTGCGCCAGGCTTATCGCGACGTGCTGTACAACGGCCGGCATCCGACCTTCGTGCTGTTCTTCGAAGTCGATCCGGCGGTGGTGGACGTCAACGTGCAC…	ATGTTCCTCAACCTCGGCCCGAACCACCCGTCCGCCCACGGTGCGTTCCGCATCATCCTGCAACTGGACGGCGAGGAGATCATCGACTGCGTCCCGGAGATCGGCTACCACCACCGCGGCGCCGAGAAGATGGCCGAGCGCCAGTCCTGGCACAGTTTCATCCCCTACACCGACCGCATCGACTACCTCGGCGGGGTGATGAACAACCTGCCCTACGTACTCTCGGTGGAGAAGCTCGCCGGGATCAAGGTGCCGCAGCGGGTCGACGTGATCCGGATCATGATGGCGGAGTTCTTCCGTATCCTGAACCACCTGCTGTACCTGGGCACCTATATCCAGGACGTCGGCGCCATGACCCCGGTGTTC	CATCGTCCAGGCACGCCCGGAAACCGTGAAGAGCCGCGCCAGCGCCACGGTCATGGAGCGCTACCTGCTGAAAGAGAAGGGGACCGTCCTGGTGGAAGGACGTGCCATCGGCCAGCGCATCGGTGCCGGTCCAGTCAAGGTGATCAACGACGTGTCGGAAATGGACAAGGTCCAACCGGGTGACGTCCTGGTCTCCGACATGACCGACCCGGACTGGGAGCCGGTGATGAAGCGCGCCAGCGCCATCGTCACCAACCGCGGCGGGCGTACCTGCCACGCGGCGATCATCGCTCGCGAACTGGGCATCCCGGCGGTGGTCGGTTGCGGCAATGCCACCCAGATCCTGCAGGATGGCCAGGGGGTGACCGTT	TGTCGTGGGCAGCTCGCCGGAGGTGCTGGTACGGGTCGAGGATGGCCTGGTGACGGTGCGCCCGATCGCCGGTACCCGTCCGCGCGGGATCAACGAAGAGGCCGACCTGGCGCTGGAGCAGGATCTGCTGTCGGACGCCAAGGAGATCGCCGAGCACCTGATGCTGATCGACCTGGGGCGCAACGACGTGGGGCGGGTGTCCGATATCGGCGCGGTGAAGGTCACCGAAAAAATGGTGATCGAACGTTACTCCAACGTCATGCACATCGTGTCCAACGTCACCGGGCAATTGCGCGAGGGGCTCAGCGCGATGGACGCGCTGCGGGCGATCCTGCCGGCGGGTACGCTGTCCGGCGCGCCAAAGATCCGCGCCATGGAGATCATCGACGAGCTGGAGCC…	GGCCCGTTGGCCAACGGCGCCACCACCATTCTGTTCGAGGGCGTGCCGAACTACCCCGACGTGACCCGCGTGGCGAAGATCATCGACAAGCACAAGGTCAACATCCTCTACACCGCGCCGACCGCGATCCGCGCGATGATGGCCGAAGGCAAGGCGGCGGTGGCCGGTGCCGACGGTTCCAGCCTGCGTCTGCTCGGTTCGGTGGGCGAGCCGATCAACCCGGAAGCCTGGCAGTGGTACTACGAGACCGTCGGCCAGTCGCGCTGCCCGATCGTCGACACCTGGTGGCAGACCGAGACCGGCGCCTGCCTGATGACCCCGTTGCCGGGCGCCCATGCGATGAAGCCGGGCTCCGCGGCCAAGCCGTTCTTCGGCGTGGTCCCGGCGCTGATGTCACCG…	390	498	373	442	366	370	443	2882	TRUE
2467	P3851	GGCCCGTTGGCCAACGGCGCCACCACCATTCTGTTCGAGGGCGTACCGAACTACCCCGACGTGACCCGCGTGGCGAAGATCATCGACAAGCACAAGGTCAACATCCTCTACACCGCGCCGACCGCGATCCGCGCGATGATGGCCGAAGGCAAGGCGGCGGTGGCCGGTGCCGACGGTTCCAGCCTGCGTCTGCTCGGTTCGGTGGGCGAGCCGATCAACCCGGAAGCCTGGCAGTGGTACTACGAGACCGTCGGCCAGTCGCGCTGCCCGATCGTCGACACCTGGTGGCAGACCGAGACCGGCGCCTGCCTGATGACCCCGCTGCCGGGCGCCCACGCGATGAAGCCGGGCTCCGCGGCCAAGCCGTTCTTCGGCGTGGTCCCGGCACTG	ATGTCACCGTGCCGTTCAAGGAAGAGGCCTATCGTCTGGTGGACGAATTGAGCGAGCGGGCCACCCGGGCCGGGGCGGTGAACACCCTGATCCGCCTGGCCGACGGTCGCCTGCGCGGCGACAACACCGACGGCGCGGGCTTGCTGCGGGACCTGACGGCGAACGCCGGGGTCGAGCTGCGCGGCAAGCGGGTTCTCCTGCTCGGCGCCGGCGGTGCGGTGCGCGGGGTGCTCGAACCCTTCCTCGGCGAGTGCCCGGCGGAGCTGCTGATCGCCAACCGCACGGCGCGGAAGGCCGTGGATCTGGCCGAGCGGTTCGCCGATCTCGGCGCGGTGCGCGGCTGCGGTTTCGCCGAGGTCGAAGGGCCTTTCGACCTGGTCGTCAACGGCACCTCGGCCA…	CTGCTCGGCCTCTCCGGCGGCGTGGACTCCTCGGTGGTCGCCGCGCTGCTGCACAAGGCCATCGGCGACCAACTGACCTGCGTGTTCGTCGACAACGGCCTGCTGCGCCTGCACGAAGGCGACCAGGTGATGGCCATGTTCGCCGAGAACATGGGCGTGAAGGTGATCCGCGCCAACGCCGAGGACAAGTTCCTCGGCCGCCTGGCCGGCGTCGCCGATCCGGAAGAGAAGCGCAAGATCATCGGCCGCACCTTCATCGAAGTCTTCGACGAAGAAGCCACCAAGCTGCAGGACGTGAAGTTCCTCGCCCAGGGCACCATCTACCCCGACGTGATCGAGTCGGCCGGCGCCAAGACCGGCAAGGCCCACGTGA	CTGCAGGAGGTCATCAAGCGCCTGGCGCTGGCCCGCTTCGACGTGGCTTTCCACCTGCGCCACAACGGCAAGACCATCTTCGCCCTGCACGAGGCGCGAGACGAGCTGGCCCGCGCGCGCCGGGTCGGCGCGGTGTGCGGCCAGGCATTCCTCGAGCAGGCGCTGCCGATCGAGGTCGAGCGCAACGGCCTGCACCTGTGGGGCTGGGTCGGCTTGCCGACCTTCTCCCGCAGCCAGCCGGACCTGCAGTACTTCTATGTGAACGGGCGCATGGTGCGCGACAAGCTGGTCGCCCACGCGGTGCGCCAGGCTTATCGCGACGTGCTGTACAACGGCCGGCATCCGACCTTCGTGCTGTTCTTCGAAGTCGATCCGGCGGTGGTGGACGTCAACGTGCAC…	ATGTTCCTCAACCTCGGCCCGAACCACCCGTCCGCCCACGGCGCGTTCCGCATCATCCTGCAACTGGACGGTGAGGAGATCATCGACTGCGTCCCGGAGATCGGCTACCACCACCGCGGCGCCGAGAAGATGGCCGAGCGCCAGTCCTGGCACAGTTTCATCCCCTACACCGACCGCATCGACTACCTCGGCGGGGTGATGAACAACCTGCCCTACGTACTCTCGGTGGAGAAGCTCGCCGGGATCAAGGTGCCGCAGCGGGTCGACGTGATCCGGATCATGATGGCGGAGTTCTTCCGTATCCTGAACCACCTGCTGTACCTGGGCACCTATATCCAGGACGTCGGCGCCATGACCCCGGTGTTC	CATCGTCCAGGCACGCCCGGAAACCGTGAAGAGCCGCGCCAGCGCCACGGTCATGGAGCGCTACCTGCTGAAAGAGAAGGGGACCGTCCTGGTGGAAGGACGTGCCATCGGCCAGCGCATCGGTGCCGGTCCGGTCAAGGTGATCAACGACGTGTCGGAAATGGACAAGGTCCAACCGGGTGACGTCCTGGTCTCCGACATGACCGACCCGGACTGGGAGCCGGTGATGAAGCGCGCCAGCGCCATCGTCACCAACCGCGGCGGGCGTACCTGCCACGCGGCGATCATCGCTCGCGAACTGGGCATCCCGGCGGTGGTCGGTTGCGGCAACGCCACCCAGATCCTGCAGGATGGGCAGGGGGTGACCGTT	TGTCGTGGGTAGCTCGCCGGAGGTGCTGGTACGGGTCGAGGATGGCCTGGTCACGGTGCGCCCGATCGCCGGTACCCGTCCGCGCGGGATCAACGAAGAGGCCGACCTGGCGCTGGAGCAGGATCTGCTGTCGGACGCCAAGGAGATCGCCGAGCACCTGATGCTGATCGACCTGGGGCGCAACGACGTGGGGCGGGTGTCCGATATCGGCGCGGTGAAGGTCACCGAAAAAATGGTGATCGAACGTTACTCCAACGTCATGCACATCGTGTCCAACGTCACCGGGCAATTGCGCGAGGGGCTCAGCGCGATGGACGCGCTGCGGGCGATCCTGCCGGCGGGTACGCTGTCCGGCGCGCCGAAGATCCGCGCCATGGAGATCATCGACGAGCTGGAGCC…	GGCCCGTTGGCCAACGGCGCCACCACCATTCTGTTCGAGGGCGTACCGAACTACCCCGACGTGACCCGCGTGGCGAAGATCATCGACAAGCACAAGGTCAACATCCTCTACACCGCGCCGACCGCGATCCGCGCGATGATGGCCGAAGGCAAGGCGGCGGTGGCCGGTGCCGACGGTTCCAGCCTGCGTCTGCTCGGTTCGGTGGGCGAGCCGATCAACCCGGAAGCCTGGCAGTGGTACTACGAGACCGTCGGCCAGTCGCGCTGCCCGATCGTCGACACCTGGTGGCAGACCGAGACCGGCGCCTGCCTGATGACCCCGCTGCCGGGCGCCCACGCGATGAAGCCGGGCTCCGCGGCCAAGCCGTTCTTCGGCGTGGTCCCGGCACTGATGTCACCG…	390	498	373	442	366	370	443	2882	TRUE
2468	P4014	GGCCCGTTGGCCAACGGCGCTACCACCATTCTGTTCGAGGGCGTGCCGAACTACCCCGACGTGACCCGCGTGGCGAAAATCATCGACAAGCACAAGGTCAACATCCTCTACACCGCGCCGACCGCGATCCGCGCGATGATGGCCGAAGGCAAGGCGGCGGTGGCCGGTGCCGACGGTTCCAGCCTGCGTCTGCTCGGTTCGGTGGGCGAGCCGATCAACCCGGAAGCCTGGCAGTGGTACTACGAGACCGTCGGCCAGTCGCGCTGCCCGATCGTCGACACCTGGTGGCAGACCGAGACCGGCGCCTGCCTGATGACCCCGCTGCCGGGCGCCCACGCGATGAAGCCGGGCTCCGCGGCCAAGCCGTTCTTCGGCGTGGTCCCGGCGCTG	ATGTCACCGTGCCGTTCAAGGAAGAGGCCTATCGTCTGGTGGACGAATTGAGCGAGCGGGCCACCCGGGCCGGGGCGGTGAACACCCTGATCCGCCTGGCCGACGGTCGCCTGCGCGGCGACAACACCGACGGCGCGGGCTTGCTGCGGGACCTGACGGCGAACGCCGGGGTCGAGCTGCGCGGCAAGCGGGTTCTCCTGCTCGGCGCCGGCGGTGCGGTGCGCGGGGTGCTCGAACCCTTCCTCGGCGAGTGCCCGGCGGAGTTGCTGATCGCCAACCGCACGGCGCGGAAGGCCGTGGACCTGGCCGAGCGATTCGCCGATCTCGGCGCGGTGCGCGGCTGCGGTTTCGCCGAGGTCGAAGGGCCTTTCGACCTGGTCGTCAACGGCACCTCGGCCA…	CTGCTCGGCCTCTCCGGCGGCGTGGACTCCTCGGTGGTCGCCGCGCTGCTGCACAAGGCCATCGGCGACCAACTGACCTGCGTGTTCGTCGACAACGGCCTGCTGCGCCTGCACGAAGGCGACCAGGTGATGGCCATGTTCGCCGAGAACATGGGCGTGAAGGTGATCCGCGCCAACGCCGAGGACAAGTTCCTCGGCCGCCTGGCCGGCGTCGCCGATCCGGAAGAGAAGCGCAAGATCATCGGCCGCACCTTCATCGAAGTCTTCGACGAAGAAGCCACCAAGCTGCAGGACGTGAAGTTCCTCGCCCAGGGCACCATCTACCCCGACGTGATCGAGTCGGCCGGCGCCAAGACCGGCAAGGCCCACGTGA	CTGCAGGAGGTCATCAAGCGCCTGGCGCTGGCCCGTTTCGACGTGGCTTTCCACCTGCGCCACAACGGCAAGACCATCTTCGCCCTGCACGAGGCGCGAGACGAGCTGGCCCGCGCGCGCCGGGTCGGCGCGGTGTGCGGCCAGGCATTCCTCGAGCAGGCGCTGCCGATCGAGGTCGAGCGCAACGGCCTGCACCTGTGGGGCTGGGTCGGCTTGCCGACCTTCTCCCGCAGCCAGCCGGACCTGCAGTACTTCTATGTGAACGGGCGCATGGTGCGCGACAAGCTGGTCGCCCACGCGGTGCGCCAGGCTTATCGCGACGTGCTGTACAACGGCCGGCATCCGACCTTCGTGCTGTTCTTCGAAGTCGATCCGGCGGTGGTGGACGTCAACGTGCAC…	ATGTTCCTCAACCTCGGCCCGAACCACCCGTCCGCCCACGGCGCGTTCCGCATCATCCTGCAACTGGACGGCGAGGAGATCATCGACTGCGTCCCGGAGATCGGCTACCACCACCGCGGCGCCGAGAAGATGGCCGAGCGCCAGTCCTGGCACAGTTTCATCCCCTACACCGACCGCATCGACTACCTCGGCGGGGTGATGAACAACCTGCCCTACGTACTCTCGGTGGAGAAGCTCGCCGGGATCAAGGTGCCGCAGCGGGTCGACGTGATCCGGATCATGATGGCGGAGTTCTTCCGTATCCTGAACCACCTGCTGTACCTGGGCACCTATATCCAGGACGTCGGCGCCATGACCCCGGTGTTC	CATCGTCCAGGCACGCCCGGAAACCGTGAAGAGCCGCGCCAGCGCCACGGTCATGGAGCGCTACCTGCTGAAAGAGAAGGGGACCGTCCTGGTGGAAGGACGTGCCATCGGCCAGCGCATCGGTGCCGGTCCGGTCAAGGTGATCAACGACGTGTCGGAAATGGACAAGGTCCAACCGGGTGACGTCCTGGTCTCCGACATGACCGACCCGGACTGGGAGCCGGTGATGAAGCGCGCCAGCGCCATCGTCACCAACCGCGGCGGGCGTACCTGCCACGCGGCGATCATCGCTCGCGAACTGGGCATCCCGGCGGTGGTCGGTTGCGGCAACGCCACCCAGATCCTGCAGGATGGGCAGGGGGTGACCGTT	TGTCGTGGGTAGCTCGCCGGAGGTGCTGGTACGGGTCGAGGATGGCCTGGTCACGGTGCGCCCGATCGCCGGTACCCGTCCGCGCGGGATCAACGAAGAGGCCGACCTGGCGCTGGAGCAGGATCTGCTATCGGACGCCAAGGAGATCGCCGAGCACCTGATGCTGATCGACCTGGGGCGCAACGACGTGGGGCGGGTGTCCGATATCGGCGCGGTGAAGGTCACCGAAAAAATGGTGATCGAACGTTACTCCAACGTCATGCACATCGTGTCCAACGTCACCGGGCAATTGCGCGAGGGGCTCAGCGCGATGGACGCGCTGCGGGCGATCCTGCCGGCGGGTACGCTGTCCGGCGCGCCGAAGATCCGCGCCATGGAGATCATCGACGAGCTGGAGCC…	GGCCCGTTGGCCAACGGCGCTACCACCATTCTGTTCGAGGGCGTGCCGAACTACCCCGACGTGACCCGCGTGGCGAAAATCATCGACAAGCACAAGGTCAACATCCTCTACACCGCGCCGACCGCGATCCGCGCGATGATGGCCGAAGGCAAGGCGGCGGTGGCCGGTGCCGACGGTTCCAGCCTGCGTCTGCTCGGTTCGGTGGGCGAGCCGATCAACCCGGAAGCCTGGCAGTGGTACTACGAGACCGTCGGCCAGTCGCGCTGCCCGATCGTCGACACCTGGTGGCAGACCGAGACCGGCGCCTGCCTGATGACCCCGCTGCCGGGCGCCCACGCGATGAAGCCGGGCTCCGCGGCCAAGCCGTTCTTCGGCGTGGTCCCGGCGCTGATGTCACCG…	390	498	373	442	366	370	443	2882	TRUE
2469	P3517									0	0	0	0	0	0	0	0	TRUE
2470	P3448	GGTCCGTTGGCCAACGGCGCCACCACCATTCTGTTCGAGGGCGTGCCGAACTACCCCGACGTGACCCGCGTGGCGAAAATCATCGACAAGCACAAGGTCAACATCCTCTACACCGCGCCGACCGCGATCCGCGCGATGATGGCCGAAGGCAAGGCGGCGGTGGCCGGTGCCGACGGTTCCAGCCTGCGTCTGCTCGGTTCGGTGGGCGAGCCGATCAACCCGGAAGCCTGGCAGTGGTACTACGAGACCGTCGGCCAGTCGCGCTGCCCGATCGTCGACACCTGGTGGCAGACCGAGACCGGCGCCTGCCTGATGACCCCGTTGCCGGGCGCCCATGCGATGAAGCCGGGCTCCGCGGCCAAGCCGTTCTTCGGCGTGGTCCCGGCGCTG	ATGTCACCGTGCCGTTCAAGGAAGAGGCCTATCGTCTGGTGGACGAGTTGAGCGAGCGGGCCACCCGGGCCGGGGCGGTGAACACCCTGATCCGCCTCGCCGACGGTCGCCTGCGCGGCGACAACACCGACGGCGCCGGCCTGCTGCGGGACCTGACGGCGAACGCCGGGGTTGAGCTGCGCGGCAAGCGGGTTCTCCTGCTCGGCGCCGGCGGTGCGGTGCGTGGGGTGCTCGAACCCTTCCTCGGCGAGTGCCCGGCGGAGTTGCTGATCGCCAACCGCACGGCGCGGAAGGCCGTGGACCTGGCCGAGCGGTTCGCCGACCTCGGCGCGGTGCACGGCTGCGGTTTCGCCGAGGTCGAAGGGCCTTTCGACCTGATCGTCAACGGCACCTCGGCCA…	CTGCTCGGCCTCTCCGGCGGCGTGGACTCCTCGGTGGTCGCCGCGCTGCTGCACAAGGCCATCGGCGACCAACTGACCTGCGTGTTCGTCGACAACGGCCTGCTGCGCCTGCACGAAGGCGACCAGGTGATGGCCATGTTCGCCGAGAACATGGGCGTGAAGGTGATCCGCGCCAACGCCGAGGACAAGTTCCTCGGCCGCCTGGCCGGCGTCGCCGACCCGGAAGAGAAGCGCAAGATCATCGGCCGCACCTTCATCGAAGTTTTCGACGAAGAAGCCACCAAGCTGCAGGACGTGAAGTTCCTCGCCCAGGGCACCATCTACCCCGACGTGATCGAGTCGGCCGGCGCCAAGACCGGCAAGGCCCACGTGA	CTGCAGGAGGTCATCAAGCGCCTGGCGCTGGCCCGTTTCGACGTGGCTTTCCACCTGCGCCACAACGGCAAGACCATCTTCGCCCTGCACGAGGCGCGAGACGAGCTGGCCCGCGCGCGCCGGGTCGGCGCGGTGTGCGGCCAGGCATTCCTCGAGCAGGCGCTGCCGATCGAGGTCGAGCGCAACGGCCTGCACCTGTGGGGCTGGGTCGGCTTGCCGACCTTCTCCCGCAGCCAGCCGGACCTGCAGTACTTCTATGTGAACGGGCGCATGGTGCGCGACAAGCTGGTCGCCCACGCGGTGCGCCAGGCTTATCGCGACGTGCTGTACAACGGCCGGCATCCGACCTTCGTGCTGTTCTTCGAAGTCGATCCGGCGGTGGTGGACGTCAACGTGCAC…	ATGTTCCTCAACCTCGGCCCGAACCACCCGTCCGCCCACGGCGCGTTCCGCATCATCCTGCAACTGGACGGCGAGGAGATCATCGACTGCGTCCCGGAGATCGGCTACCACCACCGCGGCGCCGAGAAGATGGCCGAGCGCCAGTCCTGGCACAGTTTCATCCCCTACACCGACCGCATCGACTACCTCGGCGGGGTGATGAACAACCTGCCCTACGTACTCTCGGTGGAGAAGCTCGCCGGGATCAAGGTGCCCCAGCGGGTCGACGTGATCCGGATCATGATGGCGGAGTTCTTCCGTATCCTGAACCACCTGCTGTACCTGGGCACCTATATCCAGGACGTCGGCGCCATGACCCCGGTGTTC	CATCGTCCAGGCACGCCCGGAAACCGTGAAGAGCCGCGCCAGCGCCACGGTCATGGAGCGCTACCTGCTGAAAGAGAAGGGGACCGTCCTGGTGGAAGGGCGTGCCATCGGCCAGCGCATCGGTGCCGGTCCGGTCAAGGTGATCAACGACGTGTCGGAAATGGACAAGGTCCAACCGGGTGACGTCCTGGTCTCCGACATGACCGACCCGGACTGGGAGCCAGTGATGAAGCGCGCCAGCGCCATCGTCACCAACCGCGGCGGGCGCACCTGCCACGCGGCGATCATCGCTCGCGAACTGGGCATCCCGGCGGTGGTCGGTTGCGGCAACGCCACCCAGATCCTGCAGGATGGCCAGGGGGTGACCGTT	TGTCGTGGGCAGCTCGCCGGAGGTGCTGGTACGGGTCGAGGATGGCCTGGTGACGGTGCGCCCGATCGCCGGTACCCGTCCGCGCGGGATCAACGAAGAGGCCGACCTGGCGCTGGAGCAGGATCTGCTGTCGGACGCCAAGGAGATCGCCGAGCACCTGATGCTGATCGACCTGGGGCGCAACGACGTGGGGCGGGTGTCCGATATCGGCGCGGTGAAGGTCACCGAAAAAATGGTGATCGAACGTTACTCCAACGTCATGCACATCGTGTCCAACGTCACCGGGCAATTGCGCGAGGGGCTCAGCGCGATGGACGCGCTGCGGGCGATTCTGCCGGCGGGCACTCTATCCGGCGCGCCGAAGATCCGCGCCATGGAGATCATCGACGAGCTGGAGCC…	GGTCCGTTGGCCAACGGCGCCACCACCATTCTGTTCGAGGGCGTGCCGAACTACCCCGACGTGACCCGCGTGGCGAAAATCATCGACAAGCACAAGGTCAACATCCTCTACACCGCGCCGACCGCGATCCGCGCGATGATGGCCGAAGGCAAGGCGGCGGTGGCCGGTGCCGACGGTTCCAGCCTGCGTCTGCTCGGTTCGGTGGGCGAGCCGATCAACCCGGAAGCCTGGCAGTGGTACTACGAGACCGTCGGCCAGTCGCGCTGCCCGATCGTCGACACCTGGTGGCAGACCGAGACCGGCGCCTGCCTGATGACCCCGTTGCCGGGCGCCCATGCGATGAAGCCGGGCTCCGCGGCCAAGCCGTTCTTCGGCGTGGTCCCGGCGCTGATGTCACCG…	390	498	373	442	366	370	443	2882	TRUE
2471	P3720	GGCCCGCTGGCCAACGGCGCCACCACCATTCTGTTCGAGGGCGTGCCGAACTACCCCGACGTGACCCGCGTGGCGAAGATCATCGACAAGCACAAGGTCAACATCCTCTACACCGCGCCGACCGCGATCCGCGCGATGATGGCCGAAGGCAAGGCGGCGGTGGCCGGTGCCGACGGTTCCAGCCTGCGTCTGCTCGGTTCGGTGGGCGAGCCGATCAACCCGGAAGCCTGGCAGTGGTACTACGAGACCGTCGGCCAGTCGCGCTGCCCGATCGTCGACACCTGGTGGCAGACCGAGACCGGCGCCTGCCTGATGACCCCGCTGCCGGGCGCCCACGCGATGAAGCCGGGCTCTGCAGCCAAGCCGTTCTTCGGCGTGGTACCGGCACTG	ATGTCACCGTGCCGTTCAAGGAAGAGGACTATCGTCTGGTGGACGAGTTGAGCGAGCGGGCCACCCGGGCCGGGGCGGTGAACACCCTGATCCGCCTCGCCGACGGTCGCCTGCGCGGCGACAACACCGACGGCGCCGGCCTGCTGCGGGACCTGACGGCGAACGCCGGGGTCGAGCTGCGCGGCAAGCGGGTTCTCCTGCTCGGCGCCGGCGGTGCGGTGCGTGGGGTGCTCGAACCCTTCCTCGGCGAGTGCCCGGCGGAGTTGCTGATCGCCAACCGCACGGCGCGGAAGGCCGTGGACCTGGCCGAGCGGTTCGCCGACCTCGGCGCGGTGCACGGCTGCGGTTTCGCCGAGGTCGAAGGGCCTTTCGACCTGATCGTCAACGGCACCTCGGCCA…	CTGCTCGGCCTCTCCGGCGGCGTGGACTCCTCGGTGGTCGCCGCGCTGCTGCACAAGGCCATCGGCGACCAACTGACCTGCGTGTTCGTCGACAACGGCCTGCTGCGCCTGCACGAAGGCGACCAGGTGATGGCCATGTTCGCCGAGAACATGGGCGTGAAGGTGATCCGCGCCAACGCCGAGGACAAGTTCCTCGGTCGCCTGGCCGGCGTCGCCGACCCGGAAGAGAAGCGCAAGATCATCGGCCGCACCTTCATCGAAGTCTTCGACGAAGAAGCCACCAAGCTGCAGGACGTGAAGTTCCTCGCCCAGGGCACCATCTACCCCGACGTGATCGAGTCGGCCGGCGCCAAGACCGGCAAGGCCCACGTGA	CTGCAGGAAGTCATCAAGCGCCTGGCGCTGGCCCGCTTCGACGTGGCTTTCCACCTGCGCCACAACGGCAAGACCATCTTCGCCCTGCACGAGGCGCGAGACGAGCTGGCCCGCGCGCGCCGGGTCGGCGCGGTGTGCGGCCAGGCATTCCTCGAGCAGGCGCTGCCGATCGAGGTCGAGCGCAACGGCCTGCACCTGTGGGGTTGGGTCGGCTTGCCGACCTTCTCCCGCAGCCAGCCGGACCTGCAGTACTTCTATGTGAACGGGCGCATGGTGCGCGACAAGCTGGTCGCCCACGCGGTGCGCCAGGCTTATCGCGACGTGCTGTACAACGGCCGGCATCCGACCTTCGTGCTGTTCTTCGAAGTCGATCCGGCGGTGGTGGACGTCAACGTGCAC…	ATGTTCCTCAACCTCGGCCCGAACCACCCGTCCGCCCACGGCGCGTTCCGCATCATCCTGCAGCTGGACGGCGAGGAGATCATCGACTGCGTCCCGGAGATCGGCTACCACCACCGCGGCGCCGAGAAGATGGCCGAGCGCCAGTCCTGGCACAGTTTCATTCCCTACACCGACCGCATCGACTACCTCGGCGGGGTGATGAACAACCTGCCCTACGTACTCTCGGTGGAGAAGCTCGCCGGGATCAAGGTGCCCCAGCGGGTCGACGTGATCCGGATCATGATGGCGGAGTTCTTCCGTATCCTGAACCACCTGCTGTACCTGGGCACCTATATCCAGGACGTCGGCGCCATGACCCCGGTGTTC	CATCGTCCAGGCACGCCCGGAAACCGTGAAGAGCCGCGCCAGCGCCACGGTCATGGAGCGCTACCTGCTGACAGAGAAGGGGACCGTCCTGGTGGAAGGGCGTGCCATCGGCCAGCGCATCGGTGCCGGTCCGGTCAAGGTGATCAACGACGTGTCGGAAATGGACAAGGTCCAACCGGGTGACGTCCTGGTCTCCGACATGACCGACCCGGACTGGGAGCCGGTGATGAAGCGCGCCAGCGCCATCGTCACCAACCGCGGCGGGCGTACCTGCCACGCGGCGATCATCGCTCGCGAACTGGGCATCCCGGCGGTGGTCGGTTGCGGCAACGCCACCCAGATCCTGCAGGATGGCCAGGGGGTGACCGTT	TGTCGTGGGCAGCTCGCCGGAGGTGCTGGTACGGGTCGAGGATGGCCTGGTGACGGTGCGCCCGATCGCCGGTACCCGTCCGCGCGGGATCAACGAAGAGGCCGACCTGGCACTGGAGCAGGATCTGCTGTCGGACGCCAAGGAGATCGCCGAGCACCTGATGCTGATCGACCTGGGGCGCAACGACGTGGGGCGGGTGTCCGATATCGGCGCGGTGAAGGTCACCGAAAAAATGGTGATCGAACGTTACTCCAACGTCATGCACATCGTGTCCAACGTCACCGGGCAATTGCGCGAGGGGCTCAGCGCGATGGACGCGCTGCGGGCGATCCTGCCGGCGGGCACTCTATCCGGCGCGCCGAAGATCCGCGCCATGGAGATCATCGACGAGCTGGAGCC…	GGCCCGCTGGCCAACGGCGCCACCACCATTCTGTTCGAGGGCGTGCCGAACTACCCCGACGTGACCCGCGTGGCGAAGATCATCGACAAGCACAAGGTCAACATCCTCTACACCGCGCCGACCGCGATCCGCGCGATGATGGCCGAAGGCAAGGCGGCGGTGGCCGGTGCCGACGGTTCCAGCCTGCGTCTGCTCGGTTCGGTGGGCGAGCCGATCAACCCGGAAGCCTGGCAGTGGTACTACGAGACCGTCGGCCAGTCGCGCTGCCCGATCGTCGACACCTGGTGGCAGACCGAGACCGGCGCCTGCCTGATGACCCCGCTGCCGGGCGCCCACGCGATGAAGCCGGGCTCTGCAGCCAAGCCGTTCTTCGGCGTGGTACCGGCACTGATGTCACCG…	390	498	373	442	366	370	443	2882	TRUE
2472	P3592	GGCCCGCTGGCCAACGGCGCCACCACCATTCTGTTCGAGGGCGTGCCGAACTACCCCGACGTGACCCGCGTGGCGAAAATCATCGACAAGCACAAGGTCAACATCCTCTACACCGCGCCGACCGCGATCCGCGCGATGATGGCCGAAGGCAAGGCGGCGGTGGCCGGTGCCGACGGTTCCAGCCTGCGTCTGCTCGGTTCGGTGGGCGAGCCGATCAACCCGGAAGCCTGGCAGTGGTACTACGAGACCGTCGGCCAGTCGCGCTGCCCGATCGTCGACACCTGGTGGCAGACCGAGACCGGCGCCTGCCTGATGACCCCGCTGCCGGGCGCCCACGCGATGAAGCCGGGCTCTGCAGCCAAGCCGTTCTTCGGCGTGGTACCGGCGCTG	ATGTCACCGTGCCGTTCAAGGAAGAGGCCTATCGTCTGGTGGACGAGTTGAGCGAGCGGGCCACCCGGGCCGGGGCGGTGAACACCCTGATCCGCCTCGCCGACGGTCGCCTGCGCGGCGACAACACCGACGGCGCCGGCCTGCTGCGGGACCTGACGGCGAACGCCGGGGTCGAGCTGCGCGGCAAGCGGGTTCTCCTGCTCGGCGCCGGCGGTGCGGTGCGTGGGGTGCTCGAACCCTTCCTCGGCGAGTGCCCGGCGGAGTTGCTGATCGCCAACCGCACGGCGCGGAAGGCCGTGGACCTGGCCGAGCGGTTCGCCGACCTCGGCGCGGTGCACGGCTGCGGTTTCGCCGAGGTCGAAGGGCCTTTCGACCTGATCGTCAACGGCACCTCGGCCA…	CTGCTCGGCCTCTCCGGCGGCGTGGACTCCTCGGTGGTCGCCGCGCTGTTGCACAAGGCCATCGGCGACCAACTGACCTGCGTGTTCGTCGACAACGGCCTGCTGCGCCTGCACGAAGGCGACCAGGTGATGGCCATGTTCGCCGAGAACATGGGCGTGAAGGTGATCCGCGCCAACGCCGAGGACAAGTTCCTCGGCCGCCTGGCCGGCGTCGCCGATCCGGAAGAGAAGCGCAAGATCATCGGCCGCACCTTCATCGAAGTCTTCGACGAAGAAGCCACCAAGCTGCAGGACGTGAAGTTCCTCGCCCAGGGCACCATCTACCCCGACGTGATCGAGTCGGCCGGCGCCAAGACCGGCAAGGCCCACGTGA	CTGCAGGAGGTCATCAAGCGCCTGGCGCTGGCCCGCTTCGACGTGGCTTTCCACCTGCGCCACAACGGCAAGACCATCTTCGCCTTGCACGAGGCGCGAGACGAGCTGGCCCGCGCGCGCCGGGTCGGCGCGGTGTGCGGCCAGGCATTCCTCGAGCAGGCGCTGCCGATCGAGGTCGAGCGCAACGGCCTGCACCTGTGGGGCTGGGTCGGCTTGCCGACCTTCTCCCGCAGCCAGCCGGACCTGCAGTACTTCTATGTGAACGGGCGCATGGTGCGCGACAAGCTGGTCGCCCACGCGGTGCGCCAGGCTTATCGCGACGTGCTGTACAACGGCCGGCATCCGACCTTCGTGCTGTTCTTCGAAGTCGATCCGGCGGTGGTGGACGTCAACGTGCAC…	ATGTTCCTCAACCTCGGCCCGAACCACCCGTCCGCCCACGGCGCGTTCCGCATCATCCTGCAGCTGGACGGCGAGGAGATCATCGACTGCGTCCCGGAGATCGGCTACCACCACCGCGGCGCCGAGAAGATGGCCGAGCGCCAGTCCTGGCACAGTTTCATTCCCTACACCGACCGCATCGACTACCTCGGCGGGGTGATGAACAACCTGCCCTACGTACTCTCGGTGGAGAAGCTCGCCGGGATCAAGGTGCCGCAGCGGGTCGACGTGATCCGGATCATGATGGCGGAGTTCTTCCGTATCCTGAACCACCTGCTGTACCTGGGCACCTATATCCAGGACGTCGGCGCCATGACCCCGGTGTTC	CATCGTCCAGGCACGCCCGGAAACCGTGAAGAGCCGCGCCAGCGCCACGGTCATGGAGCGCTACCTGCTGAAAGAGAAGGGGACCGTCCTGGTGGAAGGACGTGCCATCGGCCAGCGCATCGGTGCCGGTCCGGTCAAGGTGATCAACGACGTGTCGGAAATGGACAAGGTCCAACCGGGTGACGTCCTGGTCTCCGACATGACCGACCCGGACTGGGAGCCGGTGATGAAGCGCGCCAGCGCCATCGTCACCAACCGCGGCGGGCGTACCTGCCACGCGGCGATCATCGCTCGCGAACTGGGCATCCCGGCGGTGGTCGGTTGCGGCAACGCCACCCAGATCCTGCAGGATGGGCAGGGGGTGACCGTT	TGTCGTGGGCAGCTCGCCGGAGGTGCTGGTACGGGTCGAGGATGGCCTGGTGACGGTGCGCCCGATCGCCGGTACCCGTCCGCGCGGGATCAACGAAGAGGCCGACCTGGCACTGGAGCAGGATCTGCTGTCGGACGCCAAGGAGATCGCCGAGCACCTGATGCTGATCGACCTGGGGCGCAACGACGTGGGGCGGGTGTCCGATATCGGCGCGGTGAAGGTCACCGAAAAAATGGTGATCGAACGTTACTCCAATGTCATGCACATCGTGTCCAACGTCACCGGGCAATTGCGCGAGGGGCTCAGCGCGATGGACGCGCTGCGGGCGATTCTGCCGGCGGGCACTCTATCCGGCGCGCCGAAGATCCGCGCCATGGAGATCATCGACGAGCTGGAGCC…	GGCCCGCTGGCCAACGGCGCCACCACCATTCTGTTCGAGGGCGTGCCGAACTACCCCGACGTGACCCGCGTGGCGAAAATCATCGACAAGCACAAGGTCAACATCCTCTACACCGCGCCGACCGCGATCCGCGCGATGATGGCCGAAGGCAAGGCGGCGGTGGCCGGTGCCGACGGTTCCAGCCTGCGTCTGCTCGGTTCGGTGGGCGAGCCGATCAACCCGGAAGCCTGGCAGTGGTACTACGAGACCGTCGGCCAGTCGCGCTGCCCGATCGTCGACACCTGGTGGCAGACCGAGACCGGCGCCTGCCTGATGACCCCGCTGCCGGGCGCCCACGCGATGAAGCCGGGCTCTGCAGCCAAGCCGTTCTTCGGCGTGGTACCGGCGCTGATGTCACCG…	390	498	373	442	366	370	443	2882	TRUE
2473	P3628	GGTCCGTTGGCCAACGGCGCCACCACCATTCTGTTCGAGGGCGTGCCGAACTACCCCGACGTGACCCGCGTGGCGAAAATCATCGACAAGCACAAGGTCAACATCCTCTACACCGCGCCGACCGCGATCCGCGCGATGATGGCCGAAGGCAAGGCGGCGGTGGCCGGTGCCGACGGTTCCAGCCTGCGTCTGCTCGGTTCGGTGGGCGAGCCGATCAACCCGGAAGCCTGGCAGTGGTACTACGAGACCGTCGGCCAGTCGCGCTGCCCGATCGTCGACACCTGGTGGCAGACCGAGACCGGCGCCTGCCTGATGACCCCGTTGCCGGGCGCCCATGCGATGAAGCCGGGCTCCGCGGCCAAGCCGTTCTTCGGCGTGGTCCCGGCGCTG	ATGTCACCGTGCCGTTCAAGGAAGAGGCCTATCGTCTGGTGGACGAATTGAGCGAGCGGGCCACCCGGGCCGGGGCGGTGAACACCCTGATCCGCCTGGCCGACGGTCGCCTGCGCGGCGACAACACCGACGGCGCGGGCTTGCTGCGGGACCTGACGGCGAACGCCGGGGTCGAGCTGCGCGGCAAGCGGGTTCTCCTGCTCGGCGCCGGCGGTGCGGTGCGCGGGGTGCTCGAACCCTTCCTCGGCGAGTGCCCGGCGGAGTTGCTGATCGCCAACCGCACGGCGCGGAAGGCCGTGGACCTGGCCGAGCGATTCGCCGATCTCGGCGCGGTGCGCGGCTGCGGTTTCGCCGAGGTCGAAGGGCCTTTCGACCTGGTCGTCAACGGCACCTCGGCCA…	CTGCTAGGCCTCTCCGGCGGCGTGGACTCCTCGGTGGTCGCCGCGCTGCTGCACAAGGCCATCGGCGACCAACTGACCTGCGTGTTCGTCGACAACGGCCTGCTGCGCCTGCACGAAGGCGACCAGGTGATGGCCATGTTCGCCGAGAACATGGGCGTGAAGGTGATCCGCGCCAACGCCGAGGACAAGTTCCTCGGCCGCCTGGCCGGCGTCGCCGACCCGGAAGAGAAGCGCAAGATCATCGGCCGCACCTTCATCGAAGTTTTCGACGAAGAAGCCACCAAGCTGCAGGACGTGAAGTTCCTCGCCCAGGGCACCATCTACCCCGACGTGATCGAGTCGGCCGGCGCCAAGACCGGCAAGGCCCACGTGA	CTGCAGGAAGTCATCAAGCGCCTGGCGCTGGCCCGCTTCGACGTGGCTTTCCACCTGCGCCACAACGGCAAGACCATCTTCGCCCTGCACGAGGCGCGAGACGAGCTGGCCCGCGCGCGCCGGGTCGGCGCGGTGTGCGGCCAGGCATTCCTCGAGCAGGCGCTGCCGATCGAGGTCGAGCGCAACGGCCTGCACCTGTGGGGCTGGGTCGGCTTGCCGACCTTCTCCCGCAGCCAGCCGGACCTGCAGTACTTCTATGTGAACGGGCGCATGGTGCGCGACAAGCTGGTCGCCCACGCGGTGCGCCAGGCTTATCGCGACGTGCTGTACAACGGCCGGCATCCGACCTTCGTGCTGTTCTTCGAAGTCGATCCGGCGGTGGTGGACGTCAACGTGCAC…	ATGTTCCTCAACCTCGGCCCGAACCACCCGTCCGCCCACGGCGCGTTCCGCATCATCCTGCAACTGGACGGCGAGGAGATCATCGACTGCGTCCCGGAGATCGGCTACCACCACCGCGGCGCCGAGAAGATGGCCGAGCGCCAGTCCTGGCACAGTTTCATCCCCTACACCGACCGCATCGACTACCTCGGCGGGGTGATGAACAACCTGCCCTACGTACTCTCGGTGGAGAAGCTCGCCGGGATCAAGGTGCCCCAGCGGGTCGACGTGATCCGGATCATGATGGCGGAGTTCTTCCGTATCCTGAACCACCTGCTGTACCTGGGCACCTATATCCAGGACGTCGGCGCCATGACCCCGGTGTTC	CATCGTCCAGGCACGCCCGGAAACCGTGAAGAGCCGCGCCAGCGCCACGGTCATGGAGCGCTACCTGCTGAAAGAGAAGGGGACCGTCCTGGTGGAAGGGCGTGCCATCGGCCAGCGCATCGGTGCCGGTCCGGTCAAGGTGATCAACGACGTGTCGGAAATGGACAAGGTCCAACCGGGTGACGTCCTGGTCTCCGACATGACCGACCCGGACTGGGAGCCGGTGATGAAGCGCGCCAGCGCCATCGTCACCAACCGCGGCGGGCGTACCTGCCACGCGGCGATCATCGCTCGCGAACTGGGCATCCCGGCGGTGGTCGGTTGCGGCAACGCCACCCAGATCCTGCAGGATGGCCAGGGGGTGACCGTT	TGTCGTGGGCAGCTCGCCGGAGGTGCTGGTACGGGTCGAGGATGGCCTGGTGACGGTGCGCCCGATCGCCGGTACCCGTCCGCGCGGGATCAACGAAGAGGCCGACCTGGCGCTGGAGCAGGATCTGCTGTCGGACGCCAAGGAGATCGCCGAGCACCTGATGCTGATCGACCTGGGGCGCAACGACGTGGGGCGGGTGTCCGATATCGGCGCGGTGAAGGTCACCGAAAAAATGGTGATCGAACGTTACTCCAACGTCATGCACATCGTGTCCAACGTCACTGGGCAATTGCGCGAGGGGCTCAGCGCGATGGACGCGCTGCGGGCGATCCTGCCGGCGGGCACTCTATCCGGCGCGCCGAAGATCCGCGCCATGGAGATCATCGACGAGCTGGAGCC…	GGTCCGTTGGCCAACGGCGCCACCACCATTCTGTTCGAGGGCGTGCCGAACTACCCCGACGTGACCCGCGTGGCGAAAATCATCGACAAGCACAAGGTCAACATCCTCTACACCGCGCCGACCGCGATCCGCGCGATGATGGCCGAAGGCAAGGCGGCGGTGGCCGGTGCCGACGGTTCCAGCCTGCGTCTGCTCGGTTCGGTGGGCGAGCCGATCAACCCGGAAGCCTGGCAGTGGTACTACGAGACCGTCGGCCAGTCGCGCTGCCCGATCGTCGACACCTGGTGGCAGACCGAGACCGGCGCCTGCCTGATGACCCCGTTGCCGGGCGCCCATGCGATGAAGCCGGGCTCCGCGGCCAAGCCGTTCTTCGGCGTGGTCCCGGCGCTGATGTCACCG…	390	498	373	442	366	370	443	2882	TRUE
2474	P3508									0	0	0	0	0	0	0	0	TRUE
2475	P3611									0	0	0	0	0	0	0	0	TRUE
2476	P3505	GGCCCGCTGGCCAACGGCGCCACCACCATTCTGTTCGAGGGCGTGCCGAACTACCCCGACGTGACCCGCGTGGCGAAAATCATCGACAAGCACAAGGTCAACATCCTCTACACCGCGCCGACCGCGATCCGCGCGATGATGGCCGAAGGCAAGGCGGCGGTGGCCGGTGCCGACGGTTCCAGCCTGCGTCTGCTCGGTTCGGTGGGCGAGCCGATCAACCCGGAAGCCTGGCAGTGGTACTACGAGACCGTCGGCCAGTCGCGCTGCCCGATCGTCGACACCTGGTGGCAGACCGAGACCGGCGCCTGCCTGATGACCCCGCTGCCGGGCGCCCACGCGATGAAGCCGGGCTCTGCAGCCAAGCCGTTCTTCGGCGTGGTACCGGCGCTG	ATGTCACCGTGCCGTTCAAGGAAGAGGCCTATCGTCTGGTGGACGAGTTGAGCGAGCGGGCCACCCGGGCCGGGGCGGTGAACACCCTGATCCGCCTCGCCGACGGTCGCCTGCGCGGCGACAACACCGACGGCGCCGGCCTGCTGCGGGACCTGACGGCGAACGCCGGGGTCGAGCTGCGCGGCAAGCGGGTTCTCCTGCTCGGCGCCGGCGGTGCGGTGCGTGGGGTGCTCGAACCCTTCCTCGGCGAGTGCCCGGCGGAGTTGCTGATCGCCAACCGCACGGCGCGGAAGGCCGTGGACCTGGCCGAGCGGTTCGCCGACCTCGGCGCGGTGCACGGCTGCGGTTTCGCCGAGGTCGAAGGGCCTTTCGACCTGATCGTCAACGGCACCTCGGCCA…	CTGCTAGGCCTCTCCGGCGGCGTGGACTCCTCGGTGGTCGCCGCGCTGCTGCACAAGGCCATCGGCGACCAACTGACCTGCGTGTTCGTCGACAACGGCCTGCTGCGCCTGCACGAAGGCGACCAGGTGATGGCCATGTTCGCCGAGAACATGGGCGTGAAGGTGATCCGCGCCAACGCCGAGGACAAGTTCCTCGGCCGCCTGGCCGGCGTCGCCGACCCGGAAGAGAAGCGCAAGATCATCGGCCGCACCTTCATCGAAGTTTTCGACGAAGAAGCCACCAAGCTGCAGGACGTGAAGTTCCTCGCCCAGGGTACCATCTACCCCGACGTGATCGAGTCGGCCGGCGCCAAGACCGGCAAGGCCCACGTGA	CTGCAGGAAGTCATCAAGCGCCTGGCGCTGGCCCGCTTCGACGTGGCTTTCCACCTGCGCCACAACGGCAAGACCATCTTCGCCCTGCACGAGGCGCGAGACGAGCTGGCCCGCGCGCGCCGGGTCGGCGCGGTGTGCGGCCAGGCATTCCTCGAGCAGGCGCTGCCGATCGAGGTCGAGCGCAACGGCCTGCACCTGTGGGGCTGGGTCGGCTTGCCGACCTTCTCCCGCAGCCAGCCGGACCTGCAGTACTTCTATGTGAACGGGCGCATGGTGCGCGACAAGCTGGTCGCCCACGCGGTGCGCCAGGCTTATCGCGACGTGCTGTACAACGGCCGGCATCCGACCTTCGTGCTGTTCTTCGAAGTCGATCCGGCGGTGGTGGACGTCAACGTGCAC…	ATGTTCCTCAACCTCGGCCCGAACCACCCGTCCGCCCACGGCGCGTTCCGCATCATCCTGCAACTGGACGGCGAGGAGATCATCGACTGCGTCCCGGAGATCGGCTACCACCACCGCGGCGCCGAGAAGATGGCCGAGCGCCAGTCCTGGCACAGTTTCATCCCCTACACCGACCGCATCGACTACCTCGGCGGGGTGATGAACAACCTGCCCTACGTACTCTCGGTGGAGAAGCTCGCCGGGATCAAGGTGCCCCAGCGGGTCGACGTGATCCGGATCATGATGGCGGAGTTCTTCCGTATCCTGAACCACCTGCTGTACCTGGGCACCTATATCCAGGACGTCGGCGCCATGACCCCGGTGTTC	CATCGTCCAGGCACGCCCGGAAACCGTGAAGAGCCGCGCCAGCGCCACGGTCATGGAGCGCTACCTGCTGAAAGAGAAGGGGACCGTCCTGGTGGAAGGGCGTGCCATCGGCCAGCGCATCGGTGCCGGTCCGGTCAAGGTGATCAACGACGTGTCGGAAATGGACAAGGTCCAACCGGGTGACGTCCTGGTCTCCGACATGACCGACCCGGACTGGGAGCCGGTGATGAAGCGCGCCAGCGCCATCGTCACCAACCGCGGCGGGCGTACCTGCCACGCGGCGATCATCGCTCGCGAACTGGGCATCCCGGCGGTGGTCGGTTGCGGCAACGCCACCCAGATCCTGCAGGATGGCCAGGGGGTGACCGTT	TGTCGTGGGCAGCTCGCCGGAGGTGCTGGTACGGGTCGAGGATGGCCTGGTGACGGTGCGCCCGATCGCCGGTACCCGTCCGCGCGGGATCAACGAAGAGGCCGACCTGGCACTGGAGCAGGATCTGCTGTCGGACGCCAAGGAGATCGCCGAGCACCTGATGCTGATCGACCTGGGGCGCAACGACGTGGGGCGGGTGTCCGATATCGGCGCGGTGAAGGTCACCGAAAAAATGGTGATCGAACGTTACTCCAACGTCATGCACATCGTGTCCAACGTCACCGGGCAATTGCGCGAGGGGCTCAGCGCGATGGACGCGCTGCGGGCGATTCTGCCGGCGGGCACTCTATCCGGCGCGCCGAAGATCCGCGCCATGGAGATCATCGACGAGCTGGAGCC…	GGCCCGCTGGCCAACGGCGCCACCACCATTCTGTTCGAGGGCGTGCCGAACTACCCCGACGTGACCCGCGTGGCGAAAATCATCGACAAGCACAAGGTCAACATCCTCTACACCGCGCCGACCGCGATCCGCGCGATGATGGCCGAAGGCAAGGCGGCGGTGGCCGGTGCCGACGGTTCCAGCCTGCGTCTGCTCGGTTCGGTGGGCGAGCCGATCAACCCGGAAGCCTGGCAGTGGTACTACGAGACCGTCGGCCAGTCGCGCTGCCCGATCGTCGACACCTGGTGGCAGACCGAGACCGGCGCCTGCCTGATGACCCCGCTGCCGGGCGCCCACGCGATGAAGCCGGGCTCTGCAGCCAAGCCGTTCTTCGGCGTGGTACCGGCGCTGATGTCACCG…	390	498	373	442	366	370	443	2882	TRUE
2477	P3573	GGCTCGCTGGCCAACGGCGCCACCACCATTCTGTTCGAGGGCGTGCCGAACTACCCCGACGTGACCCGCGTGGCGAAAATCATCGACAAGCACAAGGTCAACATCCTCTACACCGCGCCGACCGCGATCCGCGCGATGATGGCCGAAGGCAAGGCGGCGGTGGCCGGTGCCGACGGTTCCAGCCTGCGTCTGCTCGGTTCGGTGGGCGAGCCGATCAACCCGGAAGCCTGGCAGTGGTACTACGAGACCGTCGGCCAGTCGCGCTGCCCGATCGTCGACACCTGGTGGCAGACCGAGACCGGCGCCTGCCTGATGACCCCGCTGCCGGGCGCCCATGCGATGAAGCCGGGCTCCGCGGCCAAGCCGTTCTTCGGCGTGGTCCCGGCGCTG	ATGTCACCGTGCCGTTCAAGGAAGAGGCCTATCGTCTGGTGGACGAGTTGAGCGAGCGGGCCACCCGGGCCGGGGCGGTGAACACCCTGATCCGCCTCGCCGACGGTCGCCTGCGCGGCGACAACACCGACGGCGCCGGCCTGCTGCGGGACCTGACGGCGAACGCCGGGGTCGAGCTGCGCGGCAAGCGGGTTCTCCTGCTCGGCGCCGGCGGTGCGGTGCGTGGGGTGCTCGAACTCTTCCTCGGCGAGTGCCCGGCGGAGTTGCTGATCGCCAACCGCACGGCGCGGAAGGCCGTGGACCTGGCCGAGCGGTTCGCCGACCTCGGCGCGGTGCACGGCTGCGGTTTCGCCGAGGTCGAAGGGCCTTTCGACCTGATCGTCAACGGCACCTCGGCCA…	CTGCTCGGCCTCTCCGGCGGCGTGGACTCCTCGGTGGTCGCCGCGCTGCTGCACAAGGCCATCGGCGACCAACTGACCTGCGTGTTCGTCGACAACGGCCTGCTGCGCCTGCACGAAGGCGACCAGGTGATGGCCATGTTCGCCGAGAACATGGGCGTGAAGGTGATCCGTGCCAACGCCGAGGACAAGTTCCTCGGCCGCCTGGCCGGCGTCGCCGATCCGGAAGAGAAGCGCAAGATCATCGGCCGCACCTTCATCGAAGTCTTCGACGAAGAAGCCACCAAGCTGCAGGACGTGAAGTTCCTCGCCCAGGGCACCATCTACCCCGACGTGATCGAGTCGGCCGGCGCCAAGACCGGCAAGGCCCACGTGA	CTGCAGGAAGTCATCAAGCGCCTGGCGCTGGCCCGCTTCGACGTGGCTTTCCACCTGCGCCACAACGGCAAGACCATCTTCGCCCTGCACGAGGCGCGAGACGAGCTGGCCCGCGCGCGCCGGGTCGGCGCGGTGTGCGGCCAGGCATTCCTCGAGCAGGCGCTGCCGATCGAGGTCGAGCGCAACGGCCTGCACCTGTGGGGCTGGGTCGGCTTGCCGACCTTCTCCCGCAGCCAGCCGGACCTGCAGTACTTCTATGTGAACGGGCGCATGGTGCGCGACAAGCTGGTCGCCCACGCGGTGCGCCAGGCTTATCGCGACGTGCTGTACAACGGCCGGCATCCGACCTTCGTGCTGTTCTTCGAAGTCGATCCGGCGGTGGTGGACGTCAACGTGCAC…	ATGTTCCTCAACCTCGGCCCGAACCACCCGTCCGCCCACGGCGCGTTCCGCATCATCCTGCAACTGGACGGCGAGGAGATCATCGACTGCGTCCCGGAGATCGGCTACCACCACCGCGGCGCCGAGAAGATGGCCGAGCGCCAGTCCTGGCACAGTTTCATCCCCTACACCGACCGCATCGACTACCTCGGCGGGGTGATGAACAACCTGCCCTACGTACTCTCGGTGGAGAAGCTCGCCGGGATCAAGGTGCCCCAGCGGGTCGACGTGATCCGGATCATGATGGCGGAGTTCTTCCGTATCCTGAACCACCTGCTGTACCTGGGCACCTATATCCAGGACGTCGGCGCCATGACCCCGGTGTTC	CATCGTCCAGGCACGCCCGGAAACCGTGAAGAGCCGCGCCAGCGCCACGGTCATGGAGCGCTACCTGCTGAAAGAGAAGGGGACCGTCCTGGTGGAAGGGCGTGCCATCGGCCAGCGCATCGGTGCCGGTCCGGTCAAAGTGATCAACGACGTGTCGGAAATGGACAAGGTCCAACCGGGTGACGTCCTGGTCTCCGACATGACCGACCCGGACTGGGAGCCAGTGATGAAGCGCGCCAGCGCCATCGTCACCAACCGCGGCGGGCGCACCTGCCACGCGGCGATCATCGCTCGCGAACTGGGCATCCCGGCGGTGGTCGGTTGCGGCAACGCCACCCAGATCCTGCAGGATGGCCAGGGGGTGACCGTT	TGTCGTGGGCAGCTCGCCGGAGGTGCTGGTACGGGTCGAGGATGGCCTGGTGACGGTGCGCCCGATCGCCGGTACCCGTCCGCGCGGGATCAACGAAGAGGCCGACCTGGCACTGGAGCAGGATCTGCTGTCGGACGCCAAGGAGATCGCCGAGCACCTGATGCTGATCGACCTGGGGCGCAACGACGTGGGGCGGGTGTCCGATATCGGCGCGGTGAAGGTCACCGAAAAAATGGTGATCGAACGTTACTCCAACGTCATGCACATCGTGTCCAACGTCACCGGGCAATTGCGCGAGGGGCTCAGCGCGATGGACGCGCTGCGGGCGATTCTGCCGGCGGGCACTCTATCCGGCGCGCCGAAGATCCGCGCCATGGAGATCATCGACGAGCTGGAGCC…	GGCTCGCTGGCCAACGGCGCCACCACCATTCTGTTCGAGGGCGTGCCGAACTACCCCGACGTGACCCGCGTGGCGAAAATCATCGACAAGCACAAGGTCAACATCCTCTACACCGCGCCGACCGCGATCCGCGCGATGATGGCCGAAGGCAAGGCGGCGGTGGCCGGTGCCGACGGTTCCAGCCTGCGTCTGCTCGGTTCGGTGGGCGAGCCGATCAACCCGGAAGCCTGGCAGTGGTACTACGAGACCGTCGGCCAGTCGCGCTGCCCGATCGTCGACACCTGGTGGCAGACCGAGACCGGCGCCTGCCTGATGACCCCGCTGCCGGGCGCCCATGCGATGAAGCCGGGCTCCGCGGCCAAGCCGTTCTTCGGCGTGGTCCCGGCGCTGATGTCACCG…	390	498	373	442	366	370	443	2882	TRUE
3191	BP1	GGCCCGTTGGCCAATGGCGCTACCACCATTCTGTTCGAGGGCGTGCCGAACTACCCCGACGTGACCCGCGTGGCGAAAATCATCGACAAGCACAAGGTCAACATCCTCTACACCGCCCCGACCGCGATCCGCGCGATGATGGCCGAAGGCAAGGCGGCGGTGGCCGGTGCCGACGGTTCCAGCCTGCGTCTGCTCGGTTCGGTGGGCGAGCCGATCAACCCGGAAGCCTGGCAGTGGTACTACGAGACCGTCGGCCAGTCGCGCTGCCCGATCGTCGACACCTGGTGGCAGACCGAGACCGGCGCCTGCCTGATGACCCCGTTGCCGGGCGCCCATGCGATGAAGCCGGGCTCCGCGGCCAAGCCGTTCTTCGGCGTGGTCCCGGCGCTG	ATGTCACCGTGCCGTTCAAGGAAGAGGCCTATCGTCTGGTGGACGAATTGAGCGAGCGGGCCACCCGGGCCGGGGCGGTGAACACCCTGATCCGCCTGGCCGACGGTCGCCTGCGCGGCGACAACACCGACGGCGCGGGCTTGCTGCGGGACCTGACGGCGAACGCCGGGGTCGAGCTGCGCGGCAAGCGGGTTCTCCTGCTCGGCGCCGGCGGTGCGGTGCGCGGGGTGCTCGAACCCTTCCTCGGCGAGTGCCCGGCGGAGCTGCTGATCGCCAACCGCACGGCGCGGAAGGCCGTGGATCTGGCCGAGCGGTTCGCCGATCTCGGCGCGGTGCGCGGCTGCGGTTTCGCCGAGGTCGAAGGGCCTTTCGACCTGGTCGTCAACGGCACCTCGGCCA…	CTGCTCGGCCTCTCCGGCGGCGTGGACTCCTCGGTGGTCGCCGCGCTGCTGCACAAGGCCATCGGCGACCAACTGACCTGCGTGTTCGTCGACAACGGCCTGCTGCGCCTGCACGAAGGCGACCAGGTGATGGCCATGTTCGCCGAGAACATGGGCGTGAAGGTGATCCGCGCCAACGCCGAGGACAAGTTCCTCGGCCGCCTGGCCGGCGTCGCCGATCCGGAAGAGAAGCGCAAGATCATCGGCCGCACCTTCATCGAAGTCTTCGACGAAGAAGCCACCAAGCTGCAGGACGTGAAGTTCCTCGCCCAGGGCACCATCTACCCCGACGTGATCGAGTCGGCCGGCGCCAAGACCGGCAAGGCCCACGTGA	CTGCAGGAGGTCATCAAGCGCCTGGCGCTGGCCCGCTTCGACGTGGCTTTCCACCTGCGCCACAACGGCAAGACCATCTTCGCCCTGCACGAGGCGCGAGACGAGCTGGCCCGCGCGCGCCGGGTCGGCGCGGTGTGCGGCCAGGCATTCCTCGAGCAGGCGTTGCCGATCGAGGTCGAGCGCAACGGCCTGCACCTGTGGGGCTGGGTCGGCTTGCCGACCTTCTCCCGCAGCCAGCCGGACCTGCAGTACTTCTATGTGAACGGGCGCATGGTGCGCGACAAGCTGGTCGCCCACGCGGTGCGCCAGGCTTATCGCGACGTGCTGTACAACGGCCGGCATCCGACCTTCGTGCTGTTCTTCGAAGTCGATCCGGCGGTGGTGGACGTCAACGTGCAC…	ATGTTCCTCAACCTCGGCCCGAACCACCCGTCCGCCCACGGCGCGTTCCGCATTATCCTGCAACTGGACGGCGAGGAGATCATCGACTGCGTCCCGGAGATCGGCTACCACCACCGCGGCGCCGAGAAGATGGCCGAGCGCCAGTCCTGGCACAGTTTCATCCCCTACACCGACCGCATCGACTACCTCGGCGGTGTGATGAACAACCTGCCCTACGTACTCTCGGTGGAGAAGCTCGCCGGGATCAAGGTGCCGCAGCGGGTCGACGTGATCCGGATCATGATGGCGGAGTTCTTCCGTATCCTGAACCACCTGCTGTACCTGGGCACCTATATCCAGGACGTCGGCGCCATGACCCCGGTGTTC	CATCGTCCAGGCACGCCCGGAAACCGTGAAGAGCCGCGCCAGCGCCACGGTCATGGAGCGCTACCTGCTGAAAGAGAAGGGGACCGTCCTGGTGGAAGGACGTGCCATCGGTCAGCGCATCGGTGCCGGTCCGGTCAAGGTGATCAACGACGTGTCGGAAATGGACAAGGTCCAACCGGGTGACGTCCTGGTCTCCGACATGACCGACCCGGACTGGGAGCCGGTGATGAAGCGCGCCAGCGCCATCGTCACCAACCGCGGCGGGCGTACCTGCCACGCGGCGATCATCGCTCGCGAACTGGGCATCCCGGCGGTGGTCGGTTGCGGCAATGCCACCCAGATCCTGCAGGATGGCCAGGGGGTGACCGTT	TGTCGTGGGCAGCTCGCCGGAGGTGCTGGTACGGGTCGAGGATGGCCTGGTGACGGTGCGCCCGATCGCCGGTACCCGTCCGCGCGGGATCAACGAAGAGGCAGACCTGGCGCTGGAGCAGGATCTGCTGTCGGACGCCAAGGAGATCGCCGAGCACCTGATGCTGATCGACCTGGGGCGCAACGACGTGGGGCGGGTGTCCGACATCGGCGCGGTGAAGGTCACCGAAAAAATGGTGATCGAACGTTACTCCAACGTCATGCACATCGTGTCCAACGTCACCGGGCAATTGCGCGAGGGGCTCAGCGCGATGGACGCGCTGCGGGCGATCCTGCCGGCGGGTACGCTGTCCGGCGCGCCGAAGATCCGCGCCATGGAGATCATCGACGAGCTGGAGCC…	GGCCCGTTGGCCAATGGCGCTACCACCATTCTGTTCGAGGGCGTGCCGAACTACCCCGACGTGACCCGCGTGGCGAAAATCATCGACAAGCACAAGGTCAACATCCTCTACACCGCCCCGACCGCGATCCGCGCGATGATGGCCGAAGGCAAGGCGGCGGTGGCCGGTGCCGACGGTTCCAGCCTGCGTCTGCTCGGTTCGGTGGGCGAGCCGATCAACCCGGAAGCCTGGCAGTGGTACTACGAGACCGTCGGCCAGTCGCGCTGCCCGATCGTCGACACCTGGTGGCAGACCGAGACCGGCGCCTGCCTGATGACCCCGTTGCCGGGCGCCCATGCGATGAAGCCGGGCTCCGCGGCCAAGCCGTTCTTCGGCGTGGTCCCGGCGCTGATGTCACCG…	390	498	373	442	366	370	443	2882	TRUE
3192	BP3	GGCCCGTTGGCCAATGGCGCTACCACCATTCTGTTCGAGGGCGTGCCGAACTACCCCGACGTGACCCGCGTGGCGAAAATCATCGACAAGCACAAGGTCAACATCCTCTACACCGCCCCGACCGCGATCCGCGCGATGATGGCCGAAGGCAAGGCGGCGGTGGCCGGTGCCGACGGTTCCAGCCTGCGTCTGCTCGGTTCGGTGGGCGAGCCGATCAACCCGGAAGCCTGGCAGTGGTACTACGAGACCGTCGGCCAGTCGCGCTGCCCGATCGTCGACACCTGGTGGCAGACCGAGACCGGCGCCTGCCTGATGACCCCGTTGCCGGGCGCCCATGCGATGAAGCCGGGCTCCGCGGCCAAGCCGTTCTTCGGCGTGGTCCCGGCGCTG	ATGTCACCGTGCCGTTCAAGGAAGAGGCCTATCGTCTGGTGGACGAATTGAGCGAGCGGGCCACCCGGGCCGGGGCGGTGAACACCCTGATCCGCCTGGCCGACGGTCGCCTGCGCGGCGACAACACCGACGGCGCGGGCTTGCTGCGGGACCTGACGGCGAACGCCGGGGTCGAGCTGCGCGGCAAGCGGGTTCTCCTGCTCGGCGCCGGCGGTGCGGTGCGCGGGGTGCTCGAACCCTTCCTCGGCGAGTGCCCGGCGGAGCTGCTGATCGCCAACCGCACGGCGCGGAAGGCCGTGGATCTGGCCGAGCGGTTCGCCGATCTCGGCGCGGTGCGCGGCTGCGGTTTCGCCGAGGTCGAAGGGCCTTTCGACCTGGTCGTCAACGGCACCTCGGCCA…	CTGCTCGGCCTCTCCGGCGGCGTGGACTCCTCGGTGGTCGCCGCGCTGCTGCACAAGGCCATCGGCGACCAACTGACCTGCGTGTTCGTCGACAACGGCCTGCTGCGCCTGCACGAAGGCGACCAGGTGATGGCCATGTTCGCCGAGAACATGGGCGTGAAGGTGATCCGCGCCAACGCCGAGGACAAGTTCCTCGGCCGCCTGGCCGGCGTCGCCGATCCGGAAGAGAAGCGCAAGATCATCGGCCGCACCTTCATCGAAGTCTTCGACGAAGAAGCCACCAAGCTGCAGGACGTGAAGTTCCTCGCCCAGGGCACCATCTACCCCGACGTGATCGAGTCGGCCGGCGCCAAGACCGGCAAGGCCCACGTGA	CTGCAGGAGGTCATCAAGCGCCTGGCGCTGGCCCGCTTCGACGTGGCTTTCCACCTGCGCCACAACGGCAAGACCATCTTCGCCCTGCACGAGGCGCGAGACGAGCTGGCCCGCGCGCGCCGGGTCGGCGCGGTGTGCGGCCAGGCATTCCTCGAGCAGGCGTTGCCGATCGAGGTCGAGCGCAACGGCCTGCACCTGTGGGGCTGGGTCGGCTTGCCGACCTTCTCCCGCAGCCAGCCGGACCTGCAGTACTTCTATGTGAACGGGCGCATGGTGCGCGACAAGCTGGTCGCCCACGCGGTGCGCCAGGCTTATCGCGACGTGCTGTACAACGGCCGGCATCCGACCTTCGTGCTGTTCTTCGAAGTCGATCCGGCGGTGGTGGACGTCAACGTGCAC…	ATGTTCCTCAACCTCGGCCCGAACCACCCGTCCGCCCACGGCGCGTTCCGCATTATCCTGCAACTGGACGGCGAGGAGATCATCGACTGCGTCCCGGAGATCGGCTACCACCACCGCGGCGCCGAGAAGATGGCCGAGCGCCAGTCCTGGCACAGTTTCATCCCCTACACCGACCGCATCGACTACCTCGGCGGTGTGATGAACAACCTGCCCTACGTACTCTCGGTGGAGAAGCTCGCCGGGATCAAGGTGCCGCAGCGGGTCGACGTGATCCGGATCATGATGGCGGAGTTCTTCCGTATCCTGAACCACCTGCTGTACCTGGGCACCTATATCCAGGACGTCGGCGCCATGACCCCGGTGTTC	CATCGTCCAGGCACGCCCGGAAACCGTGAAGAGCCGCGCCAGCGCCACGGTCATGGAGCGCTACCTGCTGAAAGAGAAGGGGACCGTCCTGGTGGAAGGACGTGCCATCGGTCAGCGCATCGGTGCCGGTCCGGTCAAGGTGATCAACGACGTGTCGGAAATGGACAAGGTCCAACCGGGTGACGTCCTGGTCTCCGACATGACCGACCCGGACTGGGAGCCGGTGATGAAGCGCGCCAGCGCCATCGTCACCAACCGCGGCGGGCGTACCTGCCACGCGGCGATCATCGCTCGCGAACTGGGCATCCCGGCGGTGGTCGGTTGCGGCAATGCCACCCAGATCCTGCAGGATGGCCAGGGGGTGACCGTT	TGTCGTGGGCAGCTCGCCGGAGGTGCTGGTACGGGTCGAGGATGGCCTGGTGACGGTGCGCCCGATCGCCGGTACCCGTCCGCGCGGGATCAACGAAGAGGCAGACCTGGCGCTGGAGCAGGATCTGCTGTCGGACGCCAAGGAGATCGCCGAGCACCTGATGCTGATCGACCTGGGGCGCAACGACGTGGGGCGGGTGTCCGACATCGGCGCGGTGAAGGTCACCGAAAAAATGGTGATCGAACGTTACTCCAACGTCATGCACATCGTGTCCAACGTCACCGGGCAATTGCGCGAGGGGCTCAGCGCGATGGACGCGCTGCGGGCGATCCTGCCGGCGGGTACGCTGTCCGGCGCGCCGAAGATCCGCGCCATGGAGATCATCGACGAGCTGGAGCC…	GGCCCGTTGGCCAATGGCGCTACCACCATTCTGTTCGAGGGCGTGCCGAACTACCCCGACGTGACCCGCGTGGCGAAAATCATCGACAAGCACAAGGTCAACATCCTCTACACCGCCCCGACCGCGATCCGCGCGATGATGGCCGAAGGCAAGGCGGCGGTGGCCGGTGCCGACGGTTCCAGCCTGCGTCTGCTCGGTTCGGTGGGCGAGCCGATCAACCCGGAAGCCTGGCAGTGGTACTACGAGACCGTCGGCCAGTCGCGCTGCCCGATCGTCGACACCTGGTGGCAGACCGAGACCGGCGCCTGCCTGATGACCCCGTTGCCGGGCGCCCATGCGATGAAGCCGGGCTCCGCGGCCAAGCCGTTCTTCGGCGTGGTCCCGGCGCTGATGTCACCG…	390	498	373	442	366	370	443	2882	TRUE
3193	BP9	GGCCCGTTGGCCAATGGCGCTACCACCATTCTGTTCGAGGGCGTGCCGAACTACCCCGACGTGACCCGCGTGGCGAAAATCATCGACAAGCACAAGGTCAACATCCTCTACACCGCCCCGACCGCGATCCGCGCGATGATGGCCGAAGGCAAGGCGGCGGTGGCCGGTGCCGACGGTTCCAGCCTGCGTCTGCTCGGTTCGGTGGGCGAGCCGATCAACCCGGAAGCCTGGCAGTGGTACTACGAGACCGTCGGCCAGTCGCGCTGCCCGATCGTCGACACCTGGTGGCAGACCGAGACCGGCGCCTGCCTGATGACCCCGTTGCCGGGCGCCCATGCGATGAAGCCGGGCTCCGCGGCCAAGCCGTTCTTCGGCGTGGTCCCGGCGCTG	ATGTCACCGTGCCGTTCAAGGAAGAGGCCTATCGTCTGGTGGACGAATTGAGCGAGCGGGCCACCCGGGCCGGGGCGGTGAACACCCTGATCCGCCTGGCCGACGGTCGCCTGCGCGGCGACAACACCGACGGCGCGGGCTTGCTGCGGGACCTGACGGCGAACGCCGGGGTCGAGCTGCGCGGCAAGCGGGTTCTCCTGCTCGGCGCCGGCGGTGCGGTGCGCGGGGTGCTCGAACCCTTCCTCGGCGAGTGCCCGGCGGAGCTGCTGATCGCCAACCGCACGGCGCGGAAGGCCGTGGATCTGGCCGAGCGGTTCGCCGATCTCGGCGCGGTGCGCGGCTGCGGTTTCGCCGAGGTCGAAGGGCCTTTCGACCTGGTCGTCAACGGCACCTCGGCCA…	CTGCTCGGCCTCTCCGGCGGCGTGGACTCCTCGGTGGTCGCCGCGCTGCTGCACAAGGCCATCGGCGACCAACTGACCTGCGTGTTCGTCGACAACGGCCTGCTGCGCCTGCACGAAGGCGACCAGGTGATGGCCATGTTCGCCGAGAACATGGGCGTGAAGGTGATCCGCGCCAACGCCGAGGACAAGTTCCTCGGCCGCCTGGCCGGCGTCGCCGATCCGGAAGAGAAGCGCAAGATCATCGGCCGCACCTTCATCGAAGTCTTCGACGAAGAAGCCACCAAGCTGCAGGACGTGAAGTTCCTCGCCCAGGGCACCATCTACCCCGACGTGATCGAGTCGGCCGGCGCCAAGACCGGCAAGGCCCACGTGA	CTGCAGGAGGTCATCAAGCGCCTGGCGCTGGCCCGCTTCGACGTGGCTTTCCACCTGCGCCACAACGGCAAGACCATCTTCGCCCTGCACGAGGCGCGAGACGAGCTGGCCCGCGCGCGCCGGGTCGGCGCGGTGTGCGGCCAGGCATTCCTCGAGCAGGCGTTGCCGATCGAGGTCGAGCGCAACGGCCTGCACCTGTGGGGCTGGGTCGGCTTGCCGACCTTCTCCCGCAGCCAGCCGGACCTGCAGTACTTCTATGTGAACGGGCGCATGGTGCGCGACAAGCTGGTCGCCCACGCGGTGCGCCAGGCTTATCGCGACGTGCTGTACAACGGCCGGCATCCGACCTTCGTGCTGTTCTTCGAAGTCGATCCGGCGGTGGTGGACGTCAACGTGCAC…	ATGTTCCTCAACCTCGGCCCGAACCACCCGTCCGCCCACGGCGCGTTCCGCATTATCCTGCAACTGGACGGCGAGGAGATCATCGACTGCGTCCCGGAGATCGGCTACCACCACCGCGGCGCCGAGAAGATGGCCGAGCGCCAGTCCTGGCACAGTTTCATCCCCTACACCGACCGCATCGACTACCTCGGCGGTGTGATGAACAACCTGCCCTACGTACTCTCGGTGGAGAAGCTCGCCGGGATCAAGGTGCCGCAGCGGGTCGACGTGATCCGGATCATGATGGCGGAGTTCTTCCGTATCCTGAACCACCTGCTGTACCTGGGCACCTATATCCAGGACGTCGGCGCCATGACCCCGGTGTTC	CATCGTCCAGGCACGCCCGGAAACCGTGAAGAGCCGCGCCAGCGCCACGGTCATGGAGCGCTACCTGCTGAAAGAGAAGGGGACCGTCCTGGTGGAAGGACGTGCCATCGGTCAGCGCATCGGTGCCGGTCCGGTCAAGGTGATCAACGACGTGTCGGAAATGGACAAGGTCCAACCGGGTGACGTCCTGGTCTCCGACATGACCGACCCGGACTGGGAGCCGGTGATGAAGCGCGCCAGCGCCATCGTCACCAACCGCGGCGGGCGTACCTGCCACGCGGCGATCATCGCTCGCGAACTGGGCATCCCGGCGGTGGTCGGTTGCGGCAATGCCACCCAGATCCTGCAGGATGGCCAGGGGGTGACCGTT	TGTCGTGGGCAGCTCGCCGGAGGTGCTGGTACGGGTCGAGGATGGCCTGGTGACGGTGCGCCCGATCGCCGGTACCCGTCCGCGCGGGATCAACGAAGAGGCAGACCTGGCGCTGGAGCAGGATCTGCTGTCGGACGCCAAGGAGATCGCCGAGCACCTGATGCTGATCGACCTGGGGCGCAACGACGTGGGGCGGGTGTCCGACATCGGCGCGGTGAAGGTCACCGAAAAAATGGTGATCGAACGTTACTCCAACGTCATGCACATCGTGTCCAACGTCACCGGGCAATTGCGCGAGGGGCTCAGCGCGATGGACGCGCTGCGGGCGATCCTGCCGGCGGGTACGCTGTCCGGCGCGCCGAAGATCCGCGCCATGGAGATCATCGACGAGCTGGAGCC…	GGCCCGTTGGCCAATGGCGCTACCACCATTCTGTTCGAGGGCGTGCCGAACTACCCCGACGTGACCCGCGTGGCGAAAATCATCGACAAGCACAAGGTCAACATCCTCTACACCGCCCCGACCGCGATCCGCGCGATGATGGCCGAAGGCAAGGCGGCGGTGGCCGGTGCCGACGGTTCCAGCCTGCGTCTGCTCGGTTCGGTGGGCGAGCCGATCAACCCGGAAGCCTGGCAGTGGTACTACGAGACCGTCGGCCAGTCGCGCTGCCCGATCGTCGACACCTGGTGGCAGACCGAGACCGGCGCCTGCCTGATGACCCCGTTGCCGGGCGCCCATGCGATGAAGCCGGGCTCCGCGGCCAAGCCGTTCTTCGGCGTGGTCCCGGCGCTGATGTCACCG…	390	498	373	442	366	370	443	2882	TRUE
3194	BT24	GGCCCGTTGGCCAATGGCGCTACCACCATTCTGTTCGAGGGCGTGCCGAACTACCCCGACGTGACCCGCGTGGCGAAAATCATCGACAAGCACAAGGTCAACATCCTCTACACCGCCCCGACCGCGATCCGCGCGATGATGGCCGAAGGCAAGGCGGCGGTGGCCGGTGCCGACGGTTCCAGCCTGCGTCTGCTCGGTTCGGTGGGCGAGCCGATCAACCCGGAAGCCTGGCAGTGGTACTACGAGACCGTCGGCCAGTCGCGCTGCCCGATCGTCGACACCTGGTGGCAGACCGAGACCGGCGCCTGCCTGATGACCCCGTTGCCGGGCGCCCATGCGATGAAGCCGGGCTCCGCGGCCAAGCCGTTCTTCGGCGTGGTCCCGGCGCTG	ATGTCACCGTGCCGTTCAAGGAAGAGGCCTATCGTCTGGTGGACGAATTGAGCGAGCGGGCCACCCGGGCCGGGGCGGTGAACACCCTGATCCGCCTGGCCGACGGTCGCCTGCGCGGCGACAACACCGACGGCGCGGGCTTGCTGCGGGACCTGACGGCGAACGCCGGGGTCGAGCTGCGCGGCAAGCGGGTTCTCCTGCTCGGCGCCGGCGGTGCGGTGCGCGGGGTGCTCGAACCCTTCCTCGGCGAGTGCCCGGCGGAGCTGCTGATCGCCAACCGCACGGCGCGGAAGGCCGTGGATCTGGCCGAGCGGTTCGCCGATCTCGGCGCGGTGCGCGGCTGCGGTTTCGCCGAGGTCGAAGGGCCTTTCGACCTGGTCGTCAACGGCACCTCGGCCA…	CTGCTCGGCCTCTCCGGCGGCGTGGACTCCTCGGTGGTCGCCGCGCTGCTGCACAAGGCCATCGGCGACCAACTGACCTGCGTGTTCGTCGACAACGGCCTGCTGCGCCTGCACGAAGGCGACCAGGTGATGGCCATGTTCGCCGAGAACATGGGCGTGAAGGTGATCCGCGCCAACGCCGAGGACAAGTTCCTCGGCCGCCTGGCCGGCGTCGCCGATCCGGAAGAGAAGCGCAAGATCATCGGCCGCACCTTCATCGAAGTCTTCGACGAAGAAGCCACCAAGCTGCAGGACGTGAAGTTCCTCGCCCAGGGCACCATCTACCCCGACGTGATCGAGTCGGCCGGCGCCAAGACCGGCAAGGCCCACGTGA	CTGCAGGAGGTCATCAAGCGCCTGGCGCTGGCCCGCTTCGACGTGGCTTTCCACCTGCGCCACAACGGCAAGACCATCTTCGCCCTGCACGAGGCGCGAGACGAGCTGGCCCGCGCGCGCCGGGTCGGCGCGGTGTGCGGCCAGGCATTCCTCGAGCAGGCGTTGCCGATCGAGGTCGAGCGCAACGGCCTGCACCTGTGGGGCTGGGTCGGCTTGCCGACCTTCTCCCGCAGCCAGCCGGACCTGCAGTACTTCTATGTGAACGGGCGCATGGTGCGCGACAAGCTGGTCGCCCACGCGGTGCGCCAGGCTTATCGCGACGTGCTGTACAACGGCCGGCATCCGACCTTCGTGCTGTTCTTCGAAGTCGATCCGGCGGTGGTGGACGTCAACGTGCAC…	ATGTTCCTCAACCTCGGCCCGAACCACCCGTCCGCCCACGGCGCGTTCCGCATTATCCTGCAACTGGACGGCGAGGAGATCATCGACTGCGTCCCGGAGATCGGCTACCACCACCGCGGCGCCGAGAAGATGGCCGAGCGCCAGTCCTGGCACAGTTTCATCCCCTACACCGACCGCATCGACTACCTCGGCGGTGTGATGAACAACCTGCCCTACGTACTCTCGGTGGAGAAGCTCGCCGGGATCAAGGTGCCGCAGCGGGTCGACGTGATCCGGATCATGATGGCGGAGTTCTTCCGTATCCTGAACCACCTGCTGTACCTGGGCACCTATATCCAGGACGTCGGCGCCATGACCCCGGTGTTC	CATCGTCCAGGCACGCCCGGAAACCGTGAAGAGCCGCGCCAGCGCCACGGTCATGGAGCGCTACCTGCTGAAAGAGAAGGGGACCGTCCTGGTGGAAGGACGTGCCATCGGTCAGCGCATCGGTGCCGGTCCGGTCAAGGTGATCAACGACGTGTCGGAAATGGACAAGGTCCAACCGGGTGACGTCCTGGTCTCCGACATGACCGACCCGGACTGGGAGCCGGTGATGAAGCGCGCCAGCGCCATCGTCACCAACCGCGGCGGGCGTACCTGCCACGCGGCGATCATCGCTCGCGAACTGGGCATCCCGGCGGTGGTCGGTTGCGGCAATGCCACCCAGATCCTGCAGGATGGCCAGGGGGTGACCGTT	TGTCGTGGGCAGCTCGCCGGAGGTGCTGGTACGGGTCGAGGATGGCCTGGTGACGGTGCGCCCGATCGCCGGTACCCGTCCGCGCGGGATCAACGAAGAGGCAGACCTGGCGCTGGAGCAGGATCTGCTGTCGGACGCCAAGGAGATCGCCGAGCACCTGATGCTGATCGACCTGGGGCGCAACGACGTGGGGCGGGTGTCCGACATCGGCGCGGTGAAGGTCACCGAAAAAATGGTGATCGAACGTTACTCCAACGTCATGCACATCGTGTCCAACGTCACCGGGCAATTGCGCGAGGGGCTCAGCGCGATGGACGCGCTGCGGGCGATCCTGCCGGCGGGTACGCTGTCCGGCGCGCCGAAGATCCGCGCCATGGAGATCATCGACGAGCTGGAGCC…	GGCCCGTTGGCCAATGGCGCTACCACCATTCTGTTCGAGGGCGTGCCGAACTACCCCGACGTGACCCGCGTGGCGAAAATCATCGACAAGCACAAGGTCAACATCCTCTACACCGCCCCGACCGCGATCCGCGCGATGATGGCCGAAGGCAAGGCGGCGGTGGCCGGTGCCGACGGTTCCAGCCTGCGTCTGCTCGGTTCGGTGGGCGAGCCGATCAACCCGGAAGCCTGGCAGTGGTACTACGAGACCGTCGGCCAGTCGCGCTGCCCGATCGTCGACACCTGGTGGCAGACCGAGACCGGCGCCTGCCTGATGACCCCGTTGCCGGGCGCCCATGCGATGAAGCCGGGCTCCGCGGCCAAGCCGTTCTTCGGCGTGGTCCCGGCGCTGATGTCACCG…	390	498	373	442	366	370	443	2882	TRUE
3195	BT26	GGCCCGTTGGCCAATGGCGCTACCACCATTCTGTTCGAGGGCGTGCCGAACTACCCCGACGTGACCCGCGTGGCGAAAATCATCGACAAGCACAAGGTCAACATCCTCTACACCGCCCCGACCGCGATCCGCGCGATGATGGCCGAAGGCAAGGCGGCGGTGGCCGGTGCCGACGGTTCCAGCCTGCGTCTGCTCGGTTCGGTGGGCGAGCCGATCAACCCGGAAGCCTGGCAGTGGTACTACGAGACCGTCGGCCAGTCGCGCTGCCCGATCGTCGACACCTGGTGGCAGACCGAGACCGGCGCCTGCCTGATGACCCCGTTGCCGGGCGCCCATGCGATGAAGCCGGGCTCCGCGGCCAAGCCGTTCTTCGGCGTGGTCCCGGCGCTG	ATGTCACCGTGCCGTTCAAGGAAGAGGCCTATCGTCTGGTGGACGAATTGAGCGAGCGGGCCACCCGGGCCGGGGCGGTGAACACCCTGATCCGCCTGGCCGACGGTCGCCTGCGCGGCGACAACACCGACGGCGCGGGCTTGCTGCGGGACCTGACGGCGAACGCCGGGGTCGAGCTGCGCGGCAAGCGGGTTCTCCTGCTCGGCGCCGGCGGTGCGGTGCGCGGGGTGCTCGAACCCTTCCTCGGCGAGTGCCCGGCGGAGCTGCTGATCGCCAACCGCACGGCGCGGAAGGCCGTGGATCTGGCCGAGCGGTTCGCCGATCTCGGCGCGGTGCGCGGCTGCGGTTTCGCCGAGGTCGAAGGGCCTTTCGACCTGGTCGTCAACGGCACCTCGGCCA…	CTGCTCGGCCTCTCCGGCGGCGTGGACTCCTCGGTGGTCGCCGCGCTGCTGCACAAGGCCATCGGCGACCAACTGACCTGCGTGTTCGTCGACAACGGCCTGCTGCGCCTGCACGAAGGCGACCAGGTGATGGCCATGTTCGCCGAGAACATGGGCGTGAAGGTGATCCGCGCCAACGCCGAGGACAAGTTCCTCGGCCGCCTGGCCGGCGTCGCCGATCCGGAAGAGAAGCGCAAGATCATCGGCCGCACCTTCATCGAAGTCTTCGACGAAGAAGCCACCAAGCTGCAGGACGTGAAGTTCCTCGCCCAGGGCACCATCTACCCCGACGTGATCGAGTCGGCCGGCGCCAAGACCGGCAAGGCCCACGTGA	CTGCAGGAGGTCATCAAGCGCCTGGCGCTGGCCCGCTTCGACGTGGCTTTCCACCTGCGCCACAACGGCAAGACCATCTTCGCCCTGCACGAGGCGCGAGACGAGCTGGCCCGCGCGCGCCGGGTCGGCGCGGTGTGCGGCCAGGCATTCCTCGAGCAGGCGTTGCCGATCGAGGTCGAGCGCAACGGCCTGCACCTGTGGGGCTGGGTCGGCTTGCCGACCTTCTCCCGCAGCCAGCCGGACCTGCAGTACTTCTATGTGAACGGGCGCATGGTGCGCGACAAGCTGGTCGCCCACGCGGTGCGCCAGGCTTATCGCGACGTGCTGTACAACGGCCGGCATCCGACCTTCGTGCTGTTCTTCGAAGTCGATCCGGCGGTGGTGGACGTCAACGTGCAC…	ATGTTCCTCAACCTCGGCCCGAACCACCCGTCCGCCCACGGCGCGTTCCGCATTATCCTGCAACTGGACGGCGAGGAGATCATCGACTGCGTCCCGGAGATCGGCTACCACCACCGCGGCGCCGAGAAGATGGCCGAGCGCCAGTCCTGGCACAGTTTCATCCCCTACACCGACCGCATCGACTACCTCGGCGGTGTGATGAACAACCTGCCCTACGTACTCTCGGTGGAGAAGCTCGCCGGGATCAAGGTGCCGCAGCGGGTCGACGTGATCCGGATCATGATGGCGGAGTTCTTCCGTATCCTGAACCACCTGCTGTACCTGGGCACCTATATCCAGGACGTCGGCGCCATGACCCCGGTGTTC	CATCGTCCAGGCACGCCCGGAAACCGTGAAGAGCCGCGCCAGCGCCACGGTCATGGAGCGCTACCTGCTGAAAGAGAAGGGGACCGTCCTGGTGGAAGGACGTGCCATCGGTCAGCGCATCGGTGCCGGTCCGGTCAAGGTGATCAACGACGTGTCGGAAATGGACAAGGTCCAACCGGGTGACGTCCTGGTCTCCGACATGACCGACCCGGACTGGGAGCCGGTGATGAAGCGCGCCAGCGCCATCGTCACCAACCGCGGCGGGCGTACCTGCCACGCGGCGATCATCGCTCGCGAACTGGGCATCCCGGCGGTGGTCGGTTGCGGCAATGCCACCCAGATCCTGCAGGATGGCCAGGGGGTGACCGTT	TGTCGTGGGCAGCTCGCCGGAGGTGCTGGTACGGGTCGAGGATGGCCTGGTGACGGTGCGCCCGATCGCCGGTACCCGTCCGCGCGGGATCAACGAAGAGGCAGACCTGGCGCTGGAGCAGGATCTGCTGTCGGACGCCAAGGAGATCGCCGAGCACCTGATGCTGATCGACCTGGGGCGCAACGACGTGGGGCGGGTGTCCGACATCGGCGCGGTGAAGGTCACCGAAAAAATGGTGATCGAACGTTACTCCAACGTCATGCACATCGTGTCCAACGTCACCGGGCAATTGCGCGAGGGGCTCAGCGCGATGGACGCGCTGCGGGCGATCCTGCCGGCGGGTACGCTGTCCGGCGCGCCGAAGATCCGCGCCATGGAGATCATCGACGAGCTGGAGCC…	GGCCCGTTGGCCAATGGCGCTACCACCATTCTGTTCGAGGGCGTGCCGAACTACCCCGACGTGACCCGCGTGGCGAAAATCATCGACAAGCACAAGGTCAACATCCTCTACACCGCCCCGACCGCGATCCGCGCGATGATGGCCGAAGGCAAGGCGGCGGTGGCCGGTGCCGACGGTTCCAGCCTGCGTCTGCTCGGTTCGGTGGGCGAGCCGATCAACCCGGAAGCCTGGCAGTGGTACTACGAGACCGTCGGCCAGTCGCGCTGCCCGATCGTCGACACCTGGTGGCAGACCGAGACCGGCGCCTGCCTGATGACCCCGTTGCCGGGCGCCCATGCGATGAAGCCGGGCTCCGCGGCCAAGCCGTTCTTCGGCGTGGTCCCGGCGCTGATGTCACCG…	390	498	373	442	366	370	443	2882	TRUE
3196	BP2	GGCCCGTTGGCCAACGGCGCCACCACCATTCTGTTCGAGGGCGTGCCGAACTACCCCGACGTGACCCGCGTGGCGAAGATCATCGACAAGCACAAGGTCAACATCCTCTACACCGCGCCGACCGCGATCCGCGCGATGATGGCCGAAGGCAAGGCGGCGGTGGCCGGTGCCGACGGTTCCAGCCTGCGTCTGCTCGGTTCGGTGGGCGAGCCGATCAACCCGGAAGCCTGGCAGTGGTACTACGAGACCGTCGGCCAGTCGCGCTGCCCGATCGTCGACACCTGGTGGCAGACCGAGACCGGCGCCTGCCTGATGACCCCGCTGCCGGGCGCCCACGCGATGAAGCCGGGCTCCGCGGCCAAGCCGTTCTTCGGCGTGGTTCCGGCACTG	ATGTCACTGTGCCGTTCAAGGAAGAGGCCTATCGTCTGGTGGACGAATTGAGCGAGCGGGCCACCCGGGCCGGGGCGGTGAACACCCTGATCCGCCTGGCCGACGGTCGCCTGCGCGGCGACAACACCGACGGCGCGGGCTTGCTGCGGGACCTGACGGCGAACGCCGGGGTCGAGCTGCGCGGCAAGCGGGTTCTCCTGCTCGGCGCCGGCGGTGCGGTGCGCGGGGTGCTCGAACCCTTCCTCGGCGAGTGCCCGGCGGAGTTGCTGATCGCCAACCGCACGGCGCGGAAGGCCGTGGATCTGGCCGAGCGGTTCGCCGATCTCGGCGCGGTGCGCGGCTGCGGTTTCGCCGAGGTCGAAGGGCCTTTCGACCTGGTCGTCAACGGCACCTCGGCCA…	CTGCTCGGCCTCTCCGGCGGCGTGGACTCCTCGGTGGTCGCCGCGCTGCTGCACAAGGCCATCGGCGACCAACTGACCTGCGTGTTCGTCGACAACGGCCTGCTGCGCCTGCACGAAGGCGACCAGGTGATGGCCATGTTCGCCGAGAACATGGGCGTGAAGGTGATCCGTGCCAACGCCGAGGACAAGTTCCTCGGCCGCCTGGCCGGCGTCGCCGATCCGGAAGAGAAGCGCAAGATCATCGGCCGCACCTTCATCGAAGTCTTCGACGAAGAAGCCACCAAGCTGCAGGACGTGAAGTTCCTCGCCCAGGGCACCATCTACCCCGACGTGATCGAGTCGGCCGGCGCCAAAACCGGCAAGGCCCACGTGA	CTGCAGGAAGTCATCAAGCGCCTGGCGCTGGCCCGTTTCGACGTGGCTTTCCACCTGCGCCACAACGGCAAGACCATCTTCGCCCTGCACGAGGCGCGAGACGAGCTGGCCCGCGCGCGCCGGGTCGGCGCGGTGTGCGGCCAGGCATTCCTCGAGCAGGCGCTGCCGATCGAGGTCGAGCGCAACGGTCTGCACCTGTGGGGCTGGGTCGGCTTGCCGACCTTCTCCCGCAGCCAGCCGGACCTGCAGTACTTCTATGTGAACGGGCGCATGGTGCGCGACAAGCTGGTCGCCCACGCGGTGCGCCAGGCTTATCGCGACGTGCTGTACAACGGCCGGCATCCGACCTTCGTGCTGTTCTTCGAAGTCGATCCGGCGGTGGTGGACGTCAACGTGCAC…	ATGTTCCTCAACCTTGGCCCGAACCACCCGTCCGCCCACGGCGCGTTCCGCATCATCCTGCAACTGGACGGCGAGGAGATCATCGACTGCGTCCCGGAGATCGGCTACCACCACCGCGGCGCCGAGAAGATGGCCGAGCGCCAGTCCTGGCACAGTTTCATCCCCTACACCGACCGCATCGACTACCTCGGCGGGGTGATGAACAACCTGCCCTACGTACTCTCGGTGGAGAAGCTCGCCGGGATCAAGGTGCCGCAGCGGGTCGACGTGATCCGGATCATGATGGCGGAGTTCTTCCGTATCCTGAACCACCTGCTGTACCTGGGCACCTATATCCAGGACGTCGGCGCCATGACCCCGGTGTTC	CATCGTCCAGGCACGCCCGGAAACCGTGAAGAGCCGCGCCAGCGCCACGGTCATGGAGCGCTACCTGCTGAAAGAGAAGGGGACCGTCCTGGTGGAAGGACGTGCCATCGGCCAGCGCATCGGTGCCGGTCCAGTCAAGGTGATCAACGACGTGTCGGAAATGGACAAGGTCCAACCGGGTGACGTCCTGGTCTCCGACATGACCGACCCGGACTGGGAGCCGGTGATGAAGCGCGCCAGCGCCATCGTCACCAACCGCGGCGGGCGTACCTGCCACGCGGCGATCATCGCTCGCGAACTGGGCATCCCGGCGGTGGTCGGTTGCGGCAACGCCACCCAGATCCTGCAGGATGGGCAGGGGGTGACCGTT	TGTCGTGGGCAGCTCGCCGGAGGTGCTGGTACGGGTCGAGGATGGCCTGGTCACGGTGCGCCCGATCGCCGGTACCCGTCCGCGCGGGATCAACGAAGAGGCCGACCTGGCGCTGGAGCAGGATCTGCTGTCGGACGCCAAGGAGATCGCCGAGCACCTGATGCTGATCGACCTGGGGCGCAACGACGTGGGGCGGGTGTCCGATATCGGCGCGGTGAAGGTCACCGAAAAAATGGTGATCGAACGTTACTCCAACGTCATGCACATCGTGTCCAACGTCACCGGGCAATTGCGCGAGGGGCTCAGCGCGATGGACGCGCTGCGGGCGATCCTGCCGGCGGGTACGCTGTCCGGCGCGCCGAAGATCCGCGCCATGGAGATCATCGACGAGCTGGAGCC…	GGCCCGTTGGCCAACGGCGCCACCACCATTCTGTTCGAGGGCGTGCCGAACTACCCCGACGTGACCCGCGTGGCGAAGATCATCGACAAGCACAAGGTCAACATCCTCTACACCGCGCCGACCGCGATCCGCGCGATGATGGCCGAAGGCAAGGCGGCGGTGGCCGGTGCCGACGGTTCCAGCCTGCGTCTGCTCGGTTCGGTGGGCGAGCCGATCAACCCGGAAGCCTGGCAGTGGTACTACGAGACCGTCGGCCAGTCGCGCTGCCCGATCGTCGACACCTGGTGGCAGACCGAGACCGGCGCCTGCCTGATGACCCCGCTGCCGGGCGCCCACGCGATGAAGCCGGGCTCCGCGGCCAAGCCGTTCTTCGGCGTGGTTCCGGCACTGATGTCACTG…	390	498	373	442	366	370	443	2882	TRUE
3197	BT4	GGCCCGTTGGCCAACGGCGCCACCACCATTCTGTTCGAGGGCGTGCCGAACTACCCCGACGTGACCCGCGTGGCGAAGATCATCGACAAGCACAAGGTCAACATCCTCTACACCGCGCCGACCGCGATCCGCGCGATGATGGCCGAAGGCAAGGCGGCGGTGGCCGGTGCCGACGGTTCCAGCCTGCGTCTGCTCGGTTCGGTGGGCGAGCCGATCAACCCGGAAGCCTGGCAGTGGTACTACGAGACCGTCGGCCAGTCGCGCTGCCCGATCGTCGACACCTGGTGGCAGACCGAGACCGGCGCCTGCCTGATGACCCCGCTGCCGGGCGCCCACGCGATGAAGCCGGGCTCCGCGGCCAAGCCGTTCTTCGGCGTGGTTCCGGCACTG	ATGTCACTGTGCCGTTCAAGGAAGAGGCCTATCGTCTGGTGGACGAATTGAGCGAGCGGGCCACCCGGGCCGGGGCGGTGAACACCCTGATCCGCCTGGCCGACGGTCGCCTGCGCGGCGACAACACCGACGGCGCGGGCTTGCTGCGGGACCTGACGGCGAACGCCGGGGTCGAGCTGCGCGGCAAGCGGGTTCTCCTGCTCGGCGCCGGCGGTGCGGTGCGCGGGGTGCTCGAACCCTTCCTCGGCGAGTGCCCGGCGGAGTTGCTGATCGCCAACCGCACGGCGCGGAAGGCCGTGGATCTGGCCGAGCGGTTCGCCGATCTCGGCGCGGTGCGCGGCTGCGGTTTCGCCGAGGTCGAAGGGCCTTTCGACCTGGTCGTCAACGGCACCTCGGCCA…	CTGCTCGGCCTCTCCGGCGGCGTGGACTCCTCGGTGGTCGCCGCGCTGCTGCACAAGGCCATCGGCGACCAACTGACCTGCGTGTTCGTCGACAACGGCCTGCTGCGCCTGCACGAAGGCGACCAGGTGATGGCCATGTTCGCCGAGAACATGGGCGTGAAGGTGATCCGTGCCAACGCCGAGGACAAGTTCCTCGGCCGCCTGGCCGGCGTCGCCGATCCGGAAGAGAAGCGCAAGATCATCGGCCGCACCTTCATCGAAGTCTTCGACGAAGAAGCCACCAAGCTGCAGGACGTGAAGTTCCTCGCCCAGGGCACCATCTACCCCGACGTGATCGAGTCGGCCGGCGCCAAAACCGGCAAGGCCCACGTGA	CTGCAGGAAGTCATCAAGCGCCTGGCGCTGGCCCGTTTCGACGTGGCTTTCCACCTGCGCCACAACGGCAAGACCATCTTCGCCCTGCACGAGGCGCGAGACGAGCTGGCCCGCGCGCGCCGGGTCGGCGCGGTGTGCGGCCAGGCATTCCTCGAGCAGGCGCTGCCGATCGAGGTCGAGCGCAACGGTCTGCACCTGTGGGGCTGGGTCGGCTTGCCGACCTTCTCCCGCAGCCAGCCGGACCTGCAGTACTTCTATGTGAACGGGCGCATGGTGCGCGACAAGCTGGTCGCCCACGCGGTGCGCCAGGCTTATCGCGACGTGCTGTACAACGGCCGGCATCCGACCTTCGTGCTGTTCTTCGAAGTCGATCCGGCGGTGGTGGACGTCAACGTGCAC…	ATGTTCCTCAACCTTGGCCCGAACCACCCGTCCGCCCACGGCGCGTTCCGCATCATCCTGCAACTGGACGGCGAGGAGATCATCGACTGCGTCCCGGAGATCGGCTACCACCACCGCGGCGCCGAGAAGATGGCCGAGCGCCAGTCCTGGCACAGTTTCATCCCCTACACCGACCGCATCGACTACCTCGGCGGGGTGATGAACAACCTGCCCTACGTACTCTCGGTGGAGAAGCTCGCCGGGATCAAGGTGCCGCAGCGGGTCGACGTGATCCGGATCATGATGGCGGAGTTCTTCCGTATCCTGAACCACCTGCTGTACCTGGGCACCTATATCCAGGACGTCGGCGCCATGACCCCGGTGTTC	CATCGTCCAGGCACGCCCGGAAACCGTGAAGAGCCGCGCCAGCGCCACGGTCATGGAGCGCTACCTGCTGAAAGAGAAGGGGACCGTCCTGGTGGAAGGACGTGCCATCGGCCAGCGCATCGGTGCCGGTCCAGTCAAGGTGATCAACGACGTGTCGGAAATGGACAAGGTCCAACCGGGTGACGTCCTGGTCTCCGACATGACCGACCCGGACTGGGAGCCGGTGATGAAGCGCGCCAGCGCCATCGTCACCAACCGCGGCGGGCGTACCTGCCACGCGGCGATCATCGCTCGCGAACTGGGCATCCCGGCGGTGGTCGGTTGCGGCAACGCCACCCAGATCCTGCAGGATGGGCAGGGGGTGACCGTT	TGTCGTGGGCAGCTCGCCGGAGGTGCTGGTACGGGTCGAGGATGGCCTGGTCACGGTGCGCCCGATCGCCGGTACCCGTCCGCGCGGGATCAACGAAGAGGCCGACCTGGCGCTGGAGCAGGATCTGCTGTCGGACGCCAAGGAGATCGCCGAGCACCTGATGCTGATCGACCTGGGGCGCAACGACGTGGGGCGGGTGTCCGATATCGGCGCGGTGAAGGTCACCGAAAAAATGGTGATCGAACGTTACTCCAACGTCATGCACATCGTGTCCAACGTCACCGGGCAATTGCGCGAGGGGCTCAGCGCGATGGACGCGCTGCGGGCGATCCTGCCGGCGGGTACGCTGTCCGGCGCGCCGAAGATCCGCGCCATGGAGATCATCGACGAGCTGGAGCC…	GGCCCGTTGGCCAACGGCGCCACCACCATTCTGTTCGAGGGCGTGCCGAACTACCCCGACGTGACCCGCGTGGCGAAGATCATCGACAAGCACAAGGTCAACATCCTCTACACCGCGCCGACCGCGATCCGCGCGATGATGGCCGAAGGCAAGGCGGCGGTGGCCGGTGCCGACGGTTCCAGCCTGCGTCTGCTCGGTTCGGTGGGCGAGCCGATCAACCCGGAAGCCTGGCAGTGGTACTACGAGACCGTCGGCCAGTCGCGCTGCCCGATCGTCGACACCTGGTGGCAGACCGAGACCGGCGCCTGCCTGATGACCCCGCTGCCGGGCGCCCACGCGATGAAGCCGGGCTCCGCGGCCAAGCCGTTCTTCGGCGTGGTTCCGGCACTGATGTCACTG…	390	498	373	442	366	370	443	2882	TRUE
3198	BP5	GGCCCGTTGGCCAACGGCGCCACCACCATTCTGTTCGAGGGCGTGCCGAACTACCCCGACGTGACCCGCGTGGCGAAGATCATCGACAAGCACAAGGTCAACATCCTCTACACCGCGCCGACCGCGATCCGCGCGATGATGGCCGAAGGCAAGGCGGCGGTGGCCGGTGCCGACGGTTCCAGCCTGCGTCTGCTCGGTTCGGTGGGCGAGCCGATCAACCCGGAAGCCTGGCAGTGGTACTACGAGACCGTCGGCCAGTCGCGCTGCCCGATCGTCGACACCTGGTGGCAGACCGAGACCGGCGCCTGCCTGATGACCCCGCTGCCGGGCGCCCACGCGATGAAGCCGGGCTCCGCGGCCAAGCCGTTCTTCGGCGTGGTTCCGGCACTG	ATGTCACTGTGCCGTTCAAGGAAGAGGCCTATCGTCTGGTGGACGAATTGAGCGAGCGGGCCACCCGGGCCGGGGCGGTGAACACCCTGATCCGCCTGGCCGACGGTCGCCTGCGCGGCGACAACACCGACGGCGCGGGCTTGCTGCGGGACCTGACGGCGAACGCCGGGGTCGAGCTGCGCGGCAAGCGGGTTCTCCTGCTCGGCGCCGGCGGTGCGGTGCGCGGGGTGCTCGAACCCTTCCTCGGCGAGTGCCCGGCGGAGTTGCTGATCGCCAACCGCACGGCGCGGAAGGCCGTGGATCTGGCCGAGCGGTTCGCCGATCTCGGCGCGGTGCGCGGCTGCGGTTTCGCCGAGGTCGAAGGGCCTTTCGACCTGGTCGTCAACGGCACCTCGGCCA…	CTGCTCGGCCTCTCCGGCGGCGTGGACTCCTCGGTGGTCGCCGCGCTGCTGCACAAGGCCATCGGCGACCAACTGACCTGCGTGTTCGTCGACAACGGCCTGCTGCGCCTGCACGAAGGCGACCAGGTGATGGCCATGTTCGCCGAGAACATGGGCGTGAAGGTGATCCGTGCCAACGCCGAGGACAAGTTCCTCGGCCGCCTGGCCGGCGTCGCCGATCCGGAAGAGAAGCGCAAGATCATCGGCCGCACCTTCATCGAAGTCTTCGACGAAGAAGCCACCAAGCTGCAGGACGTGAAGTTCCTCGCCCAGGGCACCATCTACCCCGACGTGATCGAGTCGGCCGGCGCCAAAACCGGCAAGGCCCACGTGA	CTGCAGGAAGTCATCAAGCGCCTGGCGCTGGCCCGTTTCGACGTGGCTTTCCACCTGCGCCACAACGGCAAGACCATCTTCGCCCTGCACGAGGCGCGAGACGAGCTGGCCCGCGCGCGCCGGGTCGGCGCGGTGTGCGGCCAGGCATTCCTCGAGCAGGCGCTGCCGATCGAGGTCGAGCGCAACGGTCTGCACCTGTGGGGCTGGGTCGGCTTGCCGACCTTCTCCCGCAGCCAGCCGGACCTGCAGTACTTCTATGTGAACGGGCGCATGGTGCGCGACAAGCTGGTCGCCCACGCGGTGCGCCAGGCTTATCGCGACGTGCTGTACAACGGCCGGCATCCGACCTTCGTGCTGTTCTTCGAAGTCGATCCGGCGGTGGTGGACGTCAACGTGCAC…	ATGTTCCTCAACCTTGGCCCGAACCACCCGTCCGCCCACGGCGCGTTCCGCATCATCCTGCAACTGGACGGCGAGGAGATCATCGACTGCGTCCCGGAGATCGGCTACCACCACCGCGGCGCCGAGAAGATGGCCGAGCGCCAGTCCTGGCACAGTTTCATCCCCTACACCGACCGCATCGACTACCTCGGCGGGGTGATGAACAACCTGCCCTACGTACTCTCGGTGGAGAAGCTCGCCGGGATCAAGGTGCCGCAGCGGGTCGACGTGATCCGGATCATGATGGCGGAGTTCTTCCGTATCCTGAACCACCTGCTGTACCTGGGCACCTATATCCAGGACGTCGGCGCCATGACCCCGGTGTTC	CATCGTCCAGGCACGCCCGGAAACCGTGAAGAGCCGCGCCAGCGCCACGGTCATGGAGCGCTACCTGCTGAAAGAGAAGGGGACCGTCCTGGTGGAAGGACGTGCCATCGGCCAGCGCATCGGTGCCGGTCCAGTCAAGGTGATCAACGACGTGTCGGAAATGGACAAGGTCCAACCGGGTGACGTCCTGGTCTCCGACATGACCGACCCGGACTGGGAGCCGGTGATGAAGCGCGCCAGCGCCATCGTCACCAACCGCGGCGGGCGTACCTGCCACGCGGCGATCATCGCTCGCGAACTGGGCATCCCGGCGGTGGTCGGTTGCGGCAACGCCACCCAGATCCTGCAGGATGGGCAGGGGGTGACCGTT	TGTCGTGGGCAGCTCGCCGGAGGTGCTGGTACGGGTCGAGGATGGCCTGGTCACGGTGCGCCCGATCGCCGGTACCCGTCCGCGCGGGATCAACGAAGAGGCCGACCTGGCGCTGGAGCAGGATCTGCTGTCGGACGCCAAGGAGATCGCCGAGCACCTGATGCTGATCGACCTGGGGCGCAACGACGTGGGGCGGGTGTCCGATATCGGCGCGGTGAAGGTCACCGAAAAAATGGTGATCGAACGTTACTCCAACGTCATGCACATCGTGTCCAACGTCACCGGGCAATTGCGCGAGGGGCTCAGCGCGATGGACGCGCTGCGGGCGATCCTGCCGGCGGGTACGCTGTCCGGCGCGCCGAAGATCCGCGCCATGGAGATCATCGACGAGCTGGAGCC…	GGCCCGTTGGCCAACGGCGCCACCACCATTCTGTTCGAGGGCGTGCCGAACTACCCCGACGTGACCCGCGTGGCGAAGATCATCGACAAGCACAAGGTCAACATCCTCTACACCGCGCCGACCGCGATCCGCGCGATGATGGCCGAAGGCAAGGCGGCGGTGGCCGGTGCCGACGGTTCCAGCCTGCGTCTGCTCGGTTCGGTGGGCGAGCCGATCAACCCGGAAGCCTGGCAGTGGTACTACGAGACCGTCGGCCAGTCGCGCTGCCCGATCGTCGACACCTGGTGGCAGACCGAGACCGGCGCCTGCCTGATGACCCCGCTGCCGGGCGCCCACGCGATGAAGCCGGGCTCCGCGGCCAAGCCGTTCTTCGGCGTGGTTCCGGCACTGATGTCACTG…	390	498	373	442	366	370	443	2882	TRUE
3199	BP31	GGCCCGTTGGCCAACGGCGCCACCACCATTCTGTTCGAGGGCGTGCCGAACTACCCCGACGTGACCCGCGTGGCGAAGATCATCGACAAGCACAAGGTCAACATCCTCTACACCGCGCCGACCGCGATCCGCGCGATGATGGCCGAAGGCAAGGCGGCGGTGGCCGGTGCCGACGGTTCCAGCCTGCGTCTGCTCGGTTCGGTGGGCGAGCCGATCAACCCGGAAGCCTGGCAGTGGTACTACGAGACCGTCGGCCAGTCGCGCTGCCCGATCGTCGACACCTGGTGGCAGACCGAGACCGGCGCCTGCCTGATGACCCCGCTGCCGGGCGCCCACGCGATGAAGCCGGGCTCCGCGGCCAAGCCGTTCTTCGGCGTGGTTCCGGCACTG	ATGTCACTGTGCCGTTCAAGGAAGAGGCCTATCGTCTGGTGGACGAATTGAGCGAGCGGGCCACCCGGGCCGGGGCGGTGAACACCCTGATCCGCCTGGCCGACGGTCGCCTGCGCGGCGACAACACCGACGGCGCGGGCTTGCTGCGGGACCTGACGGCGAACGCCGGGGTCGAGCTGCGCGGCAAGCGGGTTCTCCTGCTCGGCGCCGGCGGTGCGGTGCGCGGGGTGCTCGAACCCTTCCTCGGCGAGTGCCCGGCGGAGTTGCTGATCGCCAACCGCACGGCGCGGAAGGCCGTGGATCTGGCCGAGCGGTTCGCCGATCTCGGCGCGGTGCGCGGCTGCGGTTTCGCCGAGGTCGAAGGGCCTTTCGACCTGGTCGTCAACGGCACCTCGGCCA…	CTGCTCGGCCTCTCCGGCGGCGTGGACTCCTCGGTGGTCGCCGCGCTGCTGCACAAGGCCATCGGCGACCAACTGACCTGCGTGTTCGTCGACAACGGCCTGCTGCGCCTGCACGAAGGCGACCAGGTGATGGCCATGTTCGCCGAGAACATGGGCGTGAAGGTGATCCGTGCCAACGCCGAGGACAAGTTCCTCGGCCGCCTGGCCGGCGTCGCCGATCCGGAAGAGAAGCGCAAGATCATCGGCCGCACCTTCATCGAAGTCTTCGACGAAGAAGCCACCAAGCTGCAGGACGTGAAGTTCCTCGCCCAGGGCACCATCTACCCCGACGTGATCGAGTCGGCCGGCGCCAAAACCGGCAAGGCCCACGTGA	CTGCAGGAAGTCATCAAGCGCCTGGCGCTGGCCCGTTTCGACGTGGCTTTCCACCTGCGCCACAACGGCAAGACCATCTTCGCCCTGCACGAGGCGCGAGACGAGCTGGCCCGCGCGCGCCGGGTCGGCGCGGTGTGCGGCCAGGCATTCCTCGAGCAGGCGCTGCCGATCGAGGTCGAGCGCAACGGTCTGCACCTGTGGGGCTGGGTCGGCTTGCCGACCTTCTCCCGCAGCCAGCCGGACCTGCAGTACTTCTATGTGAACGGGCGCATGGTGCGCGACAAGCTGGTCGCCCACGCGGTGCGCCAGGCTTATCGCGACGTGCTGTACAACGGCCGGCATCCGACCTTCGTGCTGTTCTTCGAAGTCGATCCGGCGGTGGTGGACGTCAACGTGCAC…	ATGTTCCTCAACCTTGGCCCGAACCACCCGTCCGCCCACGGCGCGTTCCGCATCATCCTGCAACTGGACGGCGAGGAGATCATCGACTGCGTCCCGGAGATCGGCTACCACCACCGCGGCGCCGAGAAGATGGCCGAGCGCCAGTCCTGGCACAGTTTCATCCCCTACACCGACCGCATCGACTACCTCGGCGGGGTGATGAACAACCTGCCCTACGTACTCTCGGTGGAGAAGCTCGCCGGGATCAAGGTGCCGCAGCGGGTCGACGTGATCCGGATCATGATGGCGGAGTTCTTCCGTATCCTGAACCACCTGCTGTACCTGGGCACCTATATCCAGGACGTCGGCGCCATGACCCCGGTGTTC	CATCGTCCAGGCACGCCCGGAAACCGTGAAGAGCCGCGCCAGCGCCACGGTCATGGAGCGCTACCTGCTGAAAGAGAAGGGGACCGTCCTGGTGGAAGGACGTGCCATCGGCCAGCGCATCGGTGCCGGTCCAGTCAAGGTGATCAACGACGTGTCGGAAATGGACAAGGTCCAACCGGGTGACGTCCTGGTCTCCGACATGACCGACCCGGACTGGGAGCCGGTGATGAAGCGCGCCAGCGCCATCGTCACCAACCGCGGCGGGCGTACCTGCCACGCGGCGATCATCGCTCGCGAACTGGGCATCCCGGCGGTGGTCGGTTGCGGCAACGCCACCCAGATCCTGCAGGATGGGCAGGGGGTGACCGTT	TGTCGTGGGCAGCTCGCCGGAGGTGCTGGTACGGGTCGAGGATGGCCTGGTCACGGTGCGCCCGATCGCCGGTACCCGTCCGCGCGGGATCAACGAAGAGGCCGACCTGGCGCTGGAGCAGGATCTGCTGTCGGACGCCAAGGAGATCGCCGAGCACCTGATGCTGATCGACCTGGGGCGCAACGACGTGGGGCGGGTGTCCGATATCGGCGCGGTGAAGGTCACCGAAAAAATGGTGATCGAACGTTACTCCAACGTCATGCACATCGTGTCCAACGTCACCGGGCAATTGCGCGAGGGGCTCAGCGCGATGGACGCGCTGCGGGCGATCCTGCCGGCGGGTACGCTGTCCGGCGCGCCGAAGATCCGCGCCATGGAGATCATCGACGAGCTGGAGCC…	GGCCCGTTGGCCAACGGCGCCACCACCATTCTGTTCGAGGGCGTGCCGAACTACCCCGACGTGACCCGCGTGGCGAAGATCATCGACAAGCACAAGGTCAACATCCTCTACACCGCGCCGACCGCGATCCGCGCGATGATGGCCGAAGGCAAGGCGGCGGTGGCCGGTGCCGACGGTTCCAGCCTGCGTCTGCTCGGTTCGGTGGGCGAGCCGATCAACCCGGAAGCCTGGCAGTGGTACTACGAGACCGTCGGCCAGTCGCGCTGCCCGATCGTCGACACCTGGTGGCAGACCGAGACCGGCGCCTGCCTGATGACCCCGCTGCCGGGCGCCCACGCGATGAAGCCGGGCTCCGCGGCCAAGCCGTTCTTCGGCGTGGTTCCGGCACTGATGTCACTG…	390	498	373	442	366	370	443	2882	TRUE
3200	BP32	GGCCCGTTGGCCAACGGCGCCACCACCATTCTGTTCGAGGGCGTGCCGAACTACCCCGACGTGACCCGCGTGGCGAAGATCATCGACAAGCACAAGGTCAACATCCTCTACACCGCGCCGACCGCGATCCGCGCGATGATGGCCGAAGGCAAGGCGGCGGTGGCCGGTGCCGACGGTTCCAGCCTGCGTCTGCTCGGTTCGGTGGGCGAGCCGATCAACCCGGAAGCCTGGCAGTGGTACTACGAGACCGTCGGCCAGTCGCGCTGCCCGATCGTCGACACCTGGTGGCAGACCGAGACCGGCGCCTGCCTGATGACCCCGCTGCCGGGCGCCCACGCGATGAAGCCGGGCTCCGCGGCCAAGCCGTTCTTCGGCGTGGTTCCGGCACTG	ATGTCACTGTGCCGTTCAAGGAAGAGGCCTATCGTCTGGTGGACGAATTGAGCGAGCGGGCCACCCGGGCCGGGGCGGTGAACACCCTGATCCGCCTGGCCGACGGTCGCCTGCGCGGCGACAACACCGACGGCGCGGGCTTGCTGCGGGACCTGACGGCGAACGCCGGGGTCGAGCTGCGCGGCAAGCGGGTTCTCCTGCTCGGCGCCGGCGGTGCGGTGCGCGGGGTGCTCGAACCCTTCCTCGGCGAGTGCCCGGCGGAGTTGCTGATCGCCAACCGCACGGCGCGGAAGGCCGTGGATCTGGCCGAGCGGTTCGCCGATCTCGGCGCGGTGCGCGGCTGCGGTTTCGCCGAGGTCGAAGGGCCTTTCGACCTGGTCGTCAACGGCACCTCGGCCA…	CTGCTCGGCCTCTCCGGCGGCGTGGACTCCTCGGTGGTCGCCGCGCTGCTGCACAAGGCCATCGGCGACCAACTGACCTGCGTGTTCGTCGACAACGGCCTGCTGCGCCTGCACGAAGGCGACCAGGTGATGGCCATGTTCGCCGAGAACATGGGCGTGAAGGTGATCCGTGCCAACGCCGAGGACAAGTTCCTCGGCCGCCTGGCCGGCGTCGCCGATCCGGAAGAGAAGCGCAAGATCATCGGCCGCACCTTCATCGAAGTCTTCGACGAAGAAGCCACCAAGCTGCAGGACGTGAAGTTCCTCGCCCAGGGCACCATCTACCCCGACGTGATCGAGTCGGCCGGCGCCAAAACCGGCAAGGCCCACGTGA	CTGCAGGAAGTCATCAAGCGCCTGGCGCTGGCCCGTTTCGACGTGGCTTTCCACCTGCGCCACAACGGCAAGACCATCTTCGCCCTGCACGAGGCGCGAGACGAGCTGGCCCGCGCGCGCCGGGTCGGCGCGGTGTGCGGCCAGGCATTCCTCGAGCAGGCGCTGCCGATCGAGGTCGAGCGCAACGGTCTGCACCTGTGGGGCTGGGTCGGCTTGCCGACCTTCTCCCGCAGCCAGCCGGACCTGCAGTACTTCTATGTGAACGGGCGCATGGTGCGCGACAAGCTGGTCGCCCACGCGGTGCGCCAGGCTTATCGCGACGTGCTGTACAACGGCCGGCATCCGACCTTCGTGCTGTTCTTCGAAGTCGATCCGGCGGTGGTGGACGTCAACGTGCAC…	ATGTTCCTCAACCTTGGCCCGAACCACCCGTCCGCCCACGGCGCGTTCCGCATCATCCTGCAACTGGACGGCGAGGAGATCATCGACTGCGTCCCGGAGATCGGCTACCACCACCGCGGCGCCGAGAAGATGGCCGAGCGCCAGTCCTGGCACAGTTTCATCCCCTACACCGACCGCATCGACTACCTCGGCGGGGTGATGAACAACCTGCCCTACGTACTCTCGGTGGAGAAGCTCGCCGGGATCAAGGTGCCGCAGCGGGTCGACGTGATCCGGATCATGATGGCGGAGTTCTTCCGTATCCTGAACCACCTGCTGTACCTGGGCACCTATATCCAGGACGTCGGCGCCATGACCCCGGTGTTC	CATCGTCCAGGCACGCCCGGAAACCGTGAAGAGCCGCGCCAGCGCCACGGTCATGGAGCGCTACCTGCTGAAAGAGAAGGGGACCGTCCTGGTGGAAGGACGTGCCATCGGCCAGCGCATCGGTGCCGGTCCAGTCAAGGTGATCAACGACGTGTCGGAAATGGACAAGGTCCAACCGGGTGACGTCCTGGTCTCCGACATGACCGACCCGGACTGGGAGCCGGTGATGAAGCGCGCCAGCGCCATCGTCACCAACCGCGGCGGGCGTACCTGCCACGCGGCGATCATCGCTCGCGAACTGGGCATCCCGGCGGTGGTCGGTTGCGGCAACGCCACCCAGATCCTGCAGGATGGGCAGGGGGTGACCGTT	TGTCGTGGGCAGCTCGCCGGAGGTGCTGGTACGGGTCGAGGATGGCCTGGTCACGGTGCGCCCGATCGCCGGTACCCGTCCGCGCGGGATCAACGAAGAGGCCGACCTGGCGCTGGAGCAGGATCTGCTGTCGGACGCCAAGGAGATCGCCGAGCACCTGATGCTGATCGACCTGGGGCGCAACGACGTGGGGCGGGTGTCCGATATCGGCGCGGTGAAGGTCACCGAAAAAATGGTGATCGAACGTTACTCCAACGTCATGCACATCGTGTCCAACGTCACCGGGCAATTGCGCGAGGGGCTCAGCGCGATGGACGCGCTGCGGGCGATCCTGCCGGCGGGTACGCTGTCCGGCGCGCCGAAGATCCGCGCCATGGAGATCATCGACGAGCTGGAGCC…	GGCCCGTTGGCCAACGGCGCCACCACCATTCTGTTCGAGGGCGTGCCGAACTACCCCGACGTGACCCGCGTGGCGAAGATCATCGACAAGCACAAGGTCAACATCCTCTACACCGCGCCGACCGCGATCCGCGCGATGATGGCCGAAGGCAAGGCGGCGGTGGCCGGTGCCGACGGTTCCAGCCTGCGTCTGCTCGGTTCGGTGGGCGAGCCGATCAACCCGGAAGCCTGGCAGTGGTACTACGAGACCGTCGGCCAGTCGCGCTGCCCGATCGTCGACACCTGGTGGCAGACCGAGACCGGCGCCTGCCTGATGACCCCGCTGCCGGGCGCCCACGCGATGAAGCCGGGCTCCGCGGCCAAGCCGTTCTTCGGCGTGGTTCCGGCACTGATGTCACTG…	390	498	373	442	366	370	443	2882	TRUE
3201	Psa 190A	GGCCCGTTGGCCAACGGCGCCACCACCATTCTGTTCGAGGGCGTGCCGAACTACCCCGACGTGACCCGCGTGGCGAAAATCATCGACAAGCACAAGGTCAACATCCTCTACACCGCGCCGACCGCGATCCGCGCGATGATGGCCGAAGGCAAGGCGGCGGTGGCCGGTGCCGACGGTTCCAGCCTGCGTCTGCTCGGTTCGGTGGGCGAGCCGATCAACCCGGAAGCCTGGCAGTGGTACTACGAGACCGTCGGCCAGTCGCGCTGCCCGATCGTCGACACCTGGTGGCAGACCGAGACCGGCGCCTGCCTGATGACCCCGTTGCCGGGCGCCCATGCGATGAAGCCGGGCTCCGCGGCCAAGCCGTTCTTCGGCGTGGTCCCGGCGCTG	ATGTCACCGTGCCGTTCAAGGAAGAGGCCTATCGTCTGGTGGACGAGTTGAGCGAGCGGGCCACCCGGGCCGGGGCGGTGAACACCCTGATCCGCCTCGCCGACGGTCGCCTGCGCGGCGACAACACCGACGGCGCCGGCCTGCTGCGGGACCTGACGGCGAACGCCGGGGTCGAGCTGCGCGGCAAGCGGGTTCTCCTGCTCGGCGCCGGCGGTGCGGTGCGTGGGGTGCTCGAACCCTTCCTCGGCGAGTGCCCGGCGGAGTTGCTGATCGCCAACCGCACGGCGCGGAAGGCCGTGGACCTGGCCGAGCGGTTCGCCGACCTCGGCGCGGTGCACGGCTGCGGTTTCGCCGACGTCGAAGGGCCTTTCGACCTGATCGTCAACGGCACCTCGGCCA…	CTGCTAGGCCTCTCCGGCGGCGTGGACTCCTCGGTGGTCGCCGCGCTGTTGCACAAGGCCATCGGCGACCAACTGACCTGCGTGTTCGTCGACAACGGCCTGCTGCGCCTGCACGAAGGCGACCAGGTGATGGCCATGTTCGCCGAGAACATGGGCGTGAAGGTGATCCGCGCCAACGCCGAGGACAAGTTCCTCGGCCGCCTGGCCGGCGTCGCCGACCCGGAAGAGAAGCGCAAGATCATCGGCCGCACCTTCATCGAAGTCTTCGACGAAGAAGCCACCAAGCTGCAGGACGTGAAGTTCCTCGCCCAGGGCACCATCTACCCCGACGTGATCGAGTCGGCCGGCGCCAAGACCGGCAAGGCCCACGTGA	CTGCAGGAGGTCATCAAGCGCCTGGCGCTGGCCCGCTTCGACGTGGCTTTCCACCTGCGCCACAACGGCAAGACCATCTTCGCCCTGCACGAGGCGCGAGACGAGCTGGCCCGCGCGCGCCGGGTCGGCGCGGTGTGCGGCCAGGCATTCCTCGAGCAGGCGCTGCCGATCGAGGTCGAGCGCAACGGCCTGCACCTGTGGGGCTGGGTCGGCTTGCCGACCTTCTCCCGCAGCCAGCCGGACCTGCAGTACTTCTATGTGAACGGGCGCATGGTGCGCGACAAGCTGGTCGCCCACGCGGTGCGCCAGGCTTATCGCGACGTGCTGTACAACGGCCGGCATCCGACCTTCGTGCTGTTCTTCGAAGTCGATCCGGCGGTGGTGGACGTCAACGTGCAC…	ATGTTCCTCAACCTCGGCCCGAACCACCCGTCCGCCCACGGCGCGTTCCGCATCATCCTGCAGCTGGACGGCGAGGAGATCATCGACTGCGTCCCGGAGATCGGCTACCACCACCGCGGCGCCGAGAAGATGGCCGAGCGCCAGTCCTGGCACAGTTTCATTCCCTACACCGACCGCATCGACTACCTCGGCGGGGTGATGAACAACCTGCCCTACGTACTCTCGGTGGAGAAGCTCGCCGGGATCAAGGTGCCCCAGCGGGTCGACGTGATCCGGATCATGATGGCGGAGTTCTTCCGTATCCTGAACCACCTGCTGTACCTGGGCACCTATATCCAGGACGTCGGCGCCATGACCCCGGTGTTC	CATCGTCCAGGCACGCCCGGAAACCGTGAAGAGCCGCGCCAGCGCCACGGTCATGGAGCGCTACCTGCTGAAAGAGAAGGGGACCGTCCTGGTGGAAGGGCGTGCCATCGGCCAGCGCATCGGTGCCGGTCCGGTCAAGGTGATCAACGACGTGTCGGAAATGGACAAGGTCCAACCGGGTGACGTCCTGGTCTCCGACATGACCGACCCGGACTGGGAGCCGGTGATGAAGCGCGCCAGCGCCATCGTCACCAACCGCGGCGGGCGTACCTGCCACGCGGCGATCATCGCTCGCGAACTGGGCATCCCGGCGGTGGTCGGTTGCGGCAACGCCACCCAGATCCTGCAGGATGGCCAGGGGGTGACCGTT	TGTCGTGGGCAGCTCGCCGGAGGTGCTGGTACGGGTCGAGGATGGCCTGGTGACGGTGCGCCCGATCGCCGGTACCCGTCCGCGCGGGATCAACGAAGAGGCCGACCTGGCACTGGAGCAGGATCTGCTGTCGGACGCCAAGGAGATCGCCGAGCACCTGATGCTGATCGACCTGGGGCGCAACGACGTGGGGCGGGTGTCCGATATCGGCGCGGTGAAGGTCACCGAAAAAATGGTGATCGAACGTTACTCCAACGTCATGCACATCGTGTCCAACGTCACCGGGCAATTGCGCGAGGGGCTCAGCGCGATGGACGCGCTGCGGGCGATTCTGCCGGCGGGCACTCTATCCGGCGCGCCGAAGATCCGCGCCATGGAGATCATCGACGAGCTGGAGCC…	GGCCCGTTGGCCAACGGCGCCACCACCATTCTGTTCGAGGGCGTGCCGAACTACCCCGACGTGACCCGCGTGGCGAAAATCATCGACAAGCACAAGGTCAACATCCTCTACACCGCGCCGACCGCGATCCGCGCGATGATGGCCGAAGGCAAGGCGGCGGTGGCCGGTGCCGACGGTTCCAGCCTGCGTCTGCTCGGTTCGGTGGGCGAGCCGATCAACCCGGAAGCCTGGCAGTGGTACTACGAGACCGTCGGCCAGTCGCGCTGCCCGATCGTCGACACCTGGTGGCAGACCGAGACCGGCGCCTGCCTGATGACCCCGTTGCCGGGCGCCCATGCGATGAAGCCGGGCTCCGCGGCCAAGCCGTTCTTCGGCGTGGTCCCGGCGCTGATGTCACCG…	390	498	373	442	366	370	443	2882	TRUE
3202	Psa 220B	GGCCCGTTGGCCAACGGCGCCACCACCATTCTGTTCGAGGGCGTGCCGAACTACCCCGACGTGACCCGCGTGGCGAAAATCATCGACAAGCACAAGGTCAACATCCTCTACACCGCGCCGACCGCGATCCGCGCGATGATGGCCGAAGGCAAGGCGGCGGTGGCCGGTGCCGACGGTTCCAGCCTGCGTCTGCTCGGTTCGGTGGGCGAGCCGATCAACCCGGAAGCCTGGCAGTGGTACTACGAGACCGTCGGCCAGTCGCGCTGCCCGATCGTCGACACCTGGTGGCAGACCGAGACCGGCGCCTGCCTGATGACCCCGTTGCCGGGCGCCCATGCGATGAAGCCGGGCTCCGCGGCCAAGCCGTTCTTCGGCGTGGTCCCGGCGCTG	ATGTCACCGTGCCGTTCAAGGAAGAGGCCTATCGTCTGGTGGACGAATTGAGCGAGCGGGCCACCCGGGCCGGGGCGGTGAACACCCTGATCCGCCTGGCCGACGGTCGCCTGCGCGGCGACAACACCGACGGCGCGGGCTTGCTGCGGGACCTGACGGCGAACGCCGGGGTCGAGCTGCGCGGCAAGCGGGTTCTCCTGCTCGGCGCCGGCGGTGCGGTGCGCGGGGTGCTCGAACCCTTCCTCGGCGAGTGCCCGGCGGAGTTGCTGATCGCCAACCGCACGGCGCGGAAGGCCGTGGACCTGGCCGAGCGATTCGCCGATCTCGGCGCGGTGCGCGGCTGCGGTTTCGCCGAGGTCGAAGGGCCTTTCGACCTGGTCGTCAACGGCACCTCGGCCA…	CTGCTCGGCCTCTCCGGCGGCGTGGACTCCTCGGTGGTCGCCGCGCTGTTGCACAAGGCCATCGGCGACCAACTGACCTGCGTGTTCGTCGACAACGGCCTGCTGCGCCTGCACGAAGGCGACCAGGTGATGGCCATGTTCGCCGAGAACATGGGCGTGAAGGTGATCCGCGCCAACGCCGAGGACAAGTTCCTCGGCCGCCTGGCCGGCGTCGCCGACCCGGAAGAGAAGCGCAAGATCATCGGCCGCACCTTCATCGAAGTCTTCGACGAAGAAGCCACCAAGCTGCAGGACGTGAAGTTCCTCGCCCAGGGCACCATCTACCCCGACGTGATCGAGTCGGCCGGCGCCAAGACCGGCAAGGCCCACGTGA	CTGCAGGAGGTCATCAAGCGCCTGGCGCTGGCCCGCTTCGACGTGGCTTTCCACCTGCGCCACAACGGCAAGACCATCTTCGCCCTGCACGAGGCGCGAGACGAGCTGGCCCGCGCGCGCCGGGTCGGCGCGGTGTGCGGCCAGGCATTCCTCGAGCAGGCGCTGCCGATCGAGGTCGAGCGCAACGGCCTGCACCTGTGGGGCTGGGTCGGCTTGCCGACCTTCTCCCGCAGCCAGCCGGACCTGCAGTACTTCTATGTGAACGGGCGCATGGTGCGCGACAAGCTGGTCGCCCACGCGGTGCGCCAGGCTTATCGCGACGTGCTGTACAACGGCCGGCACCCGACCTTCGTGCTGTTCTTCGAAGTCGATCCGGCGGTGGTGGACGTCAACGTGCAC…	ATGTTCCTCAACCTCGGCCCGAACCACCCGTCCGCCCACGGCGCGTTCCGCATCATCCTGCAGCTGGACGGCGAGGAGATCATCGACTGCGTCCCGGAGATCGGCTACCACCACCGCGGCGCCGAGAAGATGGCCGAGCGCCAGTCCTGGCACAGTTTCATTCCCTACACCGACCGCATCGACTACCTCGGCGGGGTGATGAACAACCTGCCCTACGTACTCTCGGTGGAGAAGCTCGCCGGGATCAAGGTGCCGCAGCGGGTCGACGTGATCCGGATCATGATGGCGGAGTTCTTCCGTATCCTGAACCACCTGCTGTACCTGGGCACCTATATCCAGGACGTCGGCGCCATGACCCCGGTGTTC	CATCGTCCAGGCACGCCCGGAAACCGTGAAGAGCCGCGCCAGCGCCACGGTCATGGAGCGCTACCTGCTGAAAGAGAAGGGGACCGTCCTGGTGGAAGGACGTGCCATCGGCCAGCGCATCGGTGCCGGTCCGGTCAAGGTGATCAACGACGTGTCGGAAATGGACAAGGTCCAACCGGGTGACGTCCTGGTCTCCGACATGACCGACCCGGACTGGGAGCCGGTGATGAAGCGCGCCAGCGCCATCGTCACCAACCGCGGCGGGCGTACCTGCCACGCGGCGATCATCGCTCGCGAACTGGGCATCCCGGCGGTGGTCGGTTGCGGCAACGCCACCCAGATCCTGCAGGATGGGCAGGGGGTGACCGTT	TGTCGTGGGCAGCTCGCCGGAGGTGCTGGTACGGGTCGAGGATGGCCTGGTGACGGTGCGCCCGATCGCCGGTACCCGTCCGCGCGGGATCAACGAAGAGGCCGACCTGGCGCTGGAGCAGGATCTGCTGTCGGACGCCAAGGAGATCGCCGAGCACCTGATGCTGATCGACCTGGGGCGCAACGACGTGGGGCGGGTGTCCGACATCGGCGCGGTGAAGGTCACCGAAAAAATGGTGATCGAACGTTACTCCAACGTCATGCACATCGTGTCCAACGTCACCGGGCAATTGCGCGAGGGGCTCAGCGCGATGGACGCGCTGCGGGCGATCCTGCCGGCGGGTACGCTGTCCGGCGCGCCGAAGATCCGCGCCATGGAGATCATCGACGAGCTGGAGCC…	GGCCCGTTGGCCAACGGCGCCACCACCATTCTGTTCGAGGGCGTGCCGAACTACCCCGACGTGACCCGCGTGGCGAAAATCATCGACAAGCACAAGGTCAACATCCTCTACACCGCGCCGACCGCGATCCGCGCGATGATGGCCGAAGGCAAGGCGGCGGTGGCCGGTGCCGACGGTTCCAGCCTGCGTCTGCTCGGTTCGGTGGGCGAGCCGATCAACCCGGAAGCCTGGCAGTGGTACTACGAGACCGTCGGCCAGTCGCGCTGCCCGATCGTCGACACCTGGTGGCAGACCGAGACCGGCGCCTGCCTGATGACCCCGTTGCCGGGCGCCCATGCGATGAAGCCGGGCTCCGCGGCCAAGCCGTTCTTCGGCGTGGTCCCGGCGCTGATGTCACCG…	390	498	373	442	366	370	443	2882	TRUE
3203	Psa 228A	GGCCCGTTGGCCAACGGCGCCACCACCATTCTGTTCGAGGGCGTGCCGAACTACCCCGACGTGACCCGCGTGGCGAAAATCATCGACAAGCACAAGGTCAACATCCTCTACACCGCGCCGACCGCGATCCGCGCGATGATGGCCGAAGGCAAGGCGGCGGTGGCCGGTGCCGACGGTTCCAGCCTGCGTCTGCTCGGTTCGGTGGGCGAGCCGATCAACCCGGAAGCCTGGCAGTGGTACTACGAGACCGTCGGCCAGTCGCGCTGCCCGATCGTCGACACCTGGTGGCAGACCGAGACCGGCGCCTGCCTGATGACCCCGTTGCCGGGCGCCCATGCGATGAAGCCGGGCTCCGCGGCCAAGCCGTTCTTCGGCGTGGTCCCGGCGCTG	ATGTCACCGTGCCGTTCAAGGAAGAGGCCTATCGTCTGGTGGACGAGTTGAGCGAGCGGGCCACCCGGGCCGGGGCGGTGAACACCCTGATCCGCCTCGCCGACGGTCGCCTGCGCGGCGACAACACCGACGGCGCCGGCCTGCTGCGGGACCTGACGGCGAACGCCGGGGTCGAGCTGCGCGGCAAGCGGGTTCTCCTGCTCGGCGCCGGCGGTGCGGTGCGTGGGGTGCTCGAACCCTTCCTCGGCGAATGCCCGGCGGAGTTGCTGATCGCCAACCGCACGGCGCGGAAGGCCGTGGACCTGGCCGAGCGGTTCGCCGACCTCGGCGCGGTGCACGGCTGCGGTTTCGCCGAGGTCGAAGGGCCTTTCGACCTGATCGTCAACGGCACCTCGGCCA…	CTGCTCGGCCTCTCCGGCGGCGTGGACTCCTCGGTGGTCGCCGCGCTGCTGCACAAGGCCATCGGCGACCAACTGACCTGCGTGTTCGTCGACAACGGCCTGCTGCGCCTGCACGAAGGCGACCAGGTGATGGCCATGTTCGCCGAGAACATGGGCGTGAAGGTGATCCGCGCCAACGCCGAGGACAAGTTCCTCGGCCGCCTGGCCGGCGTCGCCGATCCGGAAGAGAAGCGCAAGATCATCGGCCGCACCTTCATCGAAGTCTTCGACGAAGAAGCCACCAAGCTGCAGGACGTGAAGTTCCTCGCCCAGGGCACCATCTACCCCGACGTGATCGAGTCGGCCGGCGCCAAGACCGGCAAGGCCCACGTGA	CTGCAGGAGGTTATCAAGCGCCTGGCGCTGGCCCGCTTCGACGTGGCTTTCCACCTGCGCCACAACGGCAAGACCATCTTCGCCCTGCACGAGGCGCGAGACGAGCTGGCCCGCGCGCGCCGGGTCGGCGCGGTGTGCGGCCAGGCATTCCTCGAGCAGGCGCTGCCGATCGAGGTCGAGCGCAACGGCCTGCACCTGTGGGGCTGGGTCGGCTTGCCGACCTTCTCCCGCAGCCAGCCGGACCTGCAGTACTTCTATGTGAACGGGCGCATGGTGCGCGACAAGCTGGTCGCCCACGCGGTGCGCCAGGCTTATCGCGACGTGCTGTACAACGGCCGGCATCCGACCTTCGTGCTGTTCTTCGAAGTCGATCCGGCGGTGGTGGACGTCAACGTGCAC…	ATGTTCCTCAACCTCGGCCCGAACCATCCGTCCGCCCACGGCGCGTTCCGCATCATCCTGCAACTGGACGGCGAGGAGATCATCGACTGCGTCCCGGAGATCGGCTACCACCACCGCGGCGCCGAGAAGATGGCCGAGCGCCAGTCCTGGCACAGTTTCATCCCCTACACCGACCGCATCGACTACCTCGGCGGGGTGATGAACAACCTGCCCTACGTACTCTCGGTGGAGAAGCTCGCCGGGATCAAGGTGCCCCAGCGGGTCGACGTGATCCGGATCATGATGGCGGAGTTCTTCCGTATCCTGAACCACCTGCTGTACCTGGGCACCTATATCCAGGACGTCGGCGCCATGACCCCGGTGTTC	CATCGTCCAGGCACGCCCGGAAACCGTGAAGAGCCGCGCCAGCGCCACGGTCATGGAGCGCTACCTGCTGAAAGAGAAGGGGACCGTCCTGGTGGAAGGGCGTGCCATCGGTCAGCGCATCGGTGCCGGTCCGGTCAAGGTGATCAACGACGTGTCGGAAATGGACAAGGTCCAACCGGGTGACGTCCTGGTCTCCGACATGACCGACCCGGACTGGGAGCCGGTGATGAAGCGCGCCAGCGCCATCGTCACCAACCGCGGCGGGCGTACCTGCCACGCGGCGATCATCGCTCGCGAACTGGGCATCCCGGCGGTGGTCGGTTGCGGCAACGCCACCCAGATCCTGCAGGATGGCCAGGGGGTGACCGTT	TGTCGTGGGCAGCTCGCCGGAGGTGCTGGTACGGGTCGAGGATGGCCTGGTGACGGTGCGCCCGATCGCCGGTACCCGTCCGCGCGGGATCAACGAAGAGGCCGACCTGGCGCTGGAGCAGGATCTGCTGTCGGACGCCAAGGAGATCGCCGAGCACCTGATGCTGATCGACCTGGGGCGCAACGACGTGGGGCGGGTGTCCGACATCGGCGCGGTGAAGGTCACCGAAAAAATGGTGATCGAACGTTACTCCAACGTCATGCACATCGTGTCCAACGTCACCGGGCAATTGCGCGAGGGGCTCAGCGCGATGGACGCGCTGCGGGCGATCCTGCCGGCGGGTACGCTGTCCGGCGCGCCGAAGATCCGCGCCATGGAGATCATCGACGAGCTGGAGCC…	GGCCCGTTGGCCAACGGCGCCACCACCATTCTGTTCGAGGGCGTGCCGAACTACCCCGACGTGACCCGCGTGGCGAAAATCATCGACAAGCACAAGGTCAACATCCTCTACACCGCGCCGACCGCGATCCGCGCGATGATGGCCGAAGGCAAGGCGGCGGTGGCCGGTGCCGACGGTTCCAGCCTGCGTCTGCTCGGTTCGGTGGGCGAGCCGATCAACCCGGAAGCCTGGCAGTGGTACTACGAGACCGTCGGCCAGTCGCGCTGCCCGATCGTCGACACCTGGTGGCAGACCGAGACCGGCGCCTGCCTGATGACCCCGTTGCCGGGCGCCCATGCGATGAAGCCGGGCTCCGCGGCCAAGCCGTTCTTCGGCGTGGTCCCGGCGCTGATGTCACCG…	390	498	373	442	366	370	443	2882	TRUE
5655	ET02	GGCCCGTTGGCCAATGGCGCTACCACCATTCTGTTCGAGGGCGTGCCGAACTACCCCGACGTGACCCGCGTGGCGAAAATCATCGACAAGCACAAGGTCAACATCCTCTACACCGCCCCGACCGCGATCCGCGCGATGATGGCCGAAGGCAAGGCGGCGGTGGCCGGTGCCGACGGTTCCAGCCTGCGTCTGCTCGGTTCGGTGGGCGAGCCGATCAACCCGGAAGCCTGGCAGTGGTACTACGAGACCGTCGGCCAGTCGCGCTGCCCGATCGTCGACACCTGGTGGCAGACCGAGACCGGCGCCTGCCTGATGACCCCGTTGCCGGGCGCCCATGCGATGAAGCCGGGCTCCGCGGCCAAGCCGTTCTTCGGCGTGGTCCCGGCGCTG	ATGTCACCGTGCCGTTCAAGGAAGAGGCCTATCGTCTGGTGGACGAATTGAGCGAGCGGGCCACCCGGGCCGGGGCGGTGAACACCCTGATCCGCCTCGCCGACGGTCGCCTGCGCGGCGACAACACCGACGGCGCGGGCTTGCTGCGGGACCTGACGGCGAACGCCGGGGTCGAGCTGCGCGGCAAGCGGGTTCTCCTGCTCGGCGCCGGCGGTGCGGTGCGCGGGGTGCTCGAACCCTTCCTCGGCGAGTGCCCGGCGGAGCTGCTGATCGCCAACCGCACGGCGCGGAAGGCCGTGGATCTGGCCGAGCGGTTCGCCGATCTCGGCGCGGTGCGCGGCTGCGGTTTCGCCGAGGTCGAAGGGCCTTTCGACCTGGTCGTCAACGGCACCTCGGCCA…	CTGCTCGGCCTCTCCGGCGGCGTGGACTCCTCGGTGGTCGCCGCGCTGCTGCACAAGGCCATCGGCGACCAACTGACCTGCGTGTTCGTCGACAACGGCCTGCTGCGCCTGCACGAAGGCGACCAGGTGATGGCCATGTTCGCCGAGAACATGGGCGTGAAGGTGATCCGCGCCAACGCCGAGGACAAGTTCCTCGGCCGCCTGGCCGGCGTCGCCGATCCGGAAGAGAAGCGCAAGATCATCGGCCGCACCTTCATCGAAGTCTTCGACGAAGAAGCCACCAAGCTGCAGGACGTGAAGTTCCTCGCCCAGGGCACCATCTACCCCGACGTGATCGAGTCGGCCGGCGCCAAGACCGGCAAGGCCCACGTGA	CTGCAGGAGGTCATCAAGCGCCTGGCGCTGGCCCGCTTCGACGTGGCTTTCCACCTGCGCCACAACGGCAAGACCATCTTCGCCCTGCACGAGGCGCAAGACGAGCTGGCCCGCGCGCGCCGGGTCGGCGCGGTGTGCGGCCAGGCATTCCTCGAGCAGGCGCTGCCGATCGAGGTCGAGCGCAACGGCCTGCACCTGTGGGGCTGGGTCGGCTTGCCGACCTTCTCCCGCAGCCAGCCGGACCTGCAGTACTTCTATGTGAACGGGCGCATGGTGCGCGACAAGCTGGTCGCCCACGCGGTGCGCCAGGCTTATCGCGACGTGCTGTACAACGGCCGGCATCCGACCTTCGTGCTGTTCTTCGAAGTCGATCCGGCGGTGGTGGACGTCAACGTGCAC…	ATGTTCCTCAACCTCGGCCCGAACCACCCGTCCGCCCACGGCGCGTTCCGCATCATCCTGCAACTGGACGGCGAGGAGATCATCGACTGCGTCCCGGAGATCGGCTACCACCACCGCGGCGCCGAGAAGATGGCCGAGCGCCAGTCCTGGCACAGTTTCATCCCCTACACCGACCGCATCGACTACCTCGGCGGGGTGATGAACAACCTGCCCTACGTACTCTCGGTGGAGAAGCTCGCCGGGATCAAGGTGCCGCAGCGGGTCGACGTGATCCGGATCATGATGGCGGAGTTCTTCCGTATCCTGAACCACCTGCTGTACCTGGGCACCTATATCCAGGACGTCGGCGCCATGACCCCGGTGTTC	CATCGTCCAGGCACGCCCGGAAACCGTGAAGAGCCGCGCCAGCGCCACGGTCATGGAGCGCTACCTGCTGAAAGAGAAGGGGACCGTCCTGGTGGAAGGACGTGCCATCGGCCAGCGCATCGGTGCCGGTCCAGTCAAGGTGATCAACGACGTGTCGGAAATGGACAAGGTCCAACCGGGTGACGTCCTGGTCTCCGACATGACCGACCCGGACTGGGAGCCGGTGATGAAGCGCGCCAGCGCCATCGTCACCAACCGCGGCGGGCGTACCTGCCACGCGGCGATCATCGCTCGCGAACTGGGCATCCCGGCGGTGGTCGGTTGCGGCAATGCCACCCAGATCCTGCAGGATGGCCAGGGGGTGACCGTT	TGTCGTGGGCAGCTCGCCGGAGGTGCTGGTACGGGTCGAGGATGGCCTGGTGACGGTGCGCCCGATCGCCGGTACCCGTCCGCGCGGGATCAACGAAGAGGCCGACCTGGCGCTGGAGCAGGATCTGCTGTCGGACGCCAAGGAGATCGCCGAGCACCTGATGCTGATCGACCTGGGGCGCAACGACGTGGGGCGGGTGTCCGATATCGGCGCGGTGAAGGTCACCGAAAAAATGGTGATCGAACGTTACTCCAACGTCATGCACATCGTGTCCAACGTCACCGGGCAATTGCGCGAGGGGCTCAGCGCGATGGACGCGCTGCGGGCGATCCTGCCGGCGGGTACGCTGTCCGGCGCGCCGAAGATCCGCGCCATGGAGATCATCGACGAGCTGGAGCC…	GGCCCGTTGGCCAATGGCGCTACCACCATTCTGTTCGAGGGCGTGCCGAACTACCCCGACGTGACCCGCGTGGCGAAAATCATCGACAAGCACAAGGTCAACATCCTCTACACCGCCCCGACCGCGATCCGCGCGATGATGGCCGAAGGCAAGGCGGCGGTGGCCGGTGCCGACGGTTCCAGCCTGCGTCTGCTCGGTTCGGTGGGCGAGCCGATCAACCCGGAAGCCTGGCAGTGGTACTACGAGACCGTCGGCCAGTCGCGCTGCCCGATCGTCGACACCTGGTGGCAGACCGAGACCGGCGCCTGCCTGATGACCCCGTTGCCGGGCGCCCATGCGATGAAGCCGGGCTCCGCGGCCAAGCCGTTCTTCGGCGTGGTCCCGGCGCTGATGTCACCG…	390	498	373	442	366	370	443	2882	TRUE
5854	SC079	GGCCCGCTGGCCAACGGCGCCACCACCATTCTGTTCGAGGGCGTGCCGAACTACCCCGACGTGACCCGCGTGGCGAAAATCATCGACAAGCACAAGGTCAACATCCTCTACACCGCGCCGACCGCGATCCGCGCGATGATGGCCGAAGGCAAGGCGGCGGTGGCCGGTGCCGACGGTTCCAGCCTGCGTCTGCTCGGTTCGGTGGGCGAGCCGATCAACCCGGAAGCCTGGCAGTGGTACTACGAGACCGTCGGCCAGTCGCGCTGCCCGATCGTCGACACCTGGTGGCAGACCGAGACCGGCGCCTGCCTGATGACCCCGCTGCCGGGCGCCCACGCGATGAAGCCGGGCTCTGCAGCCAAGCCGTTCTTCGGCGTGGTACCGGCACTG	ATGTCACCGTGCCGTTCAAGGAAGAGGCCTATCGTCTGGTGGACGAGTTGAGCGAGCGGGCCACCCGGGCCGGGGCGGTGAACACCCTGATCCGCCTCGCCGACGGTCGCCTGCGCGGCGACAACACCGACGGCGCCGGCCTGCTGCGGGACCTGACGGCGAACGCCGGGGTCGAGCTGCGCGGCAAGCGGGTTCTCCTGCTCGGCGCCGGCGGTGCGGTGCGTGGGGTGCTCGAACCCTTCCTCGGCGAGTGCCCGGCGGAGTTGCTGATCGCCAACCGCACGGCGCGGAAGGCCGTGGACCTGGCCGAGCGGTTCGCCGACCTCGGCGCGGTGCACGGCTGCGGTTTCGCCGAGGTCGAAGGGCCTTTCGACCTGATCGTCAACGGCACCTCGGCCA…	CTGCTAGGCCTCTCCGGCGGCGTGGACTCCTCGGTGGTCGCCGCGCTGCTGCACAAGGCCATCGGCGACCAACTGACCTGCGTGTTCGTCGACAACGGCCTGCTGCGCCTGCACGAAGGCGACCAGGTGATGGCCATGTTCGCCGAGAACATGGGCGTGAAGGTGATCCGCGCCAACGCCGAGGACAAGTTCCTCGGCCGCCTGGCCGGCGTCGCCGACCCGGAAGAGAAGCGCAAGATCATCGGCCGCACCTTCATCGAAGTTTTCGACGAAGAAGCCACCAAGCTGCAGGACGTGAAGTTCCTCGCCCAGGGCACCATCTACCCCGACGTGATCGAGTCGGCCGGCGCCAAGACCGGCAAGGCCCACGTGA	CTGCAGGAGGTCATCAAGCGCCTGGCGCTGGCCCGCTTCGACGTGGCTTTCCACCTGCGCCACAACGGCAAGACCATCTTCGCCTTGCACGAGGCGCGAGACGAGCTGGCCCGCGCGCGCCGGGTCGGCGCGGTGTGCGGCCAGGCATTCCTCGAGCAGGCGCTGCCGATCGAGGTCGAGCGCAACGGCCTGCACCTGTGGGGCTGGGTCGGCTTGCCGACCTTCTCCCGCAGCCAGCCGGACCTGCAGTACTTCTATGTGAACGGGCGCATGGTGCGCGACAAGCTGGTCGCCCACGCGGTGCGCCAGGCTTATCGCGACGTGCTGTACAACGGCCGGCATCCGACCTTCGTGCTGTTCTTCGAAGTCGATCCGGCGGTGGTGGACGTCAACGTGCAC…	ATGTTCCTCAACCTCGGCCCGAACCACCCGTCCGCCCACGGCGCGTTCCGCATCATCCTGCAGCTGGACGGCGAGGAGATCATCGACTGCGTCCCGGAGATCGGCTACCACCACCGCGGCGCCGAGAAGATGGCCGAGCGCCAGTCCTGGCACAGTTTCATTCCCTACACCGACCGCATCGACTACCTCGGCGGGGTGATGAACAACCTGCCCTACGTACTCTCGGTGGAGAAGCTCGCCGGGATCAAGGTGCCGCAGCGGGTCGACGTGATCCGGATCATGATGGCGGAGTTCTTCCGTATCCTGAACCACCTGCTGTACCTGGGCACCTATATCCAGGACGTCGGCGCCATGACCCCGGTGTTC	CATCGTCCAGGCACGCCCGGAAACCGTGAAGAGCCGCGCCAGCGCCACGGTCATGGAGCGCTACCTGCTGAAAGAGAAGGGGACCGTCCTGGTGGAAGGGCGTGCCATCGGCCAGCGCATCGGTGCCGGTCCGGTCAAGGTGATCAACGACGTGTCGGAAATGGACAAGGTCCAACCGGGTGACGTCCTGGTCTCCGACATGACCGACCCGGACTGGGAGCCGGTGATGAAGCGCGCCAGCGCCATCGTCACCAACCGCGGCGGGCGTACCTGCCACGCGGCGATCATCGCTCGCGAACTGGGCATCCCGGCGGTGGTCGGTTGCGGCAACGCCACCCAGATCCTGCAGGATGGCCAGGGGGTGACCGTT	TGTCGTGGGCAGCTCGCCGGAGGTGCTGGTACGGGTCGAGGATGGCCTGGTGACGGTGCGCCCGATCGCCGGTACCCGTCCGCGCGGGATCAACGAAGAGGCCGACCTGGCGCTGGAGCAGGATCTGCTGTCGGACGCCAAGGAGATCGCCGAGCACCTGATGCTGATCGACCTGGGGCGCAACGACGTGGGGCGGGTGTCCGACATCGGCGCGGTGAAGGTCACCGAAAAAATGGTGATCGAACGTTACTCCAACGTCATGCACATCGTGTCCAACGTCACCGGGCAATTGCGCGAGGGGCTCAGCGCGATGGACGCGCTGCGGGCGATCCTGCCGGCGGGTACGCTGTCCGGCGCGCCGAAGATCCGCGCCATGGAGATCATCGACGAGCTGGAGCC…	GGCCCGCTGGCCAACGGCGCCACCACCATTCTGTTCGAGGGCGTGCCGAACTACCCCGACGTGACCCGCGTGGCGAAAATCATCGACAAGCACAAGGTCAACATCCTCTACACCGCGCCGACCGCGATCCGCGCGATGATGGCCGAAGGCAAGGCGGCGGTGGCCGGTGCCGACGGTTCCAGCCTGCGTCTGCTCGGTTCGGTGGGCGAGCCGATCAACCCGGAAGCCTGGCAGTGGTACTACGAGACCGTCGGCCAGTCGCGCTGCCCGATCGTCGACACCTGGTGGCAGACCGAGACCGGCGCCTGCCTGATGACCCCGCTGCCGGGCGCCCACGCGATGAAGCCGGGCTCTGCAGCCAAGCCGTTCTTCGGCGTGGTACCGGCACTGATGTCACCG…	390	498	373	442	366	370	443	2882	TRUE
5855	SC080	GGCCCGCTGGCCAACGGCGCCACCACCATTCTGTTCGAGGGCGTGCCGAACTACCCCGACGTGACCCGCGTGGCGAAAATCATCGACAAGCACAAGGTCAACATCCTCTACACCGCGCCGACCGCGATCCGCGCGATGATGGCCGAAGGCAAGGCGGCGGTGGCCGGTGCCGACGGTTCCAGCCTGCGTCTGCTCGGTTCGGTGGGCGAGCCGATCAACCCGGAAGCCTGGCAGTGGTACTACGAGACCGTCGGCCAGTCGCGCTGCCCGATCGTCGACACCTGGTGGCAGACCGAGACCGGCGCCTGCCTGATGACCCCGCTGCCGGGCGCCCACGCGATGAAGCCGGGCTCTGCAGCCAAGCCGTTCTTCGGCGTGGTACCGGCACTG	ATGTCACCGTGCCGTTCAAGGAAGAGGCCTATCGTCTGGTGGACGAGTTGAGCGAGCGGGCCACCCGGGCCGGGGCGGTGAACACCCTGATCCGCCTCGCCGACGGTCGCCTGCGCGGCGACAACACCGACGGCGCCGGCCTGCTGCGGGACCTGACGGCGAACGCCGGGGTCGAGCTGCGCGGCAAGCGGGTTCTCCTGCTCGGCGCCGGCGGTGCGGTGCGTGGGGTGCTCGAACCCTTCCTCGGCGAGTGCCCGGCGGAGTTGCTGATCGCCAACCGCACGGCGCGGAAGGCCGTGGACCTGGCCGAGCGGTTCGCCGACCTCGGCGCGGTGCACGGCTGCGGTTTCGCCGAGGTCGAAGGGCCTTTCGACCTGATCGTCAACGGCACCTCGGCCA…	CTGCTAGGCCTCTCCGGCGGCGTGGACTCCTCGGTGGTCGCCGCGCTGCTGCACAAGGCCATCGGCGACCAACTGACCTGCGTGTTCGTCGACAACGGCCTGCTGCGCCTGCACGAAGGCGACCAGGTGATGGCCATGTTCGCCGAGAACATGGGCGTGAAGGTGATCCGCGCCAACGCCGAGGACAAGTTCCTCGGCCGCCTGGCCGGCGTCGCCGACCCGGAAGAGAAGCGCAAGATCATCGGCCGCACCTTCATCGAAGTTTTCGACGAAGAAGCCACCAAGCTGCAGGACGTGAAGTTCCTCGCCCAGGGCACCATCTACCCCGACGTGATCGAGTCGGCCGGCGCCAAGACCGGCAAGGCCCACGTGA	CTGCAGGAGGTCATCAAGCGCCTGGCGCTGGCCCGCTTCGACGTGGCTTTCCACCTGCGCCACAACGGCAAGACCATCTTCGCCTTGCACGAGGCGCGAGACGAGCTGGCCCGCGCGCGCCGGGTCGGCGCGGTGTGCGGCCAGGCATTCCTCGAGCAGGCGCTGCCGATCGAGGTCGAGCGCAACGGCCTGCACCTGTGGGGCTGGGTCGGCTTGCCGACCTTCTCCCGCAGCCAGCCGGACCTGCAGTACTTCTATGTGAACGGGCGCATGGTGCGCGACAAGCTGGTCGCCCACGCGGTGCGCCAGGCTTATCGCGACGTGCTGTACAACGGCCGGCATCCGACCTTCGTGCTGTTCTTCGAAGTCGATCCGGCGGTGGTGGACGTCAACGTGCAC…	ATGTTCCTCAACCTCGGCCCGAACCACCCGTCCGCCCACGGCGCGTTCCGCATCATCCTGCAGCTGGACGGCGAGGAGATCATCGACTGCGTCCCGGAGATCGGCTACCACCACCGCGGCGCCGAGAAGATGGCCGAGCGCCAGTCCTGGCACAGTTTCATTCCCTACACCGACCGCATCGACTACCTCGGCGGGGTGATGAACAACCTGCCCTACGTACTCTCGGTGGAGAAGCTCGCCGGGATCAAGGTGCCGCAGCGGGTCGACGTGATCCGGATCATGATGGCGGAGTTCTTCCGTATCCTGAACCACCTGCTGTACCTGGGCACCTATATCCAGGACGTCGGCGCCATGACCCCGGTGTTC	CATCGTCCAGGCACGCCCGGAAACCGTGAAGAGCCGCGCCAGCGCCACGGTCATGGAGCGCTACCTGCTGAAAGAGAAGGGGACCGTCCTGGTGGAAGGGCGTGCCATCGGCCAGCGCATCGGTGCCGGTCCGGTCAAGGTGATCAACGACGTGTCGGAAATGGACAAGGTCCAACCGGGTGACGTCCTGGTCTCCGACATGACCGACCCGGACTGGGAGCCGGTGATGAAGCGCGCCAGCGCCATCGTCACCAACCGCGGCGGGCGTACCTGCCACGCGGCGATCATCGCTCGCGAACTGGGCATCCCGGCGGTGGTCGGTTGCGGCAACGCCACCCAGATCCTGCAGGATGGCCAGGGGGTGACCGTT	TGTCGTGGGCAGCTCGCCGGAGGTGCTGGTACGGGTCGAGGATGGCCTGGTGACGGTGCGCCCGATCGCCGGTACCCGTCCGCGCGGGATCAACGAAGAGGCCGACCTGGCGCTGGAGCAGGATCTGCTGTCGGACGCCAAGGAGATCGCCGAGCACCTGATGCTGATCGACCTGGGGCGCAACGACGTGGGGCGGGTGTCCGACATCGGCGCGGTGAAGGTCACCGAAAAAATGGTGATCGAACGTTACTCCAACGTCATGCACATCGTGTCCAACGTCACCGGGCAATTGCGCGAGGGGCTCAGCGCGATGGACGCGCTGCGGGCGATCCTGCCGGCGGGTACGCTGTCCGGCGCGCCGAAGATCCGCGCCATGGAGATCATCGACGAGCTGGAGCC…	GGCCCGCTGGCCAACGGCGCCACCACCATTCTGTTCGAGGGCGTGCCGAACTACCCCGACGTGACCCGCGTGGCGAAAATCATCGACAAGCACAAGGTCAACATCCTCTACACCGCGCCGACCGCGATCCGCGCGATGATGGCCGAAGGCAAGGCGGCGGTGGCCGGTGCCGACGGTTCCAGCCTGCGTCTGCTCGGTTCGGTGGGCGAGCCGATCAACCCGGAAGCCTGGCAGTGGTACTACGAGACCGTCGGCCAGTCGCGCTGCCCGATCGTCGACACCTGGTGGCAGACCGAGACCGGCGCCTGCCTGATGACCCCGCTGCCGGGCGCCCACGCGATGAAGCCGGGCTCTGCAGCCAAGCCGTTCTTCGGCGTGGTACCGGCACTGATGTCACCG…	390	498	373	442	366	370	443	2882	TRUE
5856	SC081	GGCCCGCTGGCCAACGGCGCCACCACCATTCTGTTCGAGGGCGTGCCGAACTACCCCGACGTGACCCGCGTGGCGAAAATCATCGACAAGCACAAGGTCAACATCCTCTACACCGCGCCGACCGCGATCCGCGCGATGATGGCCGAAGGCAAGGCGGCGGTGGCCGGTGCCGACGGTTCCAGCCTGCGTCTGCTCGGTTCGGTGGGCGAGCCGATCAACCCGGAAGCCTGGCAGTGGTACTACGAGACCGTCGGCCAGTCGCGCTGCCCGATCGTCGACACCTGGTGGCAGACCGAGACCGGCGCCTGCCTGATGACCCCGCTGCCGGGCGCCCACGCGATGAAGCCGGGCTCTGCAGCCAAGCCGTTCTTCGGCGTGGTACCGGCACTG	ATGTCACCGTGCCGTTCAAGGAAGAGGCCTATCGTCTGGTGGACGAGTTGAGCGAGCGGGCCACCCGGGCCGGGGCGGTGAACACCCTGATCCGCCTCGCCGACGGTCGCCTGCGCGGCGACAACACCGACGGCGCCGGCCTGCTGCGGGACCTGACGGCGAACGCCGGGGTCGAGCTGCGCGGCAAGCGGGTTCTCCTGCTCGGCGCCGGCGGTGCGGTGCGTGGGGTGCTCGAACCCTTCCTCGGCGAGTGCCCGGCGGAGTTGCTGATCGCCAACCGCACGGCGCGGAAGGCCGTGGACCTGGCCGAGCGGTTCGCCGACCTCGGCGCGGTGCACGGCTGCGGTTTCGCCGAGGTCGAAGGGCCTTTCGACCTGATCGTCAACGGCACCTCGGCCA…	CTGCTAGGCCTCTCCGGCGGCGTGGACTCCTCGGTGGTCGCCGCGCTGCTGCACAAGGCCATCGGCGACCAACTGACCTGCGTGTTCGTCGACAACGGCCTGCTGCGCCTGCACGAAGGCGACCAGGTGATGGCCATGTTCGCCGAGAACATGGGCGTGAAGGTGATCCGCGCCAACGCCGAGGACAAGTTCCTCGGCCGCCTGGCCGGCGTCGCCGACCCGGAAGAGAAGCGCAAGATCATCGGCCGCACCTTCATCGAAGTTTTCGACGAAGAAGCCACCAAGCTGCAGGACGTGAAGTTCCTCGCCCAGGGCACCATCTACCCCGACGTGATCGAGTCGGCCGGCGCCAAGACCGGCAAGGCCCACGTGA	CTGCAGGAGGTCATCAAGCGCCTGGCGCTGGCCCGCTTCGACGTGGCTTTCCACCTGCGCCACAACGGCAAGACCATCTTCGCCTTGCACGAGGCGCGAGACGAGCTGGCCCGCGCGCGCCGGGTCGGCGCGGTGTGCGGCCAGGCATTCCTCGAGCAGGCGCTGCCGATCGAGGTCGAGCGCAACGGCCTGCACCTGTGGGGCTGGGTCGGCTTGCCGACCTTCTCCCGCAGCCAGCCGGACCTGCAGTACTTCTATGTGAACGGGCGCATGGTGCGCGACAAGCTGGTCGCCCACGCGGTGCGCCAGGCTTATCGCGACGTGCTGTACAACGGCCGGCATCCGACCTTCGTGCTGTTCTTCGAAGTCGATCCGGCGGTGGTGGACGTCAACGTGCAC…	ATGTTCCTCAACCTCGGCCCGAACCACCCGTCCGCCCACGGCGCGTTCCGCATCATCCTGCAGCTGGACGGCGAGGAGATCATCGACTGCGTCCCGGAGATCGGCTACCACCACCGCGGCGCCGAGAAGATGGCCGAGCGCCAGTCCTGGCACAGTTTCATTCCCTACACCGACCGCATCGACTACCTCGGCGGGGTGATGAACAACCTGCCCTACGTACTCTCGGTGGAGAAGCTCGCCGGGATCAAGGTGCCGCAGCGGGTCGACGTGATCCGGATCATGATGGCGGAGTTCTTCCGTATCCTGAACCACCTGCTGTACCTGGGCACCTATATCCAGGACGTCGGCGCCATGACCCCGGTGTTC	CATCGTCCAGGCACGCCCGGAAACCGTGAAGAGCCGCGCCAGCGCCACGGTCATGGAGCGCTACCTGCTGAAAGAGAAGGGGACCGTCCTGGTGGAAGGGCGTGCCATCGGCCAGCGCATCGGTGCCGGTCCGGTCAAGGTGATCAACGACGTGTCGGAAATGGACAAGGTCCAACCGGGTGACGTCCTGGTCTCCGACATGACCGACCCGGACTGGGAGCCGGTGATGAAGCGCGCCAGCGCCATCGTCACCAACCGCGGCGGGCGTACCTGCCACGCGGCGATCATCGCTCGCGAACTGGGCATCCCGGCGGTGGTCGGTTGCGGCAACGCCACCCAGATCCTGCAGGATGGCCAGGGGGTGACCGTT	TGTCGTGGGCAGCTCGCCGGAGGTGCTGGTACGGGTCGAGGATGGCCTGGTGACGGTGCGCCCGATCGCCGGTACCCGTCCGCGCGGGATCAACGAAGAGGCCGACCTGGCGCTGGAGCAGGATCTGCTGTCGGACGCCAAGGAGATCGCCGAGCACCTGATGCTGATCGACCTGGGGCGCAACGACGTGGGGCGGGTGTCCGACATCGGCGCGGTGAAGGTCACCGAAAAAATGGTGATCGAACGTTACTCCAACGTCATGCACATCGTGTCCAACGTCACCGGGCAATTGCGCGAGGGGCTCAGCGCGATGGACGCGCTGCGGGCGATCCTGCCGGCGGGTACGCTGTCCGGCGCGCCGAAGATCCGCGCCATGGAGATCATCGACGAGCTGGAGCC…	GGCCCGCTGGCCAACGGCGCCACCACCATTCTGTTCGAGGGCGTGCCGAACTACCCCGACGTGACCCGCGTGGCGAAAATCATCGACAAGCACAAGGTCAACATCCTCTACACCGCGCCGACCGCGATCCGCGCGATGATGGCCGAAGGCAAGGCGGCGGTGGCCGGTGCCGACGGTTCCAGCCTGCGTCTGCTCGGTTCGGTGGGCGAGCCGATCAACCCGGAAGCCTGGCAGTGGTACTACGAGACCGTCGGCCAGTCGCGCTGCCCGATCGTCGACACCTGGTGGCAGACCGAGACCGGCGCCTGCCTGATGACCCCGCTGCCGGGCGCCCACGCGATGAAGCCGGGCTCTGCAGCCAAGCCGTTCTTCGGCGTGGTACCGGCACTGATGTCACCG…	390	498	373	442	366	370	443	2882	TRUE
5857	SC082	GGCCCGCTGGCCAACGGCGCCACCACCATTCTGTTCGAGGGCGTGCCGAACTACCCCGACGTGACCCGCGTGGCGAAAATCATCGACAAGCACAAGGTCAACATCCTCTACACCGCGCCGACCGCGATCCGCGCGATGATGGCCGAAGGCAAGGCGGCGGTGGCCGGTGCCGACGGTTCCAGCCTGCGTCTGCTCGGTTCGGTGGGCGAGCCGATCAACCCGGAAGCCTGGCAGTGGTACTACGAGACCGTCGGCCAGTCGCGCTGCCCGATCGTCGACACCTGGTGGCAGACCGAGACCGGCGCCTGCCTGATGACCCCGCTGCCGGGCGCCCACGCGATGAAGCCGGGCTCTGCAGCCAAGCCGTTCTTCGGCGTGGTACCGGCACTG	ATGTCACCGTGCCGTTCAAGGAAGAGGCCTATCGTCTGGTGGACGAGTTGAGCGAGCGGGCCACCCGGGCCGGGGCGGTGAACACCCTGATCCGCCTCGCCGACGGTCGCCTGCGCGGCGACAACACCGACGGCGCCGGCCTGCTGCGGGACCTGACGGCGAACGCCGGGGTCGAGCTGCGCGGCAAGCGGGTTCTCCTGCTCGGCGCCGGCGGTGCGGTGCGTGGGGTGCTCGAACCCTTCCTCGGCGAGTGCCCGGCGGAGTTGCTGATCGCCAACCGCACGGCGCGGAAGGCCGTGGACCTGGCCGAGCGGTTCGCCGACCTCGGCGCGGTGCACGGCTGCGGTTTCGCCGAGGTCGAAGGGCCTTTCGACCTGATCGTCAACGGCACCTCGGCCA…	CTGCTAGGCCTCTCCGGCGGCGTGGACTCCTCGGTGGTCGCCGCGCTGCTGCACAAGGCCATCGGCGACCAACTGACCTGCGTGTTCGTCGACAACGGCCTGCTGCGCCTGCACGAAGGCGACCAGGTGATGGCCATGTTCGCCGAGAACATGGGCGTGAAGGTGATCCGCGCCAACGCCGAGGACAAGTTCCTCGGCCGCCTGGCCGGCGTCGCCGACCCGGAAGAGAAGCGCAAGATCATCGGCCGCACCTTCATCGAAGTTTTCGACGAAGAAGCCACCAAGCTGCAGGACGTGAAGTTCCTCGCCCAGGGCACCATCTACCCCGACGTGATCGAGTCGGCCGGCGCCAAGACCGGCAAGGCCCACGTGA	CTGCAGGAGGTCATCAAGCGCCTGGCGCTGGCCCGCTTCGACGTGGCTTTCCACCTGCGCCACAACGGCAAGACCATCTTCGCCTTGCACGAGGCGCGAGACGAGCTGGCCCGCGCGCGCCGGGTCGGCGCGGTGTGCGGCCAGGCATTCCTCGAGCAGGCGCTGCCGATCGAGGTCGAGCGCAACGGCCTGCACCTGTGGGGCTGGGTCGGCTTGCCGACCTTCTCCCGCAGCCAGCCGGACCTGCAGTACTTCTATGTGAACGGGCGCATGGTGCGCGACAAGCTGGTCGCCCACGCGGTGCGCCAGGCTTATCGCGACGTGCTGTACAACGGCCGGCATCCGACCTTCGTGCTGTTCTTCGAAGTCGATCCGGCGGTGGTGGACGTCAACGTGCAC…	ATGTTCCTCAACCTCGGCCCGAACCACCCGTCCGCCCACGGCGCGTTCCGCATCATCCTGCAGCTGGACGGCGAGGAGATCATCGACTGCGTCCCGGAGATCGGCTACCACCACCGCGGCGCCGAGAAGATGGCCGAGCGCCAGTCCTGGCACAGTTTCATTCCCTACACCGACCGCATCGACTACCTCGGCGGGGTGATGAACAACCTGCCCTACGTACTCTCGGTGGAGAAGCTCGCCGGGATCAAGGTGCCGCAGCGGGTCGACGTGATCCGGATCATGATGGCGGAGTTCTTCCGTATCCTGAACCACCTGCTGTACCTGGGCACCTATATCCAGGACGTCGGCGCCATGACCCCGGTGTTC	CATCGTCCAGGCACGCCCGGAAACCGTGAAGAGCCGCGCCAGCGCCACGGTCATGGAGCGCTACCTGCTGAAAGAGAAGGGGACCGTCCTGGTGGAAGGGCGTGCCATCGGCCAGCGCATCGGTGCCGGTCCGGTCAAGGTGATCAACGACGTGTCGGAAATGGACAAGGTCCAACCGGGTGACGTCCTGGTCTCCGACATGACCGACCCGGACTGGGAGCCGGTGATGAAGCGCGCCAGCGCCATCGTCACCAACCGCGGCGGGCGTACCTGCCACGCGGCGATCATCGCTCGCGAACTGGGCATCCCGGCGGTGGTCGGTTGCGGCAACGCCACCCAGATCCTGCAGGATGGCCAGGGGGTGACCGTT	TGTCGTGGGCAGCTCGCCGGAGGTGCTGGTACGGGTCGAGGATGGCCTGGTGACGGTGCGCCCGATCGCCGGTACCCGTCCGCGCGGGATCAACGAAGAGGCCGACCTGGCGCTGGAGCAGGATCTGCTGTCGGACGCCAAGGAGATCGCCGAGCACCTGATGCTGATCGACCTGGGGCGCAACGACGTGGGGCGGGTGTCCGACATCGGCGCGGTGAAGGTCACCGAAAAAATGGTGATCGAACGTTACTCCAACGTCATGCACATCGTGTCCAACGTCACCGGGCAATTGCGCGAGGGGCTCAGCGCGATGGACGCGCTGCGGGCGATCCTGCCGGCGGGTACGCTGTCCGGCGCGCCGAAGATCCGCGCCATGGAGATCATCGACGAGCTGGAGCC…	GGCCCGCTGGCCAACGGCGCCACCACCATTCTGTTCGAGGGCGTGCCGAACTACCCCGACGTGACCCGCGTGGCGAAAATCATCGACAAGCACAAGGTCAACATCCTCTACACCGCGCCGACCGCGATCCGCGCGATGATGGCCGAAGGCAAGGCGGCGGTGGCCGGTGCCGACGGTTCCAGCCTGCGTCTGCTCGGTTCGGTGGGCGAGCCGATCAACCCGGAAGCCTGGCAGTGGTACTACGAGACCGTCGGCCAGTCGCGCTGCCCGATCGTCGACACCTGGTGGCAGACCGAGACCGGCGCCTGCCTGATGACCCCGCTGCCGGGCGCCCACGCGATGAAGCCGGGCTCTGCAGCCAAGCCGTTCTTCGGCGTGGTACCGGCACTGATGTCACCG…	390	498	373	442	366	370	443	2882	TRUE
5858	SC084	GGCCCGCTGGCCAACGGCGCCACCACCATTCTGTTCGAGGGCGTGCCGAACTACCCCGACGTGACCCGCGTGGCGAAAATCATCGACAAGCACAAGGTCAACATCCTCTACACCGCGCCGACCGCGATCCGCGCGATGATGGCCGAAGGCAAGGCGGCGGTGGCCGGTGCCGACGGTTCCAGCCTGCGTCTGCTCGGTTCGGTGGGCGAGCCGATCAACCCGGAAGCCTGGCAGTGGTACTACGAGACCGTCGGCCAGTCGCGCTGCCCGATCGTCGACACCTGGTGGCAGACCGAGACCGGCGCCTGCCTGATGACCCCGCTGCCGGGCGCCCACGCGATGAAGCCGGGCTCTGCAGCCAAGCCGTTCTTCGGCGTGGTACCGGCACTG	ATGTCACCGTGCCGTTCAAGGAAGAGGCCTATCGTCTGGTGGACGAGTTGAGCGAGCGGGCCACCCGGGCCGGGGCGGTGAACACCCTGATCCGCCTCGCCGACGGTCGCCTGCGCGGCGACAACACCGACGGCGCCGGCCTGCTGCGGGACCTGACGGCGAACGCCGGGGTCGAGCTGCGCGGCAAGCGGGTTCTCCTGCTCGGCGCCGGCGGTGCGGTGCGTGGGGTGCTCGAACCCTTCCTCGGCGAGTGCCCGGCGGAGTTGCTGATCGCCAACCGCACGGCGCGGAAGGCCGTGGACCTGGCCGAGCGGTTCGCCGACCTCGGCGCGGTGCACGGCTGCGGTTTCGCCGAGGTCGAAGGGCCTTTCGACCTGATCGTCAACGGCACCTCGGCCA…	CTGCTAGGCCTCTCCGGCGGCGTGGACTCCTCGGTGGTCGCCGCGCTGCTGCACAAGGCCATCGGCGACCAACTGACCTGCGTGTTCGTCGACAACGGCCTGCTGCGCCTGCACGAAGGCGACCAGGTGATGGCCATGTTCGCCGAGAACATGGGCGTGAAGGTGATCCGCGCCAACGCCGAGGACAAGTTCCTCGGCCGCCTGGCCGGCGTCGCCGACCCGGAAGAGAAGCGCAAGATCATCGGCCGCACCTTCATCGAAGTTTTCGACGAAGAAGCCACCAAGCTGCAGGACGTGAAGTTCCTCGCCCAGGGCACCATCTACCCCGACGTGATCGAGTCGGCCGGCGCCAAGACCGGCAAGGCCCACGTGA	CTGCAGGAGGTCATCAAGCGCCTGGCGCTGGCCCGCTTCGACGTGGCTTTCCACCTGCGCCACAACGGCAAGACCATCTTCGCCTTGCACGAGGCGCGAGACGAGCTGGCCCGCGCGCGCCGGGTCGGCGCGGTGTGCGGCCAGGCATTCCTCGAGCAGGCGCTGCCGATCGAGGTCGAGCGCAACGGCCTGCACCTGTGGGGCTGGGTCGGCTTGCCGACCTTCTCCCGCAGCCAGCCGGACCTGCAGTACTTCTATGTGAACGGGCGCATGGTGCGCGACAAGCTGGTCGCCCACGCGGTGCGCCAGGCTTATCGCGACGTGCTGTACAACGGCCGGCATCCGACCTTCGTGCTGTTCTTCGAAGTCGATCCGGCGGTGGTGGACGTCAACGTGCAC…	ATGTTCCTCAACCTCGGCCCGAACCACCCGTCCGCCCACGGCGCGTTCCGCATCATCCTGCAGCTGGACGGCGAGGAGATCATCGACTGCGTCCCGGAGATCGGCTACCACCACCGCGGCGCCGAGAAGATGGCCGAGCGCCAGTCCTGGCACAGTTTCATTCCCTACACCGACCGCATCGACTACCTCGGCGGGGTGATGAACAACCTGCCCTACGTACTCTCGGTGGAGAAGCTCGCCGGGATCAAGGTGCCGCAGCGGGTCGACGTGATCCGGATCATGATGGCGGAGTTCTTCCGTATCCTGAACCACCTGCTGTACCTGGGCACCTATATCCAGGACGTCGGCGCCATGACCCCGGTGTTC	CATCGTCCAGGCACGCCCGGAAACCGTGAAGAGCCGCGCCAGCGCCACGGTCATGGAGCGCTACCTGCTGAAAGAGAAGGGGACCGTCCTGGTGGAAGGGCGTGCCATCGGCCAGCGCATCGGTGCCGGTCCGGTCAAGGTGATCAACGACGTGTCGGAAATGGACAAGGTCCAACCGGGTGACGTCCTGGTCTCCGACATGACCGACCCGGACTGGGAGCCGGTGATGAAGCGCGCCAGCGCCATCGTCACCAACCGCGGCGGGCGTACCTGCCACGCGGCGATCATCGCTCGCGAACTGGGCATCCCGGCGGTGGTCGGTTGCGGCAACGCCACCCAGATCCTGCAGGATGGCCAGGGGGTGACCGTT	TGTCGTGGGCAGCTCGCCGGAGGTGCTGGTACGGGTCGAGGATGGCCTGGTGACGGTGCGCCCGATCGCCGGTACCCGTCCGCGCGGGATCAACGAAGAGGCCGACCTGGCGCTGGAGCAGGATCTGCTGTCGGACGCCAAGGAGATCGCCGAGCACCTGATGCTGATCGACCTGGGGCGCAACGACGTGGGGCGGGTGTCCGACATCGGCGCGGTGAAGGTCACCGAAAAAATGGTGATCGAACGTTACTCCAACGTCATGCACATCGTGTCCAACGTCACCGGGCAATTGCGCGAGGGGCTCAGCGCGATGGACGCGCTGCGGGCGATCCTGCCGGCGGGTACGCTGTCCGGCGCGCCGAAGATCCGCGCCATGGAGATCATCGACGAGCTGGAGCC…	GGCCCGCTGGCCAACGGCGCCACCACCATTCTGTTCGAGGGCGTGCCGAACTACCCCGACGTGACCCGCGTGGCGAAAATCATCGACAAGCACAAGGTCAACATCCTCTACACCGCGCCGACCGCGATCCGCGCGATGATGGCCGAAGGCAAGGCGGCGGTGGCCGGTGCCGACGGTTCCAGCCTGCGTCTGCTCGGTTCGGTGGGCGAGCCGATCAACCCGGAAGCCTGGCAGTGGTACTACGAGACCGTCGGCCAGTCGCGCTGCCCGATCGTCGACACCTGGTGGCAGACCGAGACCGGCGCCTGCCTGATGACCCCGCTGCCGGGCGCCCACGCGATGAAGCCGGGCTCTGCAGCCAAGCCGTTCTTCGGCGTGGTACCGGCACTGATGTCACCG…	390	498	373	442	366	370	443	2882	TRUE
5859	SC086	GGCCCGCTGGCCAACGGCGCCACCACCATTCTGTTCGAGGGCGTGCCGAACTACCCCGACGTGACCCGCGTGGCGAAAATCATCGACAAGCACAAGGTCAACATCCTCTACACCGCGCCGACCGCGATCCGCGCGATGATGGCCGAAGGCAAGGCGGCGGTGGCCGGTGCCGACGGTTCCAGCCTGCGTCTGCTCGGTTCGGTGGGCGAGCCGATCAACCCGGAAGCCTGGCAGTGGTACTACGAGACCGTCGGCCAGTCGCGCTGCCCGATCGTCGACACCTGGTGGCAGACCGAGACCGGCGCCTGCCTGATGACCCCGCTGCCGGGCGCCCACGCGATGAAGCCGGGCTCTGCAGCCAAGCCGTTCTTCGGCGTGGTACCGGCACTG	ATGTCACCGTGCCGTTCAAGGAAGAGGCCTATCGTCTGGTGGACGAGTTGAGCGAGCGGGCCACCCGGGCCGGGGCGGTGAACACCCTGATCCGCCTCGCCGACGGTCGCCTGCGCGGCGACAACACCGACGGCGCCGGCCTGCTGCGGGACCTGACGGCGAACGCCGGGGTCGAGCTGCGCGGCAAGCGGGTTCTCCTGCTCGGCGCCGGCGGTGCGGTGCGTGGGGTGCTCGAACCCTTCCTCGGCGAGTGCCCGGCGGAGTTGCTGATCGCCAACCGCACGGCGCGGAAGGCCGTGGACCTGGCCGAGCGGTTCGCCGACCTCGGCGCGGTGCACGGCTGCGGTTTCGCCGAGGTCGAAGGGCCTTTCGACCTGATCGTCAACGGCACCTCGGCCA…	CTGCTAGGCCTCTCCGGCGGCGTGGACTCCTCGGTGGTCGCCGCGCTGCTGCACAAGGCCATCGGCGACCAACTGACCTGCGTGTTCGTCGACAACGGCCTGCTGCGCCTGCACGAAGGCGACCAGGTGATGGCCATGTTCGCCGAGAACATGGGCGTGAAGGTGATCCGCGCCAACGCCGAGGACAAGTTCCTCGGCCGCCTGGCCGGCGTCGCCGACCCGGAAGAGAAGCGCAAGATCATCGGCCGCACCTTCATCGAAGTTTTCGACGAAGAAGCCACCAAGCTGCAGGACGTGAAGTTCCTCGCCCAGGGCACCATCTACCCCGACGTGATCGAGTCGGCCGGCGCCAAGACCGGCAAGGCCCACGTGA	CTGCAGGAGGTCATCAAGCGCCTGGCGCTGGCCCGCTTCGACGTGGCTTTCCACCTGCGCCACAACGGCAAGACCATCTTCGCCTTGCACGAGGCGCGAGACGAGCTGGCCCGCGCGCGCCGGGTCGGCGCGGTGTGCGGCCAGGCATTCCTCGAGCAGGCGCTGCCGATCGAGGTCGAGCGCAACGGCCTGCACCTGTGGGGCTGGGTCGGCTTGCCGACCTTCTCCCGCAGCCAGCCGGACCTGCAGTACTTCTATGTGAACGGGCGCATGGTGCGCGACAAGCTGGTCGCCCACGCGGTGCGCCAGGCTTATCGCGACGTGCTGTACAACGGCCGGCATCCGACCTTCGTGCTGTTCTTCGAAGTCGATCCGGCGGTGGTGGACGTCAACGTGCAC…	ATGTTCCTCAACCTCGGCCCGAACCACCCGTCCGCCCACGGCGCGTTCCGCATCATCCTGCAGCTGGACGGCGAGGAGATCATCGACTGCGTCCCGGAGATCGGCTACCACCACCGCGGCGCCGAGAAGATGGCCGAGCGCCAGTCCTGGCACAGTTTCATTCCCTACACCGACCGCATCGACTACCTCGGCGGGGTGATGAACAACCTGCCCTACGTACTCTCGGTGGAGAAGCTCGCCGGGATCAAGGTGCCGCAGCGGGTCGACGTGATCCGGATCATGATGGCGGAGTTCTTCCGTATCCTGAACCACCTGCTGTACCTGGGCACCTATATCCAGGACGTCGGCGCCATGACCCCGGTGTTC	CATCGTCCAGGCACGCCCGGAAACCGTGAAGAGCCGCGCCAGCGCCACGGTCATGGAGCGCTACCTGCTGAAAGAGAAGGGGACCGTCCTGGTGGAAGGGCGTGCCATCGGCCAGCGCATCGGTGCCGGTCCGGTCAAGGTGATCAACGACGTGTCGGAAATGGACAAGGTCCAACCGGGTGACGTCCTGGTCTCCGACATGACCGACCCGGACTGGGAGCCGGTGATGAAGCGCGCCAGCGCCATCGTCACCAACCGCGGCGGGCGTACCTGCCACGCGGCGATCATCGCTCGCGAACTGGGCATCCCGGCGGTGGTCGGTTGCGGCAACGCCACCCAGATCCTGCAGGATGGCCAGGGGGTGACCGTT	TGTCGTGGGCAGCTCGCCGGAGGTGCTGGTACGGGTCGAGGATGGCCTGGTGACGGTGCGCCCGATCGCCGGTACCCGTCCGCGCGGGATCAACGAAGAGGCCGACCTGGCGCTGGAGCAGGATCTGCTGTCGGACGCCAAGGAGATCGCCGAGCACCTGATGCTGATCGACCTGGGGCGCAACGACGTGGGGCGGGTGTCCGACATCGGCGCGGTGAAGGTCACCGAAAAAATGGTGATCGAACGTTACTCCAACGTCATGCACATCGTGTCCAACGTCACCGGGCAATTGCGCGAGGGGCTCAGCGCGATGGACGCGCTGCGGGCGATCCTGCCGGCGGGTACGCTGTCCGGCGCGCCGAAGATCCGCGCCATGGAGATCATCGACGAGCTGGAGCC…	GGCCCGCTGGCCAACGGCGCCACCACCATTCTGTTCGAGGGCGTGCCGAACTACCCCGACGTGACCCGCGTGGCGAAAATCATCGACAAGCACAAGGTCAACATCCTCTACACCGCGCCGACCGCGATCCGCGCGATGATGGCCGAAGGCAAGGCGGCGGTGGCCGGTGCCGACGGTTCCAGCCTGCGTCTGCTCGGTTCGGTGGGCGAGCCGATCAACCCGGAAGCCTGGCAGTGGTACTACGAGACCGTCGGCCAGTCGCGCTGCCCGATCGTCGACACCTGGTGGCAGACCGAGACCGGCGCCTGCCTGATGACCCCGCTGCCGGGCGCCCACGCGATGAAGCCGGGCTCTGCAGCCAAGCCGTTCTTCGGCGTGGTACCGGCACTGATGTCACCG…	390	498	373	442	366	370	443	2882	TRUE
5860	SC090									0	0	0	0	0	0	0	0	TRUE
5861	SC097									0	0	0	0	0	0	0	0	TRUE
5878	SC004	GGCCCGTTGGCCAACGGCGCCACCACCATTCTGTTCGAGGGCGTGCCGAACTACCCCGACGTGACCCGCGTGGCGAAAATCATCGACAAGCACAAGGTCAACATCCTCTACACCGCGCCGACCGCGATCCGCGCGATGATGGCCGAAGGCAAGGCGGCGGTGGCCGGTGCCGACGGTTCCAGCCTGCGTCTGCTCGGTTCGGTGGGCGAGCCGATCAACCCGGAAGCCTGGCAGTGGTACTACGAGACCGTCGGCCAGTCGCGCTGCCCGATCGTCGACACCTGGTGGCAGACCGAGACCGGCGCCTGCCTGATGACCCCGCTGCCGGGCGCCCACGCGATGAAGCCGGGCTCCGCGGCCAAGCCGTTCTTCGGCGTGGTCCCGGCGCTG	ATGTCACCGTGCCGTTCAAGGAAGAGGCCTATCGTCTGGTGGACGAGTTGAGCGAGCGGGCCACCCGGGCCGGGGCGGTGAACACCCTGATCCGCCTCGCCGACGGTCGCCTGCGCGGCGACAACACCGACGGCGCCGGCCTGCTGCGGGACCTGACGGCGAACGCCGGGGTCGAGCTGCGCGGCAAGCGGGTTCTCCTGCTCGGCGCCGGCGGTGCGGTGCGTGGGGTGCTCGAACCCTTCCTCGGCGAGTGCCCGGCGGAGTTGCTGATCGCCAACCGCACGGCGCGGAAGGCCGTGGACCTGGCCGAGCGGTTCGCCGACCTCGGCGCGGTGCACGGCTGCGGTTTCGCCGAGGTCGAAGGGCCTTTCGACCTGATCGTCAACGGCACCTCGGCCA…	CTGCTCGGCCTCTCCGGCGGCGTGGACTCCTCGGTGGTCGCCGCGCTGCTGCACAAGGCCATCGGCGACCAACTGACCTGCGTGTTCGTCGACAACGGCCTGCTGCGCCTGCACGAAGGCGACCAGGTGATGGCCATGTTCGCCGAGAACATGGGCGTGAAGGTGATCCGCGCCAACGCCGAGGACAAGTTCCTCGGCCGCCTGGCCGGCGTCGCCGATCCGGAAGAGAAGCGCAAGATCATCGGCCGCACCTTCATCGAAGTCTTCGACGAAGAAGCCACCAAGCTGCAGGACGTGAAGTTCCTCGCCCAGGGCACCATCTACCCCGACGTGATCGAGTCGGCCGGCGCCAAGACCGGCAAGGCCCACGTGA	CTGCAGGAGGTCATCAAGCGCCTGGCGCTGGCCCGCTTCGACGTGGCTTTCCACCTGCGCCACAACGGCAAGACCATCTTCGCCCTGCACGAGGCGCGAGACGAGCTGGCCCGCGCGCGCCGGGTCGGCGCGGTGTGCGGCCAGGCATTCCTCGAGCAGGCGCTGCCGATCGAGGTCGAGCGCAACGGCCTGCACCTGTGGGGCTGGGTCGGCTTGCCGACCTTCTCCCGCAGCCAGCCGGACCTGCAGTACTTCTATGTGAACGGGCGCATGGTGCGCGACAAGCTGGTCGCCCACGCGGTGCGCCAGGCTTATCGCGACGTGCTGTACAACGGCCGGCATCCGACCTTCGTGCTGTTCTTCGAAGTCGATCCGGCGGTGGTGGACGTCAACGTGCAC…	ATGTTCCTCAACCTCGGCCCGAACCACCCGTCCGCCCACGGCGCGTTCCGCATCATCCTGCAACTGGACGGCGAGGAGATCATCGACTGCGTCCCGGAGATCGGCTACCACCACCGCGGCGCCGAGAAGATGGCCGAGCGCCAGTCCTGGCACAGTTTCATCCCCTACACCGACCGCATCGACTACCTCGGCGGGGTGATGAACAACCTGCCCTACGTACTCTCGGTGGAGAAGCTCGCCGGGATCAAGGTGCCCCAGCGGGTCGACGTGATCCGGATCATGATGGCGGAGTTCTTCCGTATCCTGAACCACCTGCTGTACCTGGGCACCTATATCCAGGACGTCGGCGCCATGACCCCGGTGTTC	CATCGTTCAGGCACGCCCGGAAACCGTGAAGAGCCGCGCCAGTGCCACGGTCATGGAGCGCTACCTGCTGAAAGAGAAGGGGACCGTCCTGGTGGAAGGACGTGCCATCGGCCAGCGCATCGGTGCCGGTCCGGTCAAGGTGATCAACGACGTGTCGGAAATGGACAAGGTCCAACCGGGTGACGTCCTGGTCTCCGACATGACCGACCCGGACTGGGAGCCGGTGATGAAGCGCGCCAGCGCCATCGTCACCAACCGCGGCGGGCGTACCTGCCACGCGGCGATCATCGCTCGCGAACTGGGCATCCCGGCGGTGGTCGGTTGCGGCAACGCCACCCAGATCCTGCAGGATGGGCAGGGGGTGACCGTT	TGTCGTGGGCAGCTCGCCGGAGGTGCTGGTACGGGTCGAGGATGGCCTGGTGACGGTGCGCCCGATCGCCGGTACCCGTCCGCGCGGGATCAACGAAGAGGCCGACCTGGCGCTGGAGCAGGATCTGCTGTCGGACGCCAAGGAGATCGCCGAGCACCTGATGCTGATCGACCTGGGGCGCAACGACGTGGGGCGGGTGTCCGACATCGGCGCGGTGAAGGTCACCGAAAAAATGGTGATCGAACGTTACTCCAACGTCATGCACATCGTGTCCAACGTCACCGGGCAATTGCGCGAGGGGCTCAGCGCGATGGACGCGCTGCGGGCGATCCTGCCGGCGGGTACGCTGTCCGGCGCGCCGAAGATCCGCGCCATGGAGATCATCGACGAGCTGGAGCC…	GGCCCGTTGGCCAACGGCGCCACCACCATTCTGTTCGAGGGCGTGCCGAACTACCCCGACGTGACCCGCGTGGCGAAAATCATCGACAAGCACAAGGTCAACATCCTCTACACCGCGCCGACCGCGATCCGCGCGATGATGGCCGAAGGCAAGGCGGCGGTGGCCGGTGCCGACGGTTCCAGCCTGCGTCTGCTCGGTTCGGTGGGCGAGCCGATCAACCCGGAAGCCTGGCAGTGGTACTACGAGACCGTCGGCCAGTCGCGCTGCCCGATCGTCGACACCTGGTGGCAGACCGAGACCGGCGCCTGCCTGATGACCCCGCTGCCGGGCGCCCACGCGATGAAGCCGGGCTCCGCGGCCAAGCCGTTCTTCGGCGTGGTCCCGGCGCTGATGTCACCG…	390	498	373	442	366	370	443	2882	TRUE
5879	SC009	GGCCCGTTGGCCAACGGCGCCACCACCATTCTGTTCGAGGGCGTGCCGAACTACCCCGACGTGACCCGCGTGGCGAAAATCATCGACAAGCACAAGGTCAACATCCTCTACACCGCGCCGACCGCGATCCGCGCGATGATGGCCGAAGGCAAGGCGGCGGTGGCCGGTGCCGACGGTTCCAGCCTGCGTCTGCTCGGTTCGGTGGGCGAGCCGATCAACCCGGAAGCCTGGCAGTGGTACTACGAGACCGTCGGCCAGTCGCGCTGCCCGATCGTCGACACCTGGTGGCAGACCGAGACCGGCGCCTGCCTGATGACCCCGCTGCCGGGCGCCCACGCGATGAAGCCGGGCTCCGCGGCCAAGCCGTTCTTCGGCGTGGTCCCGGCGCTG	ATGTCACCGTGCCGTTCAAGGAAGAGGCCTATCGTCTGGTGGACGAGTTGAGCGAGCGGGCCACCCGGGCCGGGGCGGTGAACACCCTGATCCGCCTCGCCGACGGTCGCCTGCGCGGCGACAACACCGACGGCGCCGGCCTGCTGCGGGACCTGACGGCGAACGCCGGGGTCGAGCTGCGCGGCAAGCGGGTTCTCCTGCTCGGCGCCGGCGGTGCGGTGCGTGGGGTGCTCGAACCCTTCCTCGGCGAGTGCCCGGCGGAGTTGCTGATCGCCAACCGCACGGCGCGGAAGGCCGTGGACCTGGCCGAGCGGTTCGCCGACCTCGGCGCGGTGCACGGCTGCGGTTTCGCCGAGGTCGAAGGGCCTTTCGACCTGATCGTCAACGGCACCTCGGCCA…	CTGCTCGGCCTCTCCGGCGGCGTGGACTCCTCGGTGGTCGCCGCGCTGCTGCACAAGGCCATCGGCGACCAACTGACCTGCGTGTTCGTCGACAACGGCCTGCTGCGCCTGCACGAAGGCGACCAGGTGATGGCCATGTTCGCCGAGAACATGGGCGTGAAGGTGATCCGCGCCAACGCCGAGGACAAGTTCCTCGGCCGCCTGGCCGGCGTCGCCGATCCGGAAGAGAAGCGCAAGATCATCGGCCGCACCTTCATCGAAGTCTTCGACGAAGAAGCCACCAAGCTGCAGGACGTGAAGTTCCTCGCCCAGGGCACCATCTACCCCGACGTGATCGAGTCGGCCGGCGCCAAGACCGGCAAGGCCCACGTGA	CTGCAGGAGGTCATCAAGCGCCTGGCGCTGGCCCGCTTCGACGTGGCTTTCCACCTGCGCCACAACGGCAAGACCATCTTCGCCCTGCACGAGGCGCGAGACGAGCTGGCCCGCGCGCGCCGGGTCGGCGCGGTGTGCGGCCAGGCATTCCTCGAGCAGGCGCTGCCGATCGAGGTCGAGCGCAACGGCCTGCACCTGTGGGGCTGGGTCGGCTTGCCGACCTTCTCCCGCAGCCAGCCGGACCTGCAGTACTTCTATGTGAACGGGCGCATGGTGCGCGACAAGCTGGTCGCCCACGCGGTGCGCCAGGCTTATCGCGACGTGCTGTACAACGGCCGGCATCCGACCTTCGTGCTGTTCTTCGAAGTCGATCCGGCGGTGGTGGACGTCAACGTGCAC…	ATGTTCCTCAACCTCGGCCCGAACCACCCGTCCGCCCACGGCGCGTTCCGCATCATCCTGCAACTGGACGGCGAGGAGATCATCGACTGCGTCCCGGAGATCGGCTACCACCACCGCGGCGCCGAGAAGATGGCCGAGCGCCAGTCCTGGCACAGTTTCATCCCCTACACCGACCGCATCGACTACCTCGGCGGGGTGATGAACAACCTGCCCTACGTACTCTCGGTGGAGAAGCTCGCCGGGATCAAGGTGCCCCAGCGGGTCGACGTGATCCGGATCATGATGGCGGAGTTCTTCCGTATCCTGAACCACCTGCTGTACCTGGGCACCTATATCCAGGACGTCGGCGCCATGACCCCGGTGTTC	CATCGTTCAGGCACGCCCGGAAACCGTGAAGAGCCGCGCCAGTGCCACGGTCATGGAGCGCTACCTGCTGAAAGAGAAGGGGACCGTCCTGGTGGAAGGACGTGCCATCGGCCAGCGCATCGGTGCCGGTCCGGTCAAGGTGATCAACGACGTGTCGGAAATGGACAAGGTCCAACCGGGTGACGTCCTGGTCTCCGACATGACCGACCCGGACTGGGAGCCGGTGATGAAGCGCGCCAGCGCCATCGTCACCAACCGCGGCGGGCGTACCTGCCACGCGGCGATCATCGCTCGCGAACTGGGCATCCCGGCGGTGGTCGGTTGCGGCAACGCCACCCAGATCCTGCAGGATGGGCAGGGGGTGACCGTT	TGTCGTGGGCAGCTCGCCGGAGGTGCTGGTACGGGTCGAGGATGGCCTGGTGACGGTGCGCCCGATCGCCGGTACCCGTCCGCGCGGGATCAACGAAGAGGCCGACCTGGCGCTGGAGCAGGATCTGCTGTCGGACGCCAAGGAGATCGCCGAGCACCTGATGCTGATCGACCTGGGGCGCAACGACGTGGGGCGGGTGTCCGACATCGGCGCGGTGAAGGTCACCGAAAAAATGGTGATCGAACGTTACTCCAACGTCATGCACATCGTGTCCAACGTCACCGGGCAATTGCGCGAGGGGCTCAGCGCGATGGACGCGCTGCGGGCGATCCTGCCGGCGGGTACGCTGTCCGGCGCGCCGAAGATCCGCGCCATGGAGATCATCGACGAGCTGGAGCC…	GGCCCGTTGGCCAACGGCGCCACCACCATTCTGTTCGAGGGCGTGCCGAACTACCCCGACGTGACCCGCGTGGCGAAAATCATCGACAAGCACAAGGTCAACATCCTCTACACCGCGCCGACCGCGATCCGCGCGATGATGGCCGAAGGCAAGGCGGCGGTGGCCGGTGCCGACGGTTCCAGCCTGCGTCTGCTCGGTTCGGTGGGCGAGCCGATCAACCCGGAAGCCTGGCAGTGGTACTACGAGACCGTCGGCCAGTCGCGCTGCCCGATCGTCGACACCTGGTGGCAGACCGAGACCGGCGCCTGCCTGATGACCCCGCTGCCGGGCGCCCACGCGATGAAGCCGGGCTCCGCGGCCAAGCCGTTCTTCGGCGTGGTCCCGGCGCTGATGTCACCG…	390	498	373	442	366	370	443	2882	TRUE
5884	SC010	GGCCCGCTGGCCAACGGCGCCACCACCATTCTGTTCGAGGGCGTGCCGAACTACCCCGACGTGACCCGCGTGGCGAAAATCATCGACAAGCACAAGGTCAACATCCTCTACACCGCGCCGACCGCGATCCGCGCGATGATGGCCGAAGGCAAGGCGGCGGTGGCCGGTGCCGACGGTTCCAGCCTGCGTCTGCTCGGTTCGGTGGGCGAGCCGATCAACCCGGAAGCCTGGCAGTGGTACTACGAGACCGTCGGCCAGTCGCGCTGCCCGATCGTCGACACCTGGTGGCAGACCGAGACCGGCGCCTGCCTGATGACCCCGCTGCCGGGCGCCCACGCGATGAAGCCGGGCTCTGCAGCCAAGCCGTTCTTCGGCGTGGTACCGGCACTG	ATGTCACCGTGCCGTTCAAGGAAGAGGCCTATCGTCTGGTGGACGAGTTGAGCGAGCGGGCCACCCGGGCCGGGGCGGTGAACACCCTGATCCGCCTCGCCGACGGTCGCCTGCGCGGCGACAACACCGACGGCGCCGGCCTGCTGCGGGACCTGACGGCGAACGCCGGGGTCGAGCTGCGCGGCAAGCGGGTTCTCCTGCTCGGCGCCGGCGGTGCGGTGCGTGGGGTGCTCGAACCCTTCCTCGGCGAGTGCCCGGCGGAGTTGCTGATCGCCAACCGCACGGCGCGGAAGGCCGTGGACCTGGCCGAGCGGTTCGCCGACCTCGGCGCGGTGCACGGCTGCGGTTTCGCCGAGGTCGAAGGGCCTTTCGACCTGATCGTCAACGGCACCTCGGCCA…	CTGCTAGGCCTCTCCGGCGGCGTGGACTCCTCGGTGGTCGCCGCGCTGTTGCACAAGGCCATCGGCGACCAACTGACCTGCGTGTTCGTCGACAACGGCCTGCTGCGCCTGCACGAAGGCGACCAGGTGATGGCCATGTTCGCCGAGAACATGGGCGTGAAGGTGATCCGCGCCAACGCCGAGGACAAGTTCCTCGGCCGCCTGGCCGGCGTCGCCGACCCGGAAGAGAAGCGCAAGATCATCGGCCGCACCTTCATCGAAGTCTTCGACGAAGAAGCCACCAAGCTGCAGGACGTGAAGTTCCTCGCCCAGGGCACCATCTACCCCGACGTGATCGAGTCGGCCGGCGCCAAGACCGGCAAGGCCCACGTGA	CTGCAGGAGGTCATCAAGCGCCTGGCGCTGGCCCGCTTCGACGTGGCTTTCCACCTGCGCCACAACGGCAAGACCATCTTCGCCCTGCACGAGGCGCGAGACGAGCTGGCCCGCGCGCGCCGGGTCGGCGCGGTGTGCGGCCAGGCATTCCTCGAGCAGGCGCTGCCGATCGAGGTCGAGCGCAACGGCCTGCACCTGTGGGGCTGGGTCGGCTTGCCGACCTTCTCCCGCAGCCAGCCGGACCTGCAGTACTTCTATGTGAACGGGCGCATGGTGCGCGACAAGCTGGTCGCCCACGCGGTGCGCCAGGCTTATCGCGACGTGCTGTACAACGGCCGGCATCCGACCTTCGTGCTGTTCTTCGAAGTCGATCCGGCGGTGGTGGACGTCAACGTGCAC…	ATGTTCCTCAACCTCGGCCCGAACCACCCGTCCGCCCACGGCGCGTTCCGCATCATCCTGCAGCTGGACGGCGAGGAGATCATCGACTGCGTCCCGGAGATCGGCTACCACCACCGCGGCGCCGAGAAGATGGCCGAGCGCCAGTCCTGGCACAGTTTCATTCCCTACACCGACCGCATCGACTACCTCGGCGGGGTGATGAACAACCTGCCCTACGTACTCTCGGTGGAGAAGCTCGCCGGGATCAAGGTGCCGCAGCGGGTCGACGTGATCCGGATCATGATGGCGGAGTTCTTCCGTATCCTGAACCACCTGCTGTACCTGGGCACCTATATCCAGGACGTCGGCGCCATGACCCCGGTGTTC	CATCGTCCAGGCACGCCCGGAAACCGTGAAGAGCCGCGCCAGCGCCACGGTCATGGAGCGCTACCTGCTGAAAGAGAAGGGGACCGTCCTGGTGGAAGGACGTGCCATCGGCCAGCGCATCGGTGCCGGTCCGGTCAAGGTGATCAACGACGTGTCGGAAATGGACAAGGTCCAACCGGGTGACGTCCTGGTCTCCGACATGACCGACCCGGACTGGGAGCCGGTGATGAAGCGCGCCAGCGCCATCGTCACCAACCGCGGCGGGCGTACCTGCCACGCGGCGATCATCGCTCGCGAACTGGGCATCCCGGCGGTGGTCGGTTGCGGCAACGCCACCCAGATCCTGCAGGATGGGCAGGGGGTGACCGTT	TGTCGTGGGCAGCTCGCCGGAGGTGCTGGTACGGGTCGAGGATGGCCTGGTGACGGTGCGCCCGATCGCCGGTACCCGTCCGCGCGGGATCAACGAAGAGGCCGACCTGGCGCTGGAGCAGGATCTGCTGTCGGACGCCAAGGAGATCGCCGAGCACCTGATGCTGATCGACCTGGGGCGCAACGACGTGGGGCGGGTGTCCGATATCGGCGCGGTGAAGGTCACCGAAAAAATGGTGATCGAACGTTACTCCAACGTCATGCACATCGTGTCCAACGTCACCGGGCAATTGCGCGAGGGGCTCAGCGCGATGGACGCGCTGCGGGCGATCCTGCCGGCGGGCACTCTATCCGGCGCGCCGAAGATCCGCGCCATGGAGATCATCGACGAGCTGGAGCC…	GGCCCGCTGGCCAACGGCGCCACCACCATTCTGTTCGAGGGCGTGCCGAACTACCCCGACGTGACCCGCGTGGCGAAAATCATCGACAAGCACAAGGTCAACATCCTCTACACCGCGCCGACCGCGATCCGCGCGATGATGGCCGAAGGCAAGGCGGCGGTGGCCGGTGCCGACGGTTCCAGCCTGCGTCTGCTCGGTTCGGTGGGCGAGCCGATCAACCCGGAAGCCTGGCAGTGGTACTACGAGACCGTCGGCCAGTCGCGCTGCCCGATCGTCGACACCTGGTGGCAGACCGAGACCGGCGCCTGCCTGATGACCCCGCTGCCGGGCGCCCACGCGATGAAGCCGGGCTCTGCAGCCAAGCCGTTCTTCGGCGTGGTACCGGCACTGATGTCACCG…	390	498	373	442	366	370	443	2882	TRUE
[truncated: 27 more rows]
